# Supplementary material for: Polymethyl methacrylate microplastics affect oral microbiota diversity and Streptococcus mutans biofilm formation
Source: Front Microbiol. 2026 Apr 14;17:1811667. doi: 10.3389/fmicb.2026.1811667 (PMC13121379; doi:10.3389/fmicb.2026.1811667)
Supplement: Supplementary file 1 [file Data_sheet_1.zip]

Archive with 4 entries (3 files):
- Supplementary Data File 1/
- Supplementary Data File 1/OUT ASV abundance tables.xls
- Supplementary Data File 1/Raw sequence counts.xls
- Supplementary Data File 1/Statistics of species annotated at various taxonomic levels.xls
