# Supplementary material for: Polymethyl methacrylate microplastics affect oral microbiota diversity and Streptococcus mutans biofilm formation
Source: Front Microbiol. 2026 Apr 14;17:1811667. doi: 10.3389/fmicb.2026.1811667 (PMC13121379; doi:10.3389/fmicb.2026.1811667)
Supplement: Supplementary file 1 [file Data_sheet_1.zip › Supplementary Data File 1/OUT ASV abundance tables.xls]

#ID	KQN1	KQN2	KQN3	KQN4	KQN5	KQN6	KQN7	KQN8	KQN9	KQN10	KQ801	KQ802	KQ803	KQ804	KQ805	KQ806	KQ807	KQ808	KQ809	KQ810	KQ201	KQ202	KQ203	KQ204	KQ205	KQ206	KQ207	KQ208	KQ209	KQ210	taxonomy
ASV_1	0	0	0	0	0	0	3	0	0	0	0	0	0	0	0	0	0	0	0	0	0	0	0	0	0	0	0	0	0	0	d_Bacteria;p_Bacteroidetes;c_Bacteroidia;o_Bacteroidales;f_S24-7;g_Unclassified_f_S24-7;s_Unclassified_f_S24-7
ASV_2	0	0	3	0	0	0	0	0	0	0	0	0	0	0	0	0	0	0	0	0	0	0	0	0	0	0	0	0	0	0	d_Bacteria;p_Bacteroidetes;c_Bacteroidia;o_Bacteroidales;f_S24-7;g_Unclassified_f_S24-7;s_Unclassified_f_S24-7
ASV_5	0	0	5	0	0	0	0	0	0	0	0	0	0	0	0	0	0	0	0	0	0	0	0	0	0	0	0	0	0	0	d_Bacteria;p_Bacteroidetes;c_Bacteroidia;o_Bacteroidales;f_S24-7;g_Unclassified_f_S24-7;s_Unclassified_f_S24-7
ASV_12	0	0	0	0	0	0	0	0	0	0	0	0	7	0	0	0	0	0	0	0	0	0	0	0	0	0	0	0	0	0	d_Bacteria;p_Bacteroidetes;c_Bacteroidia;o_Bacteroidales;f_S24-7;g_Unclassified_f_S24-7;s_Unclassified_f_S24-7
ASV_28	0	0	0	0	0	0	0	0	0	0	0	0	0	0	0	0	0	0	0	0	0	0	0	0	0	0	0	0	0	0	d_Bacteria;p_Bacteroidetes;c_Bacteroidia;o_Bacteroidales;f_S24-7;g_Unclassified_f_S24-7;s_Unclassified_f_S24-7
ASV_35	0	0	0	0	0	0	0	0	0	0	9	0	0	0	0	3	0	17	0	0	0	0	0	0	0	0	0	0	0	26	d_Bacteria;p_Bacteroidetes;c_Bacteroidia;o_Bacteroidales;f_S24-7;g_Unclassified_f_S24-7;s_Unclassified_f_S24-7
ASV_36	0	0	5	0	0	0	0	0	0	0	0	0	0	0	0	0	0	0	0	0	0	0	0	0	0	0	0	0	0	0	d_Bacteria;p_Bacteroidetes;c_Bacteroidia;o_Bacteroidales;f_S24-7;g_Unclassified_f_S24-7;s_Unclassified_f_S24-7
ASV_41	0	0	6	0	0	0	0	0	0	0	0	0	0	0	0	0	0	0	0	0	0	0	0	0	0	0	0	0	0	0	d_Bacteria;p_Bacteroidetes;c_Bacteroidia;o_Bacteroidales;f_S24-7;g_Unclassified_f_S24-7;s_Unclassified_f_S24-7
ASV_46	0	0	0	0	0	0	0	0	0	0	0	0	0	0	0	0	0	0	0	0	0	0	0	0	0	0	0	0	0	32	d_Bacteria;p_Bacteroidetes;c_Bacteroidia;o_Bacteroidales;f_S24-7;g_Unclassified_f_S24-7;s_Unclassified_f_S24-7
ASV_48	0	0	5	0	0	0	0	0	0	0	0	0	0	0	0	0	0	0	0	0	0	0	0	0	0	0	0	0	0	0	d_Bacteria;p_Bacteroidetes;c_Bacteroidia;o_Bacteroidales;f_S24-7;g_Unclassified_f_S24-7;s_Unclassified_f_S24-7
ASV_49	0	0	0	0	0	0	0	0	0	0	0	0	0	0	0	0	0	0	0	0	0	0	0	0	3	0	0	0	0	0	d_Bacteria;p_Bacteroidetes;c_Bacteroidia;o_Bacteroidales;f_S24-7;g_Unclassified_f_S24-7;s_Unclassified_f_S24-7
ASV_51	0	0	0	0	0	0	0	0	0	0	0	0	0	0	0	0	0	0	0	0	0	0	0	0	0	0	6	0	0	0	d_Bacteria;p_Bacteroidetes;c_Bacteroidia;o_Bacteroidales;f_S24-7;g_Unclassified_f_S24-7;s_Unclassified_f_S24-7
ASV_54	0	0	0	0	0	0	1	0	0	0	0	0	0	0	0	0	0	0	0	0	0	0	0	0	0	0	0	0	0	0	d_Bacteria;p_Bacteroidetes;c_Bacteroidia;o_Bacteroidales;f_S24-7;g_Unclassified_f_S24-7;s_Unclassified_f_S24-7
ASV_61	0	0	0	0	0	0	0	0	0	0	0	0	0	0	0	0	0	0	0	0	0	0	0	0	0	0	0	0	0	1	d_Bacteria;p_Bacteroidetes;c_Bacteroidia;o_Bacteroidales;f_S24-7;g_Unclassified_f_S24-7;s_Unclassified_f_S24-7
ASV_62	0	0	0	0	0	0	0	0	0	0	0	0	0	0	0	0	0	0	0	0	3	0	0	0	0	0	0	0	0	0	d_Bacteria;p_Bacteroidetes;c_Bacteroidia;o_Bacteroidales;f_S24-7;g_Unclassified_f_S24-7;s_Unclassified_f_S24-7
ASV_64	0	0	0	0	0	0	0	0	0	0	0	0	0	0	0	0	0	0	0	6	0	0	0	0	0	0	0	0	0	0	d_Bacteria;p_Bacteroidetes;c_Bacteroidia;o_Bacteroidales;f_S24-7;g_Unclassified_f_S24-7;s_Unclassified_f_S24-7
ASV_70	0	0	4	0	0	0	0	0	0	0	0	0	0	0	0	0	0	0	0	0	0	0	0	0	0	0	0	0	0	0	d_Bacteria;p_Bacteroidetes;c_Bacteroidia;o_Bacteroidales;f_S24-7;g_Unclassified_f_S24-7;s_Unclassified_f_S24-7
ASV_75	0	0	1	0	0	0	0	0	0	0	0	0	0	0	0	0	0	0	0	0	0	0	0	0	0	0	0	0	0	0	d_Bacteria;p_Bacteroidetes;c_Bacteroidia;o_Bacteroidales;f_S24-7;g_Unclassified_f_S24-7;s_Unclassified_f_S24-7
ASV_77	0	0	0	0	0	0	0	1	0	0	0	0	0	0	0	0	0	0	0	0	0	0	0	0	0	0	0	0	0	0	d_Bacteria;p_Bacteroidetes;c_Bacteroidia;o_Bacteroidales;f_S24-7;g_Unclassified_f_S24-7;s_Unclassified_f_S24-7
ASV_83	0	0	0	0	0	0	3	0	0	0	0	0	0	0	0	0	0	0	0	0	0	0	0	0	0	0	0	0	0	0	d_Bacteria;p_Bacteroidetes;c_Bacteroidia;o_Bacteroidales;f_S24-7;g_Unclassified_f_S24-7;s_Unclassified_f_S24-7
ASV_84	0	0	0	0	0	0	0	4	0	0	0	0	0	0	0	0	0	0	0	0	0	0	0	0	0	0	0	0	0	0	d_Bacteria;p_Bacteroidetes;c_Bacteroidia;o_Bacteroidales;f_S24-7;g_Unclassified_f_S24-7;s_Unclassified_f_S24-7
ASV_86	0	0	3	0	0	0	0	0	0	0	0	0	0	0	0	0	0	0	0	0	0	0	0	0	0	0	0	0	0	0	d_Bacteria;p_Bacteroidetes;c_Bacteroidia;o_Bacteroidales;f_S24-7;g_Unclassified_f_S24-7;s_Unclassified_f_S24-7
ASV_87	0	0	0	0	0	0	0	0	0	0	0	0	0	0	0	0	0	0	0	0	4	0	0	0	0	0	0	0	0	0	d_Bacteria;p_Bacteroidetes;c_Bacteroidia;o_Bacteroidales;f_S24-7;g_Unclassified_f_S24-7;s_Unclassified_f_S24-7
ASV_89	0	0	0	0	0	0	0	8	0	0	0	0	0	0	0	0	0	0	0	0	0	0	0	0	0	0	0	0	0	0	d_Bacteria;p_Bacteroidetes;c_Bacteroidia;o_Bacteroidales;f_S24-7;g_Unclassified_f_S24-7;s_Unclassified_f_S24-7
ASV_93	0	0	3	0	0	0	0	0	0	0	0	0	0	0	0	0	0	0	0	0	0	0	0	0	0	0	0	0	0	0	d_Bacteria;p_Bacteroidetes;c_Bacteroidia;o_Bacteroidales;f_S24-7;g_Unclassified_f_S24-7;s_Unclassified_f_S24-7
ASV_98	0	0	0	0	0	0	0	0	0	0	0	0	0	0	0	0	0	0	0	0	3	0	0	0	0	0	0	0	0	0	d_Bacteria;p_Bacteroidetes;c_Bacteroidia;o_Bacteroidales;f_S24-7;g_Unclassified_f_S24-7;s_Unclassified_f_S24-7
ASV_99	0	0	0	0	0	0	0	0	0	0	0	0	0	0	0	0	0	0	0	0	0	0	0	0	34	0	0	0	0	0	d_Bacteria;p_Bacteroidetes;c_Bacteroidia;o_Bacteroidales;f_S24-7;g_Unclassified_f_S24-7;s_Unclassified_f_S24-7
ASV_107	0	0	0	0	0	0	0	0	0	1	0	0	0	0	0	0	0	0	0	0	0	0	0	0	0	0	0	0	0	0	d_Bacteria;p_Bacteroidetes;c_Bacteroidia;o_Bacteroidales;f_S24-7;g_Unclassified_f_S24-7;s_Unclassified_f_S24-7
ASV_115	0	0	0	0	0	0	0	0	0	0	0	0	0	0	0	0	0	0	0	0	0	0	0	0	0	0	0	0	0	0	d_Bacteria;p_Bacteroidetes;c_Bacteroidia;o_Bacteroidales;f_S24-7;g_Unclassified_f_S24-7;s_Unclassified_f_S24-7
ASV_116	0	0	2	0	0	0	0	0	0	0	0	0	0	0	0	0	0	0	0	0	0	0	0	0	0	0	0	0	0	0	d_Bacteria;p_Bacteroidetes;c_Bacteroidia;o_Bacteroidales;f_S24-7;g_Unclassified_f_S24-7;s_Unclassified_f_S24-7
ASV_132	0	0	0	0	0	0	0	0	0	0	0	0	0	0	0	0	0	0	0	0	0	0	0	0	0	0	4	0	0	0	d_Bacteria;p_Bacteroidetes;c_Bacteroidia;o_Bacteroidales;f_S24-7;g_Unclassified_f_S24-7;s_Unclassified_f_S24-7
ASV_138	0	0	0	0	0	0	0	0	0	3	0	0	0	0	0	0	0	0	0	0	0	0	0	0	0	0	0	0	0	0	d_Bacteria;p_Bacteroidetes;c_Bacteroidia;o_Bacteroidales;f_S24-7;g_Unclassified_f_S24-7;s_Unclassified_f_S24-7
ASV_139	0	0	0	0	0	0	0	0	0	0	0	0	0	0	0	0	0	0	0	0	0	0	0	0	0	2	0	0	0	0	d_Bacteria;p_Bacteroidetes;c_Bacteroidia;o_Bacteroidales;f_S24-7;g_Unclassified_f_S24-7;s_Unclassified_f_S24-7
ASV_142	0	0	0	0	0	0	0	0	0	0	0	0	0	0	0	0	0	0	0	0	0	0	0	0	0	0	0	0	0	0	d_Bacteria;p_Bacteroidetes;c_Bacteroidia;o_Bacteroidales;f_S24-7;g_Unclassified_f_S24-7;s_Unclassified_f_S24-7
ASV_145	0	0	0	0	0	0	0	0	0	3	0	0	0	0	0	0	0	0	0	0	0	0	0	0	0	0	0	0	0	0	d_Bacteria;p_Bacteroidetes;c_Bacteroidia;o_Bacteroidales;f_S24-7;g_Unclassified_f_S24-7;s_Unclassified_f_S24-7
ASV_149	0	0	0	0	0	0	0	4	0	0	0	0	0	0	0	0	0	0	0	0	0	0	0	0	0	0	0	0	0	0	d_Bacteria;p_Bacteroidetes;c_Bacteroidia;o_Bacteroidales;f_S24-7;g_Unclassified_f_S24-7;s_Unclassified_f_S24-7
ASV_150	0	0	0	0	0	0	0	3	0	0	0	0	0	0	0	0	0	0	0	0	0	0	0	0	0	0	0	0	0	0	d_Bacteria;p_Bacteroidetes;c_Bacteroidia;o_Bacteroidales;f_S24-7;g_Unclassified_f_S24-7;s_Unclassified_f_S24-7
ASV_153	0	0	7	0	0	0	0	0	0	0	0	0	0	0	0	0	0	0	0	0	0	0	0	0	0	0	0	0	0	0	d_Bacteria;p_Bacteroidetes;c_Bacteroidia;o_Bacteroidales;f_S24-7;g_Unclassified_f_S24-7;s_Unclassified_f_S24-7
ASV_156	8	0	0	0	0	0	0	0	0	0	0	0	0	0	0	0	0	0	0	0	0	0	0	0	0	0	0	0	0	0	d_Bacteria;p_Bacteroidetes;c_Bacteroidia;o_Bacteroidales;f_S24-7;g_Unclassified_f_S24-7;s_Unclassified_f_S24-7
ASV_166	0	0	0	0	0	0	0	0	0	0	0	0	4	0	0	0	0	0	0	0	0	0	0	0	0	0	0	0	0	0	d_Bacteria;p_Bacteroidetes;c_Bacteroidia;o_Bacteroidales;f_S24-7;g_Unclassified_f_S24-7;s_Unclassified_f_S24-7
ASV_169	0	0	0	0	0	0	0	0	0	0	0	0	0	0	0	0	0	0	0	0	0	0	0	0	0	0	0	0	0	0	d_Bacteria;p_Bacteroidetes;c_Bacteroidia;o_Bacteroidales;f_S24-7;g_Unclassified_f_S24-7;s_Unclassified_f_S24-7
ASV_170	0	0	0	0	0	0	0	0	0	0	0	0	0	0	0	0	0	0	0	0	0	0	0	0	0	0	0	0	0	4	d_Bacteria;p_Bacteroidetes;c_Bacteroidia;o_Bacteroidales;f_S24-7;g_Unclassified_f_S24-7;s_Unclassified_f_S24-7
ASV_172	0	0	38	0	0	0	0	0	0	0	0	0	0	0	0	0	0	0	0	0	0	0	0	0	0	0	0	0	0	0	d_Bacteria;p_Bacteroidetes;c_Bacteroidia;o_Bacteroidales;f_S24-7;g_Unclassified_f_S24-7;s_Unclassified_f_S24-7
ASV_173	918	573	5376	505	33	0	7	7	59	0	247	220	779	29	0	0	0	516	0	5	801	0	369	79	90	1509	2176	229	0	1661	d_Bacteria;p_Bacteroidetes;c_Bacteroidia;o_Bacteroidales;f_S24-7;g_Unclassified_f_S24-7;s_Unclassified_f_S24-7
ASV_176	0	0	0	0	0	0	0	0	0	0	0	21	0	0	0	0	0	0	0	0	0	0	0	0	0	0	0	0	0	0	d_Bacteria;p_Bacteroidetes;c_Bacteroidia;o_Bacteroidales;f_S24-7;g_Unclassified_f_S24-7;s_Unclassified_f_S24-7
ASV_177	0	0	5	0	0	0	0	0	0	0	0	0	0	0	0	0	0	0	0	0	0	0	0	0	0	0	0	0	0	0	d_Bacteria;p_Bacteroidetes;c_Bacteroidia;o_Bacteroidales;f_S24-7;g_Unclassified_f_S24-7;s_Unclassified_f_S24-7
ASV_178	16	0	75	0	0	0	605	973	0	1179	108	0	0	0	0	0	0	0	0	0	0	0	0	0	0	0	40	0	0	45	d_Bacteria;p_Bacteroidetes;c_Bacteroidia;o_Bacteroidales;f_S24-7;g_Unclassified_f_S24-7;s_Unclassified_f_S24-7
ASV_180	0	0	0	0	0	0	0	7	0	0	0	0	0	0	0	0	0	0	0	0	0	0	0	0	0	0	0	0	0	0	d_Bacteria;p_Bacteroidetes;c_Bacteroidia;o_Bacteroidales;f_S24-7;g_Unclassified_f_S24-7;s_Unclassified_f_S24-7
ASV_186	0	0	0	0	0	0	15	20	0	19	0	0	0	0	0	0	0	0	0	0	0	0	14	0	0	0	16	0	0	0	d_Bacteria;p_Bacteroidetes;c_Bacteroidia;o_Bacteroidales;f_S24-7;g_Unclassified_f_S24-7;s_Unclassified_f_S24-7
ASV_192	0	0	0	0	0	0	0	2	0	0	0	0	0	0	0	0	0	0	0	0	0	0	0	0	0	0	0	0	0	0	d_Bacteria;p_Bacteroidetes;c_Bacteroidia;o_Bacteroidales;f_S24-7;g_Unclassified_f_S24-7;s_Unclassified_f_S24-7
ASV_194	0	0	0	0	0	0	0	0	0	5	0	0	0	0	0	0	0	0	0	0	0	0	0	0	0	0	0	0	0	0	d_Bacteria;p_Bacteroidetes;c_Bacteroidia;o_Bacteroidales;f_S24-7;g_Unclassified_f_S24-7;s_Unclassified_f_S24-7
ASV_197	0	0	0	0	0	0	0	0	0	0	0	3	0	0	0	0	0	0	0	0	0	0	0	0	0	0	0	0	0	0	d_Bacteria;p_Bacteroidetes;c_Bacteroidia;o_Bacteroidales;f_S24-7;g_Unclassified_f_S24-7;s_Unclassified_f_S24-7
ASV_199	0	0	0	0	0	0	4	0	0	0	0	0	0	0	0	0	0	0	0	0	0	0	0	0	0	0	0	0	0	0	d_Bacteria;p_Bacteroidetes;c_Bacteroidia;o_Bacteroidales;f_S24-7;g_Unclassified_f_S24-7;s_Unclassified_f_S24-7
ASV_200	0	0	0	0	0	0	5	0	0	0	0	0	0	0	0	0	0	0	0	0	0	0	0	0	0	0	0	0	0	0	d_Bacteria;p_Bacteroidetes;c_Bacteroidia;o_Bacteroidales;f_S24-7;g_Unclassified_f_S24-7;s_Unclassified_f_S24-7
ASV_203	0	0	0	0	0	0	0	0	0	0	0	7	0	0	0	0	0	0	0	0	0	0	0	0	0	0	0	0	0	0	d_Bacteria;p_Bacteroidetes;c_Bacteroidia;o_Bacteroidales;f_S24-7;g_Unclassified_f_S24-7;s_Unclassified_f_S24-7
ASV_208	0	0	11	0	0	0	0	15	0	0	0	0	0	0	0	0	0	0	0	0	16	0	0	0	3	0	61	0	0	99	d_Bacteria;p_Bacteroidetes;c_Bacteroidia;o_Bacteroidales;f_S24-7;g_Unclassified_f_S24-7;s_Unclassified_f_S24-7
ASV_213	0	0	13	0	0	0	23	14	0	3	21	0	16	0	0	0	0	0	0	0	0	0	0	0	0	0	0	0	0	0	d_Bacteria;p_Bacteroidetes;c_Bacteroidia;o_Bacteroidales;f_S24-7;g_Unclassified_f_S24-7;s_Unclassified_f_S24-7
ASV_218	0	0	11	0	0	0	34	67	0	28	11	0	0	0	0	0	0	0	0	0	0	0	0	0	0	0	0	0	0	0	d_Bacteria;p_Bacteroidetes;c_Bacteroidia;o_Bacteroidales;f_S24-7;g_Unclassified_f_S24-7;s_Unclassified_f_S24-7
ASV_219	0	0	6	0	0	0	0	0	0	0	0	0	0	0	0	0	0	0	0	0	0	0	0	0	0	0	0	0	0	0	d_Bacteria;p_Bacteroidetes;c_Bacteroidia;o_Bacteroidales;f_S24-7;g_Unclassified_f_S24-7;s_Unclassified_f_S24-7
ASV_222	0	0	0	0	0	0	0	0	0	0	0	0	0	0	0	0	0	4	0	0	0	0	0	0	0	0	0	0	0	0	d_Bacteria;p_Bacteroidetes;c_Bacteroidia;o_Bacteroidales;f_S24-7;g_Unclassified_f_S24-7;s_Unclassified_f_S24-7
ASV_224	0	0	0	0	0	0	4	0	0	0	0	0	0	0	0	0	0	0	0	0	0	0	0	0	0	0	0	0	0	0	d_Bacteria;p_Bacteroidetes;c_Bacteroidia;o_Bacteroidales;f_S24-7;g_Unclassified_f_S24-7;s_Unclassified_f_S24-7
ASV_229	0	0	2	0	0	0	0	0	0	0	0	0	0	0	0	0	0	0	0	0	0	0	0	0	0	0	0	0	0	0	d_Bacteria;p_Bacteroidetes;c_Bacteroidia;o_Bacteroidales;f_S24-7;g_Unclassified_f_S24-7;s_Unclassified_f_S24-7
ASV_230	0	0	0	0	0	0	0	0	0	0	0	0	0	0	0	0	0	0	0	0	0	0	0	0	0	0	0	0	0	0	d_Bacteria;p_Bacteroidetes;c_Bacteroidia;o_Bacteroidales;f_S24-7;g_Unclassified_f_S24-7;s_Unclassified_f_S24-7
ASV_237	0	0	0	0	0	0	0	0	0	0	0	0	0	0	0	0	0	0	0	0	0	0	0	0	0	0	0	0	0	0	d_Bacteria;p_Bacteroidetes;c_Bacteroidia;o_Bacteroidales;f_S24-7;g_Unclassified_f_S24-7;s_Unclassified_f_S24-7
ASV_240	0	0	0	0	0	0	0	0	0	0	0	0	0	0	0	0	0	0	0	0	0	0	0	0	0	0	5	0	0	0	d_Bacteria;p_Bacteroidetes;c_Bacteroidia;o_Bacteroidales;f_S24-7;g_Unclassified_f_S24-7;s_Unclassified_f_S24-7
ASV_243	0	0	0	0	0	0	0	0	0	4	0	0	0	0	0	0	0	0	0	0	0	0	0	0	0	0	0	0	0	0	d_Bacteria;p_Bacteroidetes;c_Bacteroidia;o_Bacteroidales;f_S24-7;g_Unclassified_f_S24-7;s_Unclassified_f_S24-7
ASV_250	0	0	6	0	0	0	0	0	0	0	0	0	0	0	0	0	0	0	0	0	0	0	0	0	0	0	0	0	0	0	d_Bacteria;p_Bacteroidetes;c_Bacteroidia;o_Bacteroidales;f_S24-7;g_Unclassified_f_S24-7;s_Unclassified_f_S24-7
ASV_255	0	0	0	0	0	0	16	24	0	19	0	0	0	0	0	0	0	0	0	0	12	0	13	0	0	0	0	0	0	0	d_Bacteria;p_Bacteroidetes;c_Bacteroidia;o_Bacteroidales;f_S24-7;g_Unclassified_f_S24-7;s_Unclassified_f_S24-7
ASV_256	0	0	0	0	0	0	0	0	0	0	0	0	0	0	0	0	0	0	0	0	0	0	0	0	0	0	0	0	0	0	d_Bacteria;p_Bacteroidetes;c_Bacteroidia;o_Bacteroidales;f_S24-7;g_Unclassified_f_S24-7;s_Unclassified_f_S24-7
ASV_257	0	0	0	0	0	0	0	0	0	0	3	0	0	0	0	0	0	0	0	0	0	0	0	0	0	0	0	0	0	0	d_Bacteria;p_Bacteroidetes;c_Bacteroidia;o_Bacteroidales;f_S24-7;g_Unclassified_f_S24-7;s_Unclassified_f_S24-7
ASV_260	0	0	0	0	0	0	0	0	0	1	0	0	0	0	0	0	0	0	0	0	0	0	0	0	0	0	0	0	0	0	d_Bacteria;p_Bacteroidetes;c_Bacteroidia;o_Bacteroidales;f_S24-7;g_Unclassified_f_S24-7;s_Unclassified_f_S24-7
ASV_264	0	0	0	0	0	0	0	8	0	0	0	0	0	0	0	0	0	0	0	0	0	0	0	0	0	0	0	0	0	0	d_Bacteria;p_Bacteroidetes;c_Bacteroidia;o_Bacteroidales;f_S24-7;g_Unclassified_f_S24-7;s_Unclassified_f_S24-7
ASV_266	0	0	0	0	0	0	0	0	0	0	0	0	0	0	0	0	0	0	0	0	4	0	0	0	0	0	0	0	0	0	d_Bacteria;p_Bacteroidetes;c_Bacteroidia;o_Bacteroidales;f_S24-7;g_Unclassified_f_S24-7;s_Unclassified_f_S24-7
ASV_271	0	0	0	0	0	0	0	1	0	0	0	0	0	0	0	0	0	0	0	0	0	0	0	0	0	0	0	0	0	0	d_Bacteria;p_Bacteroidetes;c_Bacteroidia;o_Bacteroidales;f_S24-7;g_Unclassified_f_S24-7;s_Unclassified_f_S24-7
ASV_277	0	0	0	0	0	0	4	0	0	3	0	0	0	0	0	0	0	0	0	0	0	0	0	0	0	0	0	0	0	0	d_Bacteria;p_Bacteroidetes;c_Bacteroidia;o_Bacteroidales;f_S24-7;g_Unclassified_f_S24-7;s_Unclassified_f_S24-7
ASV_280	0	0	2	0	0	0	0	0	0	0	0	0	0	0	0	0	0	0	0	0	0	0	0	0	0	0	0	0	0	0	d_Bacteria;p_Bacteroidetes;c_Bacteroidia;o_Bacteroidales;f_S24-7;g_Unclassified_f_S24-7;s_Unclassified_f_S24-7
ASV_288	0	0	0	0	0	0	0	1	0	0	0	0	0	0	0	0	0	0	0	0	0	0	0	0	0	0	0	0	0	0	d_Bacteria;p_Bacteroidetes;c_Bacteroidia;o_Bacteroidales;f_S24-7;g_Unclassified_f_S24-7;s_Unclassified_f_S24-7
ASV_294	0	0	8	0	0	0	0	0	0	0	0	0	0	0	0	0	0	0	0	0	0	0	0	0	0	0	0	0	0	0	d_Bacteria;p_Bacteroidetes;c_Bacteroidia;o_Bacteroidales;f_S24-7;g_Unclassified_f_S24-7;s_Unclassified_f_S24-7
ASV_297	0	0	0	6	0	0	0	0	0	0	0	0	0	0	0	0	0	0	0	0	0	0	0	0	0	0	0	0	0	0	d_Bacteria;p_Bacteroidetes;c_Bacteroidia;o_Bacteroidales;f_S24-7;g_Unclassified_f_S24-7;s_Unclassified_f_S24-7
ASV_298	0	0	7	0	0	0	0	0	0	0	0	0	0	0	0	0	0	0	0	0	0	0	0	0	0	0	0	0	0	0	d_Bacteria;p_Bacteroidetes;c_Bacteroidia;o_Bacteroidales;f_S24-7;g_Unclassified_f_S24-7;s_Unclassified_f_S24-7
ASV_300	5	0	0	0	0	0	0	0	0	0	0	0	0	0	0	0	0	0	0	0	0	0	0	0	0	0	0	0	0	0	d_Bacteria;p_Bacteroidetes;c_Bacteroidia;o_Bacteroidales;f_S24-7;g_Unclassified_f_S24-7;s_Unclassified_f_S24-7
ASV_301	0	0	0	0	0	0	0	17	0	0	0	0	0	0	0	0	0	0	0	0	0	0	0	0	0	0	0	0	0	0	d_Bacteria;p_Bacteroidetes;c_Bacteroidia;o_Bacteroidales;f_S24-7;g_Unclassified_f_S24-7;s_Unclassified_f_S24-7
ASV_306	0	0	0	0	0	0	0	0	0	0	0	8	0	0	0	0	0	0	0	0	0	0	0	0	0	0	0	0	0	0	d_Bacteria;p_Bacteroidetes;c_Bacteroidia;o_Bacteroidales;f_S24-7;g_Unclassified_f_S24-7;s_Unclassified_f_S24-7
ASV_311	0	0	1	0	0	0	0	0	0	0	0	0	0	0	0	0	0	0	0	0	0	0	0	0	0	0	0	0	0	0	d_Bacteria;p_Bacteroidetes;c_Bacteroidia;o_Bacteroidales;f_S24-7;g_Unclassified_f_S24-7;s_Unclassified_f_S24-7
ASV_313	0	0	0	0	0	0	0	2	0	0	0	0	0	0	0	0	0	0	0	0	0	0	0	0	0	0	0	0	0	0	d_Bacteria;p_Bacteroidetes;c_Bacteroidia;o_Bacteroidales;f_S24-7;g_Unclassified_f_S24-7;s_Unclassified_f_S24-7
ASV_315	0	0	0	0	0	0	0	0	0	0	0	0	0	0	0	0	0	0	0	0	0	0	0	0	4	0	0	0	0	0	d_Bacteria;p_Bacteroidetes;c_Bacteroidia;o_Bacteroidales;f_S24-7;g_Unclassified_f_S24-7;s_Unclassified_f_S24-7
ASV_316	0	0	3	0	0	0	0	0	0	0	0	0	0	0	0	0	0	0	0	0	0	0	0	0	0	0	0	0	0	0	d_Bacteria;p_Bacteroidetes;c_Bacteroidia;o_Bacteroidales;f_S24-7;g_Unclassified_f_S24-7;s_Unclassified_f_S24-7
ASV_319	0	0	2	0	0	0	0	0	0	0	0	0	0	0	0	0	0	0	0	0	0	0	0	0	0	0	0	0	0	0	d_Bacteria;p_Bacteroidetes;c_Bacteroidia;o_Bacteroidales;f_S24-7;g_Unclassified_f_S24-7;s_Unclassified_f_S24-7
ASV_321	0	0	0	0	0	0	0	10	0	0	0	0	0	0	0	0	0	0	0	0	0	0	0	0	0	0	0	0	0	0	d_Bacteria;p_Bacteroidetes;c_Bacteroidia;o_Bacteroidales;f_S24-7;g_Unclassified_f_S24-7;s_Unclassified_f_S24-7
ASV_331	8	0	0	0	0	0	0	0	0	0	0	0	0	0	0	0	0	11	0	0	0	0	6	0	0	0	0	0	0	0	d_Bacteria;p_Bacteroidetes;c_Bacteroidia;o_Bacteroidales;f_S24-7;g_Unclassified_f_S24-7;s_Unclassified_f_S24-7
ASV_334	0	4	0	0	0	0	0	0	0	0	0	0	0	0	0	0	0	0	0	0	0	0	0	0	0	0	0	0	0	0	d_Bacteria;p_Bacteroidetes;c_Bacteroidia;o_Bacteroidales;f_S24-7;g_Unclassified_f_S24-7;s_Unclassified_f_S24-7
ASV_336	0	0	0	0	0	0	0	3	0	0	0	0	0	0	0	0	0	0	0	0	0	0	0	0	0	0	0	0	0	0	d_Bacteria;p_Bacteroidetes;c_Bacteroidia;o_Bacteroidales;f_S24-7;g_Unclassified_f_S24-7;s_Unclassified_f_S24-7
ASV_339	0	0	4	0	0	0	0	0	0	0	0	0	0	0	0	0	0	0	0	0	0	0	0	0	0	0	0	0	0	0	d_Bacteria;p_Bacteroidetes;c_Bacteroidia;o_Bacteroidales;f_S24-7;g_Unclassified_f_S24-7;s_Unclassified_f_S24-7
ASV_342	0	0	0	0	0	0	0	0	0	0	0	0	0	0	0	0	0	0	0	0	0	0	0	0	0	0	0	0	0	4	d_Bacteria;p_Bacteroidetes;c_Bacteroidia;o_Bacteroidales;f_S24-7;g_Unclassified_f_S24-7;s_Unclassified_f_S24-7
ASV_344	0	0	0	0	0	0	0	0	0	0	0	0	0	0	0	0	0	0	0	0	0	0	0	0	0	0	2	0	0	0	d_Bacteria;p_Bacteroidetes;c_Bacteroidia;o_Bacteroidales;f_S24-7;g_Unclassified_f_S24-7;s_Unclassified_f_S24-7
ASV_357	7	0	0	0	0	0	0	0	0	0	0	0	0	0	0	0	0	0	0	0	0	0	0	0	0	0	0	0	0	0	d_Bacteria;p_Bacteroidetes;c_Bacteroidia;o_Bacteroidales;f_S24-7;g_Unclassified_f_S24-7;s_Unclassified_f_S24-7
ASV_358	0	0	0	0	0	0	0	1	0	0	0	0	0	0	0	0	0	0	0	0	0	0	0	0	0	0	0	0	0	0	d_Bacteria;p_Bacteroidetes;c_Bacteroidia;o_Bacteroidales;f_S24-7;g_Unclassified_f_S24-7;s_Unclassified_f_S24-7
ASV_364	0	0	13	0	0	0	0	0	0	0	0	0	0	0	0	0	0	0	0	0	0	0	0	0	0	0	0	0	0	0	d_Bacteria;p_Bacteroidetes;c_Bacteroidia;o_Bacteroidales;f_S24-7;g_Unclassified_f_S24-7;s_Unclassified_f_S24-7
ASV_377	0	0	1	0	0	0	0	0	0	0	0	0	0	0	0	0	0	0	0	0	0	0	0	0	0	0	0	0	0	0	d_Bacteria;p_Bacteroidetes;c_Bacteroidia;o_Bacteroidales;f_S24-7;g_Unclassified_f_S24-7;s_Unclassified_f_S24-7
ASV_388	0	0	0	0	0	0	0	0	0	0	0	0	2	0	0	0	0	0	0	0	0	0	0	0	0	0	0	0	0	0	d_Bacteria;p_Bacteroidetes;c_Bacteroidia;o_Bacteroidales;f_S24-7;g_Unclassified_f_S24-7;s_Unclassified_f_S24-7
ASV_390	0	0	0	0	0	0	0	0	0	0	0	0	0	0	0	0	0	0	0	0	0	0	0	0	0	0	1	0	0	0	d_Bacteria;p_Bacteroidetes;c_Bacteroidia;o_Bacteroidales;f_S24-7;g_Unclassified_f_S24-7;s_Unclassified_f_S24-7
ASV_391	0	0	7	0	0	0	0	0	0	0	0	0	0	0	0	0	0	0	0	0	0	0	0	0	0	0	0	0	0	0	d_Bacteria;p_Bacteroidetes;c_Bacteroidia;o_Bacteroidales;f_S24-7;g_Unclassified_f_S24-7;s_Unclassified_f_S24-7
ASV_399	0	0	0	0	0	0	4	0	0	0	0	0	0	0	0	0	0	0	0	0	0	0	0	0	0	0	0	0	0	0	d_Bacteria;p_Bacteroidetes;c_Bacteroidia;o_Bacteroidales;f_S24-7;g_Unclassified_f_S24-7;s_Unclassified_f_S24-7
ASV_400	0	0	0	0	0	0	5	0	0	0	0	0	0	0	0	0	0	0	0	0	0	0	0	0	0	0	0	0	0	0	d_Bacteria;p_Bacteroidetes;c_Bacteroidia;o_Bacteroidales;f_S24-7;g_Unclassified_f_S24-7;s_Unclassified_f_S24-7
ASV_401	0	0	2	0	0	0	0	0	0	0	0	0	0	0	0	0	0	0	0	0	0	0	0	0	0	0	0	0	0	0	d_Bacteria;p_Bacteroidetes;c_Bacteroidia;o_Bacteroidales;f_S24-7;g_Unclassified_f_S24-7;s_Unclassified_f_S24-7
ASV_405	0	0	19	0	0	0	0	0	0	0	0	0	0	0	0	0	0	0	0	0	0	0	0	0	0	0	0	0	0	0	d_Bacteria;p_Bacteroidetes;c_Bacteroidia;o_Bacteroidales;f_S24-7;g_Unclassified_f_S24-7;s_Unclassified_f_S24-7
ASV_409	0	0	0	0	0	0	0	5	0	0	0	0	0	0	0	0	0	0	0	0	0	0	0	0	0	0	0	0	0	0	d_Bacteria;p_Bacteroidetes;c_Bacteroidia;o_Bacteroidales;f_S24-7;g_Unclassified_f_S24-7;s_Unclassified_f_S24-7
ASV_412	0	0	0	0	0	0	0	4	0	0	0	0	0	0	0	0	0	2	0	0	6	0	0	0	0	0	0	0	0	1	d_Bacteria;p_Bacteroidetes;c_Bacteroidia;o_Bacteroidales;f_S24-7;g_Unclassified_f_S24-7;s_Unclassified_f_S24-7
ASV_415	0	25	88	28	0	0	0	0	0	0	0	0	0	0	0	0	0	0	0	0	0	0	0	0	0	0	0	0	0	0	d_Bacteria;p_Bacteroidetes;c_Bacteroidia;o_Bacteroidales;f_S24-7;g_Unclassified_f_S24-7;s_Unclassified_f_S24-7
ASV_419	0	0	0	0	0	0	1	0	0	0	0	0	0	0	0	0	0	0	0	0	0	0	0	0	0	0	0	0	0	0	d_Bacteria;p_Bacteroidetes;c_Bacteroidia;o_Bacteroidales;f_S24-7;g_Unclassified_f_S24-7;s_Unclassified_f_S24-7
ASV_420	0	0	4	0	0	0	0	0	0	0	0	0	0	0	0	0	0	0	0	0	0	0	0	0	0	0	0	0	0	0	d_Bacteria;p_Bacteroidetes;c_Bacteroidia;o_Bacteroidales;f_S24-7;g_Unclassified_f_S24-7;s_Unclassified_f_S24-7
ASV_423	0	0	0	0	0	0	0	0	0	0	0	0	0	0	0	0	0	0	0	0	0	0	0	0	4	0	0	0	0	0	d_Bacteria;p_Bacteroidetes;c_Bacteroidia;o_Bacteroidales;f_S24-7;g_Unclassified_f_S24-7;s_Unclassified_f_S24-7
ASV_425	5	2	53	0	0	0	0	0	0	0	0	0	2	0	0	0	0	0	0	0	3	0	0	0	0	0	0	0	0	0	d_Bacteria;p_Bacteroidetes;c_Bacteroidia;o_Bacteroidales;f_S24-7;g_Unclassified_f_S24-7;s_Unclassified_f_S24-7
ASV_428	0	0	5	0	0	0	0	0	0	0	0	0	0	0	0	0	0	0	0	0	0	0	0	0	0	0	0	0	0	0	d_Bacteria;p_Bacteroidetes;c_Bacteroidia;o_Bacteroidales;f_S24-7;g_Unclassified_f_S24-7;s_Unclassified_f_S24-7
ASV_429	0	0	0	0	0	0	0	3	0	0	0	0	0	0	0	0	0	0	0	0	0	0	0	0	0	0	0	0	0	0	d_Bacteria;p_Bacteroidetes;c_Bacteroidia;o_Bacteroidales;f_S24-7;g_Unclassified_f_S24-7;s_Unclassified_f_S24-7
ASV_433	0	0	0	0	0	0	0	0	0	15	0	0	0	0	0	0	0	0	0	0	0	0	0	0	0	0	0	0	0	0	d_Bacteria;p_Bacteroidetes;c_Bacteroidia;o_Bacteroidales;f_S24-7;g_Unclassified_f_S24-7;s_Unclassified_f_S24-7
ASV_437	0	0	0	0	0	0	0	0	0	0	0	0	0	0	0	0	0	10	0	0	0	0	0	0	0	0	0	0	0	0	d_Bacteria;p_Bacteroidetes;c_Bacteroidia;o_Bacteroidales;f_S24-7;g_Unclassified_f_S24-7;s_Unclassified_f_S24-7
ASV_440	0	0	0	0	0	0	0	0	0	4	0	0	0	0	0	0	0	0	0	0	0	0	0	0	0	0	0	0	0	0	d_Bacteria;p_Bacteroidetes;c_Bacteroidia;o_Bacteroidales;f_S24-7;g_Unclassified_f_S24-7;s_Unclassified_f_S24-7
ASV_447	0	0	0	0	0	0	0	0	0	24	0	0	0	0	0	0	0	0	0	0	0	0	0	0	0	0	0	0	0	0	d_Bacteria;p_Bacteroidetes;c_Bacteroidia;o_Bacteroidales;f_S24-7;g_Unclassified_f_S24-7;s_Unclassified_f_S24-7
ASV_463	0	0	0	0	0	0	0	4	0	0	0	0	0	0	0	0	0	0	0	0	0	0	0	0	0	0	0	0	0	0	d_Bacteria;p_Bacteroidetes;c_Bacteroidia;o_Bacteroidales;f_S24-7;g_Unclassified_f_S24-7;s_Unclassified_f_S24-7
ASV_469	0	0	0	0	0	0	0	0	0	6	0	0	0	0	0	0	0	0	0	0	0	0	0	0	0	0	0	0	0	0	d_Bacteria;p_Bacteroidetes;c_Bacteroidia;o_Bacteroidales;f_S24-7;g_Unclassified_f_S24-7;s_Unclassified_f_S24-7
ASV_471	0	0	0	0	0	0	0	0	0	0	0	0	0	0	0	0	0	0	0	0	0	0	0	0	0	0	3	0	0	0	d_Bacteria;p_Bacteroidetes;c_Bacteroidia;o_Bacteroidales;f_S24-7;g_Unclassified_f_S24-7;s_Unclassified_f_S24-7
ASV_474	0	0	3	0	0	0	0	0	0	0	0	0	0	0	0	0	0	0	0	0	0	0	0	0	0	0	0	0	0	0	d_Bacteria;p_Bacteroidetes;c_Bacteroidia;o_Bacteroidales;f_S24-7;g_Unclassified_f_S24-7;s_Unclassified_f_S24-7
ASV_478	0	0	3	0	0	0	0	0	0	0	0	0	0	0	0	0	0	0	0	0	0	0	0	0	0	0	0	0	0	0	d_Bacteria;p_Bacteroidetes;c_Bacteroidia;o_Bacteroidales;f_S24-7;g_Unclassified_f_S24-7;s_Unclassified_f_S24-7
ASV_484	0	0	0	0	0	0	3	0	0	0	0	0	0	0	0	0	0	0	0	0	0	0	0	0	0	0	0	0	0	0	d_Bacteria;p_Bacteroidetes;c_Bacteroidia;o_Bacteroidales;f_S24-7;g_Unclassified_f_S24-7;s_Unclassified_f_S24-7
ASV_491	0	0	0	0	0	0	0	0	0	0	0	0	0	0	0	0	0	0	0	0	0	0	0	0	0	0	0	0	0	0	d_Bacteria;p_Bacteroidetes;c_Bacteroidia;o_Bacteroidales;f_S24-7;g_Unclassified_f_S24-7;s_Unclassified_f_S24-7
ASV_493	0	0	0	0	0	0	0	0	0	0	0	26	0	0	0	0	0	0	0	0	0	0	0	0	0	0	0	0	0	0	d_Bacteria;p_Bacteroidetes;c_Bacteroidia;o_Bacteroidales;f_S24-7;g_Unclassified_f_S24-7;s_Unclassified_f_S24-7
ASV_495	0	0	0	0	0	0	0	0	0	0	0	0	1	0	0	0	0	0	0	0	0	0	0	0	0	0	0	0	0	0	d_Bacteria;p_Bacteroidetes;c_Bacteroidia;o_Bacteroidales;f_S24-7;g_Unclassified_f_S24-7;s_Unclassified_f_S24-7
ASV_501	0	0	0	0	0	0	0	0	0	0	0	0	0	0	0	0	0	0	0	0	0	0	0	0	0	5	0	0	0	0	d_Bacteria;p_Bacteroidetes;c_Bacteroidia;o_Bacteroidales;f_S24-7;g_Unclassified_f_S24-7;s_Unclassified_f_S24-7
ASV_511	0	0	0	0	0	0	0	4	0	0	0	0	0	0	0	0	0	0	0	0	0	0	0	0	0	0	0	0	0	0	d_Bacteria;p_Bacteroidetes;c_Bacteroidia;o_Bacteroidales;f_S24-7;g_Unclassified_f_S24-7;s_Unclassified_f_S24-7
ASV_515	0	0	0	0	0	0	0	2	0	0	0	0	0	0	0	0	0	0	0	0	0	0	0	0	0	0	0	0	0	0	d_Bacteria;p_Bacteroidetes;c_Bacteroidia;o_Bacteroidales;f_S24-7;g_Unclassified_f_S24-7;s_Unclassified_f_S24-7
ASV_524	0	0	0	0	0	0	0	3	0	0	0	0	0	0	0	0	0	0	0	0	0	0	0	0	0	0	0	0	0	0	d_Bacteria;p_Bacteroidetes;c_Bacteroidia;o_Bacteroidales;f_S24-7;g_Unclassified_f_S24-7;s_Unclassified_f_S24-7
ASV_526	0	2	0	0	0	0	0	0	0	0	0	0	0	0	0	0	0	0	0	0	0	0	0	0	0	0	0	0	0	0	d_Bacteria;p_Bacteroidetes;c_Bacteroidia;o_Bacteroidales;f_S24-7;g_Unclassified_f_S24-7;s_Unclassified_f_S24-7
ASV_531	0	0	2	0	0	0	0	0	0	0	0	0	0	0	0	0	0	0	0	0	0	0	0	0	0	0	0	0	0	0	d_Bacteria;p_Bacteroidetes;c_Bacteroidia;o_Bacteroidales;f_S24-7;g_Unclassified_f_S24-7;s_Unclassified_f_S24-7
ASV_540	0	0	0	0	0	0	0	0	0	0	0	0	0	0	0	0	0	0	0	0	0	0	5	0	0	0	0	0	0	0	d_Bacteria;p_Bacteroidetes;c_Bacteroidia;o_Bacteroidales;f_S24-7;g_Unclassified_f_S24-7;s_Unclassified_f_S24-7
ASV_542	0	0	0	0	0	0	0	4	0	0	0	0	0	0	0	0	0	0	0	0	0	0	0	0	0	0	0	0	0	0	d_Bacteria;p_Bacteroidetes;c_Bacteroidia;o_Bacteroidales;f_S24-7;g_Unclassified_f_S24-7;s_Unclassified_f_S24-7
ASV_544	0	0	0	0	0	0	0	0	0	2	0	0	0	0	0	0	0	0	0	0	0	0	0	0	0	0	0	0	0	0	d_Bacteria;p_Bacteroidetes;c_Bacteroidia;o_Bacteroidales;f_S24-7;g_Unclassified_f_S24-7;s_Unclassified_f_S24-7
ASV_548	0	0	0	0	0	0	0	0	0	0	0	0	0	0	0	0	0	0	0	0	0	0	0	0	0	0	14	0	0	0	d_Bacteria;p_Bacteroidetes;c_Bacteroidia;o_Bacteroidales;f_S24-7;g_Unclassified_f_S24-7;s_Unclassified_f_S24-7
ASV_549	0	0	0	0	0	0	0	0	0	0	0	0	0	0	0	0	0	0	0	0	2	0	0	0	0	0	0	0	0	0	d_Bacteria;p_Bacteroidetes;c_Bacteroidia;o_Bacteroidales;f_S24-7;g_Unclassified_f_S24-7;s_Unclassified_f_S24-7
ASV_554	0	0	0	0	0	0	6	0	0	0	0	0	0	0	0	0	0	0	0	0	0	0	0	0	0	0	0	0	0	0	d_Bacteria;p_Bacteroidetes;c_Bacteroidia;o_Bacteroidales;f_S24-7;g_Unclassified_f_S24-7;s_Unclassified_f_S24-7
ASV_561	0	0	15	0	0	0	0	0	0	0	0	0	0	0	0	0	0	0	0	0	0	0	0	0	0	0	0	0	0	0	d_Bacteria;p_Bacteroidetes;c_Bacteroidia;o_Bacteroidales;f_S24-7;g_Unclassified_f_S24-7;s_Unclassified_f_S24-7
ASV_562	0	0	6	0	0	0	0	0	0	0	0	0	0	0	0	0	0	0	0	0	0	0	0	0	0	0	0	0	0	0	d_Bacteria;p_Bacteroidetes;c_Bacteroidia;o_Bacteroidales;f_S24-7;g_Unclassified_f_S24-7;s_Unclassified_f_S24-7
ASV_571	0	0	0	0	0	0	0	0	0	0	0	0	0	0	0	0	0	0	0	0	0	0	0	0	0	0	0	0	0	13	d_Bacteria;p_Bacteroidetes;c_Bacteroidia;o_Bacteroidales;f_S24-7;g_Unclassified_f_S24-7;s_Unclassified_f_S24-7
ASV_578	0	30	60	0	0	0	327	762	3	871	52	0	135	0	0	0	0	6	0	0	43	0	0	0	0	0	0	0	0	0	d_Bacteria;p_Bacteroidetes;c_Bacteroidia;o_Bacteroidales;f_S24-7;g_Unclassified_f_S24-7;s_Unclassified_f_S24-7
ASV_580	0	0	10	0	0	0	0	0	0	0	0	0	0	0	0	0	0	0	0	0	0	0	0	0	0	0	0	0	0	0	d_Bacteria;p_Bacteroidetes;c_Bacteroidia;o_Bacteroidales;f_S24-7;g_Unclassified_f_S24-7;s_Unclassified_f_S24-7
ASV_582	0	0	0	0	0	0	0	5	0	0	0	0	0	0	0	0	0	0	0	0	0	0	0	0	0	0	0	0	0	0	d_Bacteria;p_Bacteroidetes;c_Bacteroidia;o_Bacteroidales;f_S24-7;g_Unclassified_f_S24-7;s_Unclassified_f_S24-7
ASV_587	0	0	0	0	0	0	0	0	0	7	0	0	0	0	0	0	0	0	0	0	0	0	0	0	0	0	0	0	0	0	d_Bacteria;p_Bacteroidetes;c_Bacteroidia;o_Bacteroidales;f_S24-7;g_Unclassified_f_S24-7;s_Unclassified_f_S24-7
ASV_600	0	0	0	0	0	0	0	0	0	0	0	0	0	0	0	0	0	0	0	0	29	0	0	0	27	0	36	0	0	26	d_Bacteria;p_Bacteroidetes;c_Bacteroidia;o_Bacteroidales;f_S24-7;g_Unclassified_f_S24-7;s_Unclassified_f_S24-7
ASV_602	0	0	0	0	0	0	11	0	0	0	0	0	0	0	0	0	0	0	0	0	0	0	0	0	0	0	0	0	0	0	d_Bacteria;p_Bacteroidetes;c_Bacteroidia;o_Bacteroidales;f_S24-7;g_Unclassified_f_S24-7;s_Unclassified_f_S24-7
ASV_603	0	0	0	0	0	0	0	0	0	0	0	0	0	0	0	0	0	0	0	0	0	0	0	0	0	0	10	0	0	0	d_Bacteria;p_Bacteroidetes;c_Bacteroidia;o_Bacteroidales;f_S24-7;g_Unclassified_f_S24-7;s_Unclassified_f_S24-7
ASV_606	0	0	9	0	0	0	0	0	0	0	0	0	0	0	0	0	0	0	0	0	0	0	0	0	0	0	0	0	0	0	d_Bacteria;p_Bacteroidetes;c_Bacteroidia;o_Bacteroidales;f_S24-7;g_Unclassified_f_S24-7;s_Unclassified_f_S24-7
ASV_607	0	0	1	0	0	0	0	0	0	0	0	0	0	0	0	0	0	0	0	0	0	0	0	0	0	0	0	0	0	0	d_Bacteria;p_Bacteroidetes;c_Bacteroidia;o_Bacteroidales;f_S24-7;g_Unclassified_f_S24-7;s_Unclassified_f_S24-7
ASV_608	0	0	0	0	0	0	0	0	0	0	0	0	0	0	0	0	0	0	0	0	2	0	0	0	0	0	0	0	0	0	d_Bacteria;p_Bacteroidetes;c_Bacteroidia;o_Bacteroidales;f_S24-7;g_Unclassified_f_S24-7;s_Unclassified_f_S24-7
ASV_617	0	14	490	52	0	0	91	206	0	127	41	0	314	0	0	0	0	0	0	0	24	0	109	0	0	0	21	0	0	0	d_Bacteria;p_Bacteroidetes;c_Bacteroidia;o_Bacteroidales;f_S24-7;g_Unclassified_f_S24-7;s_Unclassified_f_S24-7
ASV_627	0	0	0	0	0	0	0	0	0	0	0	0	0	0	0	0	0	0	0	0	0	0	0	0	0	0	0	0	0	4	d_Bacteria;p_Bacteroidetes;c_Bacteroidia;o_Bacteroidales;f_S24-7;g_Unclassified_f_S24-7;s_Unclassified_f_S24-7
ASV_628	0	0	0	0	0	0	0	0	0	0	0	0	0	0	0	0	0	0	0	0	0	0	0	0	0	0	4	0	0	0	d_Bacteria;p_Bacteroidetes;c_Bacteroidia;o_Bacteroidales;f_S24-7;g_Unclassified_f_S24-7;s_Unclassified_f_S24-7
ASV_629	0	0	0	0	0	0	9	0	0	0	0	0	0	0	0	0	0	0	0	0	0	0	0	0	0	0	0	0	0	0	d_Bacteria;p_Bacteroidetes;c_Bacteroidia;o_Bacteroidales;f_S24-7;g_Unclassified_f_S24-7;s_Unclassified_f_S24-7
ASV_634	0	0	0	0	0	0	0	0	0	0	0	0	0	0	0	0	0	0	0	0	0	0	0	0	0	0	0	0	0	0	d_Bacteria;p_Bacteroidetes;c_Bacteroidia;o_Bacteroidales;f_S24-7;g_Unclassified_f_S24-7;s_Unclassified_f_S24-7
ASV_637	0	0	0	0	0	0	0	1	0	0	0	0	0	0	0	0	0	0	0	0	0	0	0	0	0	0	0	0	0	0	d_Bacteria;p_Bacteroidetes;c_Bacteroidia;o_Bacteroidales;f_S24-7;g_Unclassified_f_S24-7;s_Unclassified_f_S24-7
ASV_638	0	0	0	0	0	0	0	0	0	9	0	0	0	0	0	0	0	0	0	0	0	0	0	0	0	0	0	0	0	0	d_Bacteria;p_Bacteroidetes;c_Bacteroidia;o_Bacteroidales;f_S24-7;g_Unclassified_f_S24-7;s_Unclassified_f_S24-7
ASV_639	0	0	0	0	0	0	0	0	0	3	0	0	0	0	0	0	0	0	0	0	0	0	0	0	0	0	0	0	0	0	d_Bacteria;p_Bacteroidetes;c_Bacteroidia;o_Bacteroidales;f_S24-7;g_Unclassified_f_S24-7;s_Unclassified_f_S24-7
ASV_642	0	0	0	0	0	0	3	0	0	0	0	0	0	0	0	5	0	0	0	0	0	0	0	0	0	0	0	0	0	0	d_Bacteria;p_Bacteroidetes;c_Bacteroidia;o_Bacteroidales;f_S24-7;g_Unclassified_f_S24-7;s_Unclassified_f_S24-7
ASV_643	0	0	3	0	0	0	0	0	0	0	0	0	0	0	0	0	0	0	0	0	0	0	0	0	0	0	0	0	0	0	d_Bacteria;p_Bacteroidetes;c_Bacteroidia;o_Bacteroidales;f_S24-7;g_Unclassified_f_S24-7;s_Unclassified_f_S24-7
ASV_646	0	0	0	0	0	0	0	5	0	0	0	0	0	0	0	0	0	0	0	0	0	0	0	0	0	0	0	0	0	0	d_Bacteria;p_Bacteroidetes;c_Bacteroidia;o_Bacteroidales;f_S24-7;g_Unclassified_f_S24-7;s_Unclassified_f_S24-7
ASV_648	0	0	2	0	0	0	0	0	0	0	0	0	0	0	0	0	0	0	0	0	0	0	0	0	0	0	0	0	0	0	d_Bacteria;p_Bacteroidetes;c_Bacteroidia;o_Bacteroidales;f_S24-7;g_Unclassified_f_S24-7;s_Unclassified_f_S24-7
ASV_661	0	0	0	0	0	0	0	0	0	0	0	0	7	0	0	0	0	0	0	0	0	0	0	0	0	0	0	0	0	0	d_Bacteria;p_Bacteroidetes;c_Bacteroidia;o_Bacteroidales;f_S24-7;g_Unclassified_f_S24-7;s_Unclassified_f_S24-7
ASV_667	0	0	0	0	0	0	0	0	0	0	0	0	0	0	0	0	0	0	0	0	4	0	0	0	0	0	0	0	0	3	d_Bacteria;p_Bacteroidetes;c_Bacteroidia;o_Bacteroidales;f_S24-7;g_Unclassified_f_S24-7;s_Unclassified_f_S24-7
ASV_668	0	0	0	0	0	0	0	0	0	1	0	0	0	0	0	0	0	0	0	0	0	0	0	0	0	0	0	0	0	0	d_Bacteria;p_Bacteroidetes;c_Bacteroidia;o_Bacteroidales;f_S24-7;g_Unclassified_f_S24-7;s_Unclassified_f_S24-7
ASV_672	0	0	0	0	0	0	3	0	0	0	0	0	0	0	0	0	0	0	0	0	0	0	0	0	0	0	0	0	0	0	d_Bacteria;p_Bacteroidetes;c_Bacteroidia;o_Bacteroidales;f_S24-7;g_Unclassified_f_S24-7;s_Unclassified_f_S24-7
ASV_674	0	0	9	0	0	0	0	0	0	0	0	0	0	0	0	0	0	0	0	0	0	0	0	0	0	0	0	0	0	0	d_Bacteria;p_Bacteroidetes;c_Bacteroidia;o_Bacteroidales;f_S24-7;g_Unclassified_f_S24-7;s_Unclassified_f_S24-7
ASV_676	0	0	5	0	0	0	0	0	0	0	0	0	0	0	0	0	0	0	0	0	0	0	0	0	0	0	0	0	0	0	d_Bacteria;p_Bacteroidetes;c_Bacteroidia;o_Bacteroidales;f_S24-7;g_Unclassified_f_S24-7;s_Unclassified_f_S24-7
ASV_678	0	0	0	0	0	0	0	0	0	0	0	0	0	0	0	0	0	0	0	0	2	0	0	0	0	0	0	0	0	0	d_Bacteria;p_Bacteroidetes;c_Bacteroidia;o_Bacteroidales;f_S24-7;g_Unclassified_f_S24-7;s_Unclassified_f_S24-7
ASV_681	0	0	0	0	0	0	0	0	0	0	0	0	0	0	0	0	0	0	0	0	0	0	0	0	0	0	10	0	0	0	d_Bacteria;p_Bacteroidetes;c_Bacteroidia;o_Bacteroidales;f_S24-7;g_Unclassified_f_S24-7;s_Unclassified_f_S24-7
ASV_685	0	0	2	0	0	0	0	0	0	0	0	0	0	0	0	0	0	0	0	0	0	0	0	0	0	0	0	0	0	0	d_Bacteria;p_Bacteroidetes;c_Bacteroidia;o_Bacteroidales;f_S24-7;g_Unclassified_f_S24-7;s_Unclassified_f_S24-7
ASV_697	0	0	0	0	0	0	0	0	0	0	0	0	0	0	0	0	0	0	0	0	2	0	0	0	0	0	0	0	0	0	d_Bacteria;p_Bacteroidetes;c_Bacteroidia;o_Bacteroidales;f_S24-7;g_Unclassified_f_S24-7;s_Unclassified_f_S24-7
ASV_699	0	0	3	0	0	0	0	0	0	0	0	0	0	0	0	0	0	0	0	0	0	0	0	0	0	0	0	0	0	0	d_Bacteria;p_Bacteroidetes;c_Bacteroidia;o_Bacteroidales;f_S24-7;g_Unclassified_f_S24-7;s_Unclassified_f_S24-7
ASV_703	0	0	6	0	0	0	0	0	0	0	0	0	0	0	0	0	0	0	0	0	0	0	0	0	0	0	0	0	0	0	d_Bacteria;p_Bacteroidetes;c_Bacteroidia;o_Bacteroidales;f_S24-7;g_Unclassified_f_S24-7;s_Unclassified_f_S24-7
ASV_704	0	0	0	0	0	0	0	2	0	0	0	0	0	0	0	0	0	0	0	0	0	0	0	0	0	0	0	0	0	0	d_Bacteria;p_Bacteroidetes;c_Bacteroidia;o_Bacteroidales;f_S24-7;g_Unclassified_f_S24-7;s_Unclassified_f_S24-7
ASV_709	0	0	12	10	0	0	19	17	0	0	14	0	17	0	0	0	0	0	0	0	0	0	0	0	0	0	0	0	0	0	d_Bacteria;p_Bacteroidetes;c_Bacteroidia;o_Bacteroidales;f_S24-7;g_Unclassified_f_S24-7;s_Unclassified_f_S24-7
ASV_710	0	0	0	0	0	0	4	0	0	0	0	0	0	0	0	0	0	0	0	0	0	0	0	0	0	0	0	0	0	0	d_Bacteria;p_Bacteroidetes;c_Bacteroidia;o_Bacteroidales;f_S24-7;g_Unclassified_f_S24-7;s_Unclassified_f_S24-7
ASV_711	0	0	0	0	0	0	0	0	0	0	0	0	0	0	0	0	0	0	0	0	0	0	0	0	0	0	0	0	0	0	d_Bacteria;p_Bacteroidetes;c_Bacteroidia;o_Bacteroidales;f_S24-7;g_Unclassified_f_S24-7;s_Unclassified_f_S24-7
ASV_712	0	0	1	0	0	0	0	0	0	0	0	0	0	0	0	0	0	0	0	0	0	0	0	0	0	0	0	0	0	0	d_Bacteria;p_Bacteroidetes;c_Bacteroidia;o_Bacteroidales;f_S24-7;g_Unclassified_f_S24-7;s_Unclassified_f_S24-7
ASV_713	0	0	0	0	0	0	0	0	0	0	0	0	0	0	0	0	0	4	0	0	0	0	0	0	0	0	0	0	0	0	d_Bacteria;p_Bacteroidetes;c_Bacteroidia;o_Bacteroidales;f_S24-7;g_Unclassified_f_S24-7;s_Unclassified_f_S24-7
ASV_715	0	0	0	0	0	0	0	0	0	0	0	1	0	0	0	0	0	0	0	0	0	0	0	0	0	0	0	0	0	0	d_Bacteria;p_Bacteroidetes;c_Bacteroidia;o_Bacteroidales;f_S24-7;g_Unclassified_f_S24-7;s_Unclassified_f_S24-7
ASV_716	0	0	0	0	0	0	0	0	0	0	0	0	0	0	0	0	0	0	0	0	0	0	0	0	0	0	2	0	0	0	d_Bacteria;p_Bacteroidetes;c_Bacteroidia;o_Bacteroidales;f_S24-7;g_Unclassified_f_S24-7;s_Unclassified_f_S24-7
ASV_717	0	0	0	0	0	0	0	0	0	0	4	0	0	0	0	0	0	0	0	0	0	0	0	0	0	0	0	0	0	0	d_Bacteria;p_Bacteroidetes;c_Bacteroidia;o_Bacteroidales;f_S24-7;g_Unclassified_f_S24-7;s_Unclassified_f_S24-7
ASV_719	0	0	0	0	0	0	0	1	0	0	0	0	0	0	0	0	0	0	0	0	0	0	0	0	0	0	0	0	0	0	d_Bacteria;p_Bacteroidetes;c_Bacteroidia;o_Bacteroidales;f_S24-7;g_Unclassified_f_S24-7;s_Unclassified_f_S24-7
ASV_720	0	0	2	0	0	0	0	0	0	0	0	0	0	0	0	0	0	0	0	0	0	0	0	0	0	0	0	0	0	0	d_Bacteria;p_Bacteroidetes;c_Bacteroidia;o_Bacteroidales;f_S24-7;g_Unclassified_f_S24-7;s_Unclassified_f_S24-7
ASV_721	0	0	0	0	0	0	3	0	0	0	0	0	0	0	0	0	0	0	0	0	0	0	0	0	0	0	0	0	0	0	d_Bacteria;p_Bacteroidetes;c_Bacteroidia;o_Bacteroidales;f_S24-7;g_Unclassified_f_S24-7;s_Unclassified_f_S24-7
ASV_723	0	0	0	0	0	0	0	0	0	0	0	0	0	0	0	0	0	0	0	0	9	0	0	0	0	0	0	0	0	0	d_Bacteria;p_Bacteroidetes;c_Bacteroidia;o_Bacteroidales;f_S24-7;g_Unclassified_f_S24-7;s_Unclassified_f_S24-7
ASV_729	0	0	0	0	0	0	0	0	0	0	0	0	3	0	0	0	0	0	0	0	0	0	0	0	0	0	0	0	0	0	d_Bacteria;p_Bacteroidetes;c_Bacteroidia;o_Bacteroidales;f_S24-7;g_Unclassified_f_S24-7;s_Unclassified_f_S24-7
ASV_732	35	0	34	0	0	0	0	0	0	0	0	0	43	0	0	0	0	0	0	0	0	0	0	0	134	0	0	0	0	0	d_Bacteria;p_Bacteroidetes;c_Bacteroidia;o_Bacteroidales;f_S24-7;g_Unclassified_f_S24-7;s_Unclassified_f_S24-7
ASV_736	0	0	6	0	0	0	0	0	0	0	0	0	0	0	0	0	0	0	0	0	0	0	0	0	0	0	0	0	0	0	d_Bacteria;p_Bacteroidetes;c_Bacteroidia;o_Bacteroidales;f_S24-7;g_Unclassified_f_S24-7;s_Unclassified_f_S24-7
ASV_743	0	0	0	0	0	0	0	0	0	0	0	0	0	0	0	0	0	0	0	0	0	0	0	0	0	0	0	0	0	30	d_Bacteria;p_Bacteroidetes;c_Bacteroidia;o_Bacteroidales;f_S24-7;g_Unclassified_f_S24-7;s_Unclassified_f_S24-7
ASV_745	0	0	0	0	0	0	0	0	0	4	0	0	0	0	0	0	0	0	0	0	0	0	0	0	0	0	0	0	0	0	d_Bacteria;p_Bacteroidetes;c_Bacteroidia;o_Bacteroidales;f_S24-7;g_Unclassified_f_S24-7;s_Unclassified_f_S24-7
ASV_746	0	0	0	0	0	0	0	0	0	0	0	0	0	0	0	0	0	0	0	0	0	0	0	0	0	0	3	0	0	0	d_Bacteria;p_Bacteroidetes;c_Bacteroidia;o_Bacteroidales;f_S24-7;g_Unclassified_f_S24-7;s_Unclassified_f_S24-7
ASV_764	0	0	3	0	0	0	0	0	0	0	0	0	0	0	0	0	0	0	0	0	0	0	0	0	0	0	0	0	0	0	d_Bacteria;p_Bacteroidetes;c_Bacteroidia;o_Bacteroidales;f_S24-7;g_Unclassified_f_S24-7;s_Unclassified_f_S24-7
ASV_767	0	0	0	0	0	0	0	0	0	0	0	0	0	0	0	0	0	0	0	0	0	0	0	0	0	0	0	0	0	0	d_Bacteria;p_Bacteroidetes;c_Bacteroidia;o_Bacteroidales;f_S24-7;g_Unclassified_f_S24-7;s_Unclassified_f_S24-7
ASV_769	0	0	0	0	0	0	0	0	0	0	0	0	0	0	0	0	0	0	0	0	0	0	0	0	0	0	0	0	0	0	d_Bacteria;p_Bacteroidetes;c_Bacteroidia;o_Bacteroidales;f_S24-7;g_Unclassified_f_S24-7;s_Unclassified_f_S24-7
ASV_770	0	0	0	0	0	0	0	0	0	0	0	0	0	0	0	0	0	0	0	0	0	0	0	0	0	0	0	0	0	0	d_Bacteria;p_Bacteroidetes;c_Bacteroidia;o_Bacteroidales;f_S24-7;g_Unclassified_f_S24-7;s_Unclassified_f_S24-7
ASV_771	0	0	0	0	0	0	1	1	0	8	0	0	0	0	0	0	0	0	0	0	1	0	0	0	0	0	0	0	0	0	d_Bacteria;p_Bacteroidetes;c_Bacteroidia;o_Bacteroidales;f_S24-7;g_Unclassified_f_S24-7;s_Unclassified_f_S24-7
ASV_773	0	0	0	0	0	0	0	5	0	0	0	0	0	0	0	0	0	0	0	0	0	0	0	0	0	0	0	0	0	0	d_Bacteria;p_Bacteroidetes;c_Bacteroidia;o_Bacteroidales;f_S24-7;g_Unclassified_f_S24-7;s_Unclassified_f_S24-7
ASV_775	0	0	0	0	0	0	0	0	0	0	0	0	0	0	0	0	0	0	0	0	0	0	0	0	0	0	4	0	0	0	d_Bacteria;p_Bacteroidetes;c_Bacteroidia;o_Bacteroidales;f_S24-7;g_Unclassified_f_S24-7;s_Unclassified_f_S24-7
ASV_777	0	0	1	0	0	0	0	0	0	0	0	0	0	0	0	0	0	0	0	0	0	0	0	0	0	0	0	0	0	0	d_Bacteria;p_Bacteroidetes;c_Bacteroidia;o_Bacteroidales;f_S24-7;g_Unclassified_f_S24-7;s_Unclassified_f_S24-7
ASV_779	0	0	0	0	0	0	0	4	0	0	0	0	0	0	0	0	0	0	0	0	0	0	0	0	0	0	0	0	0	0	d_Bacteria;p_Bacteroidetes;c_Bacteroidia;o_Bacteroidales;f_S24-7;g_Unclassified_f_S24-7;s_Unclassified_f_S24-7
ASV_780	0	0	0	0	0	0	5	0	0	0	0	0	0	0	0	0	0	0	0	0	0	0	0	0	0	0	0	0	0	0	d_Bacteria;p_Bacteroidetes;c_Bacteroidia;o_Bacteroidales;f_S24-7;g_Unclassified_f_S24-7;s_Unclassified_f_S24-7
ASV_781	0	0	0	0	0	0	0	0	0	0	0	0	0	0	0	0	0	0	0	0	0	0	0	0	0	0	0	9	0	0	d_Bacteria;p_Bacteroidetes;c_Bacteroidia;o_Bacteroidales;f_S24-7;g_Unclassified_f_S24-7;s_Unclassified_f_S24-7
ASV_783	0	0	0	0	0	0	0	3	0	0	0	0	0	0	0	0	0	0	0	0	0	0	0	0	0	0	0	0	0	0	d_Bacteria;p_Bacteroidetes;c_Bacteroidia;o_Bacteroidales;f_S24-7;g_Unclassified_f_S24-7;s_Unclassified_f_S24-7
ASV_786	0	0	0	0	0	0	0	0	0	0	0	0	0	0	0	0	0	0	0	0	5	0	0	0	0	0	0	0	0	0	d_Bacteria;p_Bacteroidetes;c_Bacteroidia;o_Bacteroidales;f_S24-7;g_Unclassified_f_S24-7;s_Unclassified_f_S24-7
ASV_790	0	0	0	0	0	0	0	0	0	0	0	0	0	0	0	0	0	0	0	0	0	0	0	0	0	0	0	0	0	6	d_Bacteria;p_Bacteroidetes;c_Bacteroidia;o_Bacteroidales;f_S24-7;g_Unclassified_f_S24-7;s_Unclassified_f_S24-7
ASV_794	1	0	0	0	0	0	0	0	0	0	0	0	0	0	0	0	0	0	0	0	0	0	0	0	0	0	0	0	0	0	d_Bacteria;p_Bacteroidetes;c_Bacteroidia;o_Bacteroidales;f_S24-7;g_Unclassified_f_S24-7;s_Unclassified_f_S24-7
ASV_797	43	10	590	41	3	0	63	160	0	47	207	0	256	0	0	0	0	31	0	0	120	0	6	0	0	5	48	0	0	40	d_Bacteria;p_Bacteroidetes;c_Bacteroidia;o_Bacteroidales;f_S24-7;g_Unclassified_f_S24-7;s_Unclassified_f_S24-7
ASV_800	0	0	2	0	0	0	0	0	0	0	0	0	0	0	0	0	0	0	0	0	0	0	0	0	0	0	0	0	0	0	d_Bacteria;p_Bacteroidetes;c_Bacteroidia;o_Bacteroidales;f_S24-7;g_Unclassified_f_S24-7;s_Unclassified_f_S24-7
ASV_805	0	0	4	0	0	0	0	0	0	0	0	0	0	0	0	0	0	0	0	0	0	0	0	0	0	0	0	0	0	0	d_Bacteria;p_Bacteroidetes;c_Bacteroidia;o_Bacteroidales;f_S24-7;g_Unclassified_f_S24-7;s_Unclassified_f_S24-7
ASV_817	0	0	0	0	0	0	0	0	0	0	0	0	0	0	0	0	0	0	0	0	0	0	0	0	3	0	0	0	0	0	d_Bacteria;p_Bacteroidetes;c_Bacteroidia;o_Bacteroidales;f_S24-7;g_Unclassified_f_S24-7;s_Unclassified_f_S24-7
ASV_821	0	0	0	0	0	0	0	0	0	4	0	0	0	0	0	0	0	0	0	0	0	0	0	0	0	0	0	0	0	0	d_Bacteria;p_Bacteroidetes;c_Bacteroidia;o_Bacteroidales;f_S24-7;g_Unclassified_f_S24-7;s_Unclassified_f_S24-7
ASV_825	0	0	0	0	0	0	0	0	0	2	0	0	0	0	0	0	0	0	0	0	0	0	0	0	0	0	0	0	0	0	d_Bacteria;p_Bacteroidetes;c_Bacteroidia;o_Bacteroidales;f_S24-7;g_Unclassified_f_S24-7;s_Unclassified_f_S24-7
ASV_828	0	0	0	0	0	0	0	0	0	0	0	0	0	0	0	0	0	0	0	0	0	0	5	0	0	0	0	0	0	0	d_Bacteria;p_Bacteroidetes;c_Bacteroidia;o_Bacteroidales;f_S24-7;g_Unclassified_f_S24-7;s_Unclassified_f_S24-7
ASV_829	0	0	0	0	0	0	3	0	0	0	0	0	0	0	0	0	0	0	0	0	0	0	0	0	0	0	0	0	0	0	d_Bacteria;p_Bacteroidetes;c_Bacteroidia;o_Bacteroidales;f_S24-7;g_Unclassified_f_S24-7;s_Unclassified_f_S24-7
ASV_830	0	0	1	0	0	0	0	0	0	0	0	0	0	0	0	0	0	0	0	0	0	0	0	0	0	0	0	0	0	0	d_Bacteria;p_Bacteroidetes;c_Bacteroidia;o_Bacteroidales;f_S24-7;g_Unclassified_f_S24-7;s_Unclassified_f_S24-7
ASV_832	0	0	104	0	0	0	8	20	0	13	0	0	48	0	0	0	0	0	0	0	0	0	0	0	0	0	0	0	0	0	d_Bacteria;p_Bacteroidetes;c_Bacteroidia;o_Bacteroidales;f_S24-7;g_Unclassified_f_S24-7;s_Unclassified_f_S24-7
ASV_837	0	0	0	0	0	0	0	0	0	0	0	0	1	0	0	0	0	0	0	0	0	0	0	0	0	0	0	0	0	0	d_Bacteria;p_Bacteroidetes;c_Bacteroidia;o_Bacteroidales;f_S24-7;g_Unclassified_f_S24-7;s_Unclassified_f_S24-7
ASV_839	0	0	0	0	0	0	3	0	0	0	0	0	0	0	0	0	0	0	0	0	0	0	0	0	0	0	0	0	0	0	d_Bacteria;p_Bacteroidetes;c_Bacteroidia;o_Bacteroidales;f_S24-7;g_Unclassified_f_S24-7;s_Unclassified_f_S24-7
ASV_845	0	0	6	0	0	0	0	0	0	0	0	0	0	0	0	0	0	0	0	0	0	0	0	0	0	0	0	0	0	0	d_Bacteria;p_Bacteroidetes;c_Bacteroidia;o_Bacteroidales;f_S24-7;g_Unclassified_f_S24-7;s_Unclassified_f_S24-7
ASV_861	0	0	0	0	0	0	0	5	0	0	0	0	0	0	0	0	0	0	0	0	0	0	0	0	0	0	0	0	0	0	d_Bacteria;p_Bacteroidetes;c_Bacteroidia;o_Bacteroidales;f_S24-7;g_Unclassified_f_S24-7;s_Unclassified_f_S24-7
ASV_863	0	0	0	0	0	0	0	0	0	0	0	0	0	0	0	0	0	0	0	0	0	0	0	0	0	0	6	0	0	0	d_Bacteria;p_Bacteroidetes;c_Bacteroidia;o_Bacteroidales;f_S24-7;g_Unclassified_f_S24-7;s_Unclassified_f_S24-7
ASV_866	0	0	0	0	0	0	0	0	0	0	0	0	0	0	0	4	0	0	0	0	0	0	0	0	0	0	0	0	0	0	d_Bacteria;p_Bacteroidetes;c_Bacteroidia;o_Bacteroidales;f_S24-7;g_Unclassified_f_S24-7;s_Unclassified_f_S24-7
ASV_875	0	0	3	0	0	0	0	0	0	0	0	0	0	0	0	0	0	0	0	0	0	0	0	0	0	0	0	0	0	0	d_Bacteria;p_Bacteroidetes;c_Bacteroidia;o_Bacteroidales;f_S24-7;g_Unclassified_f_S24-7;s_Unclassified_f_S24-7
ASV_880	0	0	0	0	0	0	0	0	0	0	5	0	0	0	0	0	0	0	0	0	0	0	0	0	0	0	0	0	0	0	d_Bacteria;p_Bacteroidetes;c_Bacteroidia;o_Bacteroidales;f_S24-7;g_Unclassified_f_S24-7;s_Unclassified_f_S24-7
ASV_891	0	0	9	0	0	0	0	0	0	0	0	0	0	0	0	0	0	0	0	0	0	0	0	0	0	0	0	0	0	0	d_Bacteria;p_Bacteroidetes;c_Bacteroidia;o_Bacteroidales;f_S24-7;g_Unclassified_f_S24-7;s_Unclassified_f_S24-7
ASV_894	0	0	0	0	0	0	7	7	0	0	0	0	0	0	0	0	0	0	0	0	17	0	0	0	0	0	0	0	0	3	d_Bacteria;p_Bacteroidetes;c_Bacteroidia;o_Bacteroidales;f_S24-7;g_Unclassified_f_S24-7;s_Unclassified_f_S24-7
ASV_895	0	0	2	0	0	0	0	0	0	0	0	0	0	0	0	0	0	0	0	0	0	0	0	0	0	0	0	0	0	0	d_Bacteria;p_Bacteroidetes;c_Bacteroidia;o_Bacteroidales;f_S24-7;g_Unclassified_f_S24-7;s_Unclassified_f_S24-7
ASV_896	0	0	3	0	0	0	0	0	0	0	0	0	0	0	0	0	0	0	0	0	0	0	0	0	0	0	0	0	0	0	d_Bacteria;p_Bacteroidetes;c_Bacteroidia;o_Bacteroidales;f_S24-7;g_Unclassified_f_S24-7;s_Unclassified_f_S24-7
ASV_906	0	0	1	0	0	0	0	0	0	0	0	0	0	0	0	0	0	0	0	0	0	0	0	0	0	0	0	0	0	0	d_Bacteria;p_Bacteroidetes;c_Bacteroidia;o_Bacteroidales;f_S24-7;g_Unclassified_f_S24-7;s_Unclassified_f_S24-7
ASV_913	0	0	0	0	0	0	0	0	0	0	0	0	0	0	0	0	0	0	0	0	0	0	0	0	0	0	0	0	0	9	d_Bacteria;p_Bacteroidetes;c_Bacteroidia;o_Bacteroidales;f_S24-7;g_Unclassified_f_S24-7;s_Unclassified_f_S24-7
ASV_914	0	0	0	0	0	0	0	0	0	0	0	0	0	0	0	0	0	0	0	0	0	0	0	0	0	0	6	0	0	0	d_Bacteria;p_Bacteroidetes;c_Bacteroidia;o_Bacteroidales;f_S24-7;g_Unclassified_f_S24-7;s_Unclassified_f_S24-7
ASV_915	0	0	0	0	0	0	0	3	0	0	0	0	0	0	0	0	0	0	0	0	0	0	0	0	0	0	0	0	0	0	d_Bacteria;p_Bacteroidetes;c_Bacteroidia;o_Bacteroidales;f_S24-7;g_Unclassified_f_S24-7;s_Unclassified_f_S24-7
ASV_916	0	0	4	0	0	0	0	0	0	0	0	0	0	0	0	0	0	0	0	0	0	0	0	0	0	0	0	0	0	0	d_Bacteria;p_Bacteroidetes;c_Bacteroidia;o_Bacteroidales;f_S24-7;g_Unclassified_f_S24-7;s_Unclassified_f_S24-7
ASV_923	0	0	0	0	0	0	0	0	0	0	0	0	0	0	0	0	0	0	0	0	3	0	0	0	0	0	0	0	0	0	d_Bacteria;p_Bacteroidetes;c_Bacteroidia;o_Bacteroidales;f_S24-7;g_Unclassified_f_S24-7;s_Unclassified_f_S24-7
ASV_927	0	0	0	0	0	0	0	0	0	0	0	0	0	0	0	0	0	0	0	0	3	0	0	0	0	0	0	0	0	0	d_Bacteria;p_Bacteroidetes;c_Bacteroidia;o_Bacteroidales;f_S24-7;g_Unclassified_f_S24-7;s_Unclassified_f_S24-7
ASV_929	0	0	4	0	0	0	0	0	0	0	0	0	0	0	0	0	0	0	0	0	0	0	0	0	0	0	0	0	0	0	d_Bacteria;p_Bacteroidetes;c_Bacteroidia;o_Bacteroidales;f_S24-7;g_Unclassified_f_S24-7;s_Unclassified_f_S24-7
ASV_931	0	0	1	0	0	0	0	0	0	0	0	0	0	0	0	0	0	0	0	0	0	0	0	0	0	0	0	0	0	0	d_Bacteria;p_Bacteroidetes;c_Bacteroidia;o_Bacteroidales;f_S24-7;g_Unclassified_f_S24-7;s_Unclassified_f_S24-7
ASV_934	0	0	0	0	0	0	0	0	0	1	0	0	0	0	0	0	0	0	0	0	0	0	0	0	0	0	0	0	0	0	d_Bacteria;p_Bacteroidetes;c_Bacteroidia;o_Bacteroidales;f_S24-7;g_Unclassified_f_S24-7;s_Unclassified_f_S24-7
ASV_939	0	0	0	0	0	0	3	0	0	0	0	0	0	0	0	0	0	0	0	0	0	0	0	0	0	0	0	0	0	0	d_Bacteria;p_Bacteroidetes;c_Bacteroidia;o_Bacteroidales;f_S24-7;g_Unclassified_f_S24-7;s_Unclassified_f_S24-7
ASV_945	0	0	0	0	0	0	0	4	0	0	0	0	0	0	0	0	0	0	0	0	0	0	0	0	0	0	0	0	0	0	d_Bacteria;p_Bacteroidetes;c_Bacteroidia;o_Bacteroidales;f_S24-7;g_Unclassified_f_S24-7;s_Unclassified_f_S24-7
ASV_951	0	0	0	0	0	0	0	3	0	0	0	0	0	0	0	0	0	0	0	0	0	0	0	0	0	0	0	0	0	0	d_Bacteria;p_Bacteroidetes;c_Bacteroidia;o_Bacteroidales;f_S24-7;g_Unclassified_f_S24-7;s_Unclassified_f_S24-7
ASV_960	0	0	4	0	0	0	0	0	0	0	0	0	0	0	0	0	0	0	0	0	0	0	0	0	0	0	0	0	0	0	d_Bacteria;p_Bacteroidetes;c_Bacteroidia;o_Bacteroidales;f_S24-7;g_Unclassified_f_S24-7;s_Unclassified_f_S24-7
ASV_964	0	0	4	0	0	0	0	0	0	0	0	0	0	0	0	0	0	0	0	0	0	0	0	0	0	0	0	0	0	0	d_Bacteria;p_Bacteroidetes;c_Bacteroidia;o_Bacteroidales;f_S24-7;g_Unclassified_f_S24-7;s_Unclassified_f_S24-7
ASV_965	0	0	0	0	0	0	0	7	0	0	0	0	0	0	0	0	0	0	0	0	0	0	0	0	0	0	0	0	0	0	d_Bacteria;p_Bacteroidetes;c_Bacteroidia;o_Bacteroidales;f_S24-7;g_Unclassified_f_S24-7;s_Unclassified_f_S24-7
ASV_967	0	0	0	0	0	0	0	0	0	0	0	0	0	0	0	0	0	0	0	0	4	0	0	0	0	0	0	0	0	0	d_Bacteria;p_Bacteroidetes;c_Bacteroidia;o_Bacteroidales;f_S24-7;g_Unclassified_f_S24-7;s_Unclassified_f_S24-7
ASV_968	0	0	3	0	0	0	0	0	0	0	0	0	0	0	0	0	0	0	0	0	0	0	0	0	0	0	0	0	0	0	d_Bacteria;p_Bacteroidetes;c_Bacteroidia;o_Bacteroidales;f_S24-7;g_Unclassified_f_S24-7;s_Unclassified_f_S24-7
ASV_975	0	0	0	0	0	0	0	0	0	4	0	0	0	0	0	0	0	0	0	0	0	0	0	0	0	0	0	0	0	0	d_Bacteria;p_Bacteroidetes;c_Bacteroidia;o_Bacteroidales;f_S24-7;g_Unclassified_f_S24-7;s_Unclassified_f_S24-7
ASV_993	0	0	5	0	0	0	0	0	0	0	0	0	0	0	0	0	0	0	0	0	0	0	0	0	0	0	0	0	0	0	d_Bacteria;p_Bacteroidetes;c_Bacteroidia;o_Bacteroidales;f_S24-7;g_Unclassified_f_S24-7;s_Unclassified_f_S24-7
ASV_1003	0	0	0	0	0	0	35	311	0	266	0	0	0	0	0	0	0	0	0	0	0	0	0	0	0	0	0	0	0	0	d_Bacteria;p_Bacteroidetes;c_Bacteroidia;o_Bacteroidales;f_S24-7;g_Unclassified_f_S24-7;s_Unclassified_f_S24-7
ASV_1008	0	0	0	0	0	0	0	3	0	0	0	0	0	0	0	0	0	0	0	0	0	0	0	0	0	0	0	0	0	0	d_Bacteria;p_Bacteroidetes;c_Bacteroidia;o_Bacteroidales;f_S24-7;g_Unclassified_f_S24-7;s_Unclassified_f_S24-7
ASV_1011	0	0	0	0	0	0	0	0	0	0	0	6	0	0	0	0	0	0	0	0	0	0	0	0	0	0	0	0	0	0	d_Bacteria;p_Bacteroidetes;c_Bacteroidia;o_Bacteroidales;f_S24-7;g_Unclassified_f_S24-7;s_Unclassified_f_S24-7
ASV_1014	0	0	0	0	0	0	0	3	0	0	0	0	0	0	0	0	0	0	0	0	0	0	0	0	0	0	0	0	0	0	d_Bacteria;p_Bacteroidetes;c_Bacteroidia;o_Bacteroidales;f_S24-7;g_Unclassified_f_S24-7;s_Unclassified_f_S24-7
ASV_1015	0	0	1	0	0	0	0	0	0	0	0	0	0	0	0	0	0	0	0	0	0	0	0	0	0	0	0	0	0	0	d_Bacteria;p_Bacteroidetes;c_Bacteroidia;o_Bacteroidales;f_S24-7;g_Unclassified_f_S24-7;s_Unclassified_f_S24-7
ASV_1019	0	0	13	0	0	0	0	0	0	0	0	0	0	0	0	0	0	0	0	0	0	0	0	0	0	0	0	0	0	0	d_Bacteria;p_Bacteroidetes;c_Bacteroidia;o_Bacteroidales;f_S24-7;g_Unclassified_f_S24-7;s_Unclassified_f_S24-7
ASV_1023	0	0	0	0	0	0	3	0	0	0	0	0	0	0	0	0	0	0	0	0	0	0	0	0	0	0	0	0	0	0	d_Bacteria;p_Bacteroidetes;c_Bacteroidia;o_Bacteroidales;f_S24-7;g_Unclassified_f_S24-7;s_Unclassified_f_S24-7
ASV_1025	0	0	3	0	0	0	0	0	0	0	0	0	0	0	0	0	0	0	0	0	0	0	0	0	0	0	0	0	0	0	d_Bacteria;p_Bacteroidetes;c_Bacteroidia;o_Bacteroidales;f_S24-7;g_Unclassified_f_S24-7;s_Unclassified_f_S24-7
ASV_1029	0	2	0	0	0	0	99	109	0	124	0	16	0	0	0	0	0	0	0	0	101	49	131	0	0	0	0	0	0	0	d_Bacteria;p_Bacteroidetes;c_Bacteroidia;o_Bacteroidales;f_S24-7;g_Unclassified_f_S24-7;s_Unclassified_f_S24-7
ASV_1030	0	0	0	0	0	0	0	0	0	4	0	0	0	0	0	0	0	0	0	0	0	0	0	0	0	0	0	0	0	0	d_Bacteria;p_Bacteroidetes;c_Bacteroidia;o_Bacteroidales;f_S24-7;g_Unclassified_f_S24-7;s_Unclassified_f_S24-7
ASV_1034	0	0	2	0	0	0	0	0	0	0	0	0	0	0	0	0	0	0	0	0	0	0	0	0	0	0	0	0	0	0	d_Bacteria;p_Bacteroidetes;c_Bacteroidia;o_Bacteroidales;f_S24-7;g_Unclassified_f_S24-7;s_Unclassified_f_S24-7
ASV_1037	0	0	0	0	0	0	19	33	0	19	0	0	0	0	0	0	0	0	0	0	78	0	0	0	27	0	82	0	0	77	d_Bacteria;p_Bacteroidetes;c_Bacteroidia;o_Bacteroidales;f_S24-7;g_Unclassified_f_S24-7;s_Unclassified_f_S24-7
ASV_1040	0	0	0	0	0	0	0	0	0	5	0	0	0	0	0	0	0	0	0	0	0	0	0	0	0	0	0	0	0	0	d_Bacteria;p_Bacteroidetes;c_Bacteroidia;o_Bacteroidales;f_S24-7;g_Unclassified_f_S24-7;s_Unclassified_f_S24-7
ASV_1054	0	0	0	0	0	0	0	0	0	0	0	0	0	0	0	0	0	0	0	0	0	0	0	0	0	0	0	0	0	0	d_Bacteria;p_Bacteroidetes;c_Bacteroidia;o_Bacteroidales;f_S24-7;g_Unclassified_f_S24-7;s_Unclassified_f_S24-7
ASV_1058	0	0	0	0	0	0	0	5	0	0	0	0	0	0	0	0	0	0	0	0	3	0	0	0	0	0	0	0	0	0	d_Bacteria;p_Bacteroidetes;c_Bacteroidia;o_Bacteroidales;f_S24-7;g_Unclassified_f_S24-7;s_Unclassified_f_S24-7
ASV_1061	0	0	3	0	0	0	0	0	0	0	0	0	0	0	0	0	0	0	0	0	0	0	0	0	0	0	0	0	0	0	d_Bacteria;p_Bacteroidetes;c_Bacteroidia;o_Bacteroidales;f_S24-7;g_Unclassified_f_S24-7;s_Unclassified_f_S24-7
ASV_1066	0	0	3	0	0	0	0	0	0	0	0	0	0	0	0	0	0	0	0	0	0	0	0	0	0	0	0	0	0	0	d_Bacteria;p_Bacteroidetes;c_Bacteroidia;o_Bacteroidales;f_S24-7;g_Unclassified_f_S24-7;s_Unclassified_f_S24-7
ASV_1071	0	0	0	0	0	0	8	0	0	0	0	0	0	0	0	0	0	0	0	0	22	0	0	4	0	0	0	0	0	0	d_Bacteria;p_Bacteroidetes;c_Bacteroidia;o_Bacteroidales;f_S24-7;g_Unclassified_f_S24-7;s_Unclassified_f_S24-7
ASV_1072	0	0	0	0	0	0	0	0	0	3	0	0	0	0	0	0	0	0	0	0	0	0	0	0	0	0	0	0	0	0	d_Bacteria;p_Bacteroidetes;c_Bacteroidia;o_Bacteroidales;f_S24-7;g_Unclassified_f_S24-7;s_Unclassified_f_S24-7
ASV_1074	0	0	0	0	0	0	4	0	0	0	0	0	0	0	0	0	0	0	0	0	0	0	0	0	0	0	0	0	0	0	d_Bacteria;p_Bacteroidetes;c_Bacteroidia;o_Bacteroidales;f_S24-7;g_Unclassified_f_S24-7;s_Unclassified_f_S24-7
ASV_1080	0	0	0	0	0	0	0	5	0	0	0	0	0	0	0	0	0	0	0	0	0	0	0	0	0	0	0	0	0	0	d_Bacteria;p_Bacteroidetes;c_Bacteroidia;o_Bacteroidales;f_S24-7;g_Unclassified_f_S24-7;s_Unclassified_f_S24-7
ASV_1086	0	0	1	0	0	0	0	0	0	0	0	0	0	0	0	0	0	0	0	0	0	0	0	0	0	0	0	0	0	0	d_Bacteria;p_Bacteroidetes;c_Bacteroidia;o_Bacteroidales;f_S24-7;g_Unclassified_f_S24-7;s_Unclassified_f_S24-7
ASV_1087	0	0	0	0	0	0	76	124	0	112	0	0	0	0	0	0	0	0	0	0	0	0	0	0	0	0	0	0	0	0	d_Bacteria;p_Bacteroidetes;c_Bacteroidia;o_Bacteroidales;f_S24-7;g_Unclassified_f_S24-7;s_Unclassified_f_S24-7
ASV_1090	0	0	4	0	0	0	0	0	0	0	0	0	0	0	0	0	0	0	0	0	0	0	0	0	0	0	0	0	0	0	d_Bacteria;p_Bacteroidetes;c_Bacteroidia;o_Bacteroidales;f_S24-7;g_Unclassified_f_S24-7;s_Unclassified_f_S24-7
ASV_1113	0	0	3	0	0	0	0	0	0	0	0	0	0	0	0	0	0	0	0	0	0	0	0	0	0	0	0	0	0	0	d_Bacteria;p_Bacteroidetes;c_Bacteroidia;o_Bacteroidales;f_S24-7;g_Unclassified_f_S24-7;s_Unclassified_f_S24-7
ASV_1116	0	0	0	0	0	0	0	0	0	0	0	0	7	0	0	0	0	0	0	0	0	0	0	0	0	0	0	0	0	0	d_Bacteria;p_Bacteroidetes;c_Bacteroidia;o_Bacteroidales;f_S24-7;g_Unclassified_f_S24-7;s_Unclassified_f_S24-7
ASV_1118	0	0	0	0	0	0	0	0	0	0	0	0	5	0	0	0	0	0	0	0	0	0	0	0	0	0	0	0	0	0	d_Bacteria;p_Bacteroidetes;c_Bacteroidia;o_Bacteroidales;f_S24-7;g_Unclassified_f_S24-7;s_Unclassified_f_S24-7
ASV_1119	0	0	0	0	0	0	0	0	0	0	0	0	0	0	0	0	0	0	0	0	0	0	0	0	0	0	0	0	0	0	d_Bacteria;p_Bacteroidetes;c_Bacteroidia;o_Bacteroidales;f_S24-7;g_Unclassified_f_S24-7;s_Unclassified_f_S24-7
ASV_1124	0	0	0	0	0	0	0	0	0	0	0	0	0	0	0	0	0	0	0	0	0	0	0	0	0	0	1	0	0	0	d_Bacteria;p_Bacteroidetes;c_Bacteroidia;o_Bacteroidales;f_S24-7;g_Unclassified_f_S24-7;s_Unclassified_f_S24-7
ASV_1126	0	0	0	0	0	0	0	0	0	0	0	0	0	0	0	0	0	0	0	0	0	0	0	0	0	0	0	0	0	0	d_Bacteria;p_Bacteroidetes;c_Bacteroidia;o_Bacteroidales;f_S24-7;g_Unclassified_f_S24-7;s_Unclassified_f_S24-7
ASV_1130	0	0	1	0	0	0	0	0	0	0	0	0	0	0	0	0	0	0	0	0	0	0	0	0	0	0	0	0	0	0	d_Bacteria;p_Bacteroidetes;c_Bacteroidia;o_Bacteroidales;f_S24-7;g_Unclassified_f_S24-7;s_Unclassified_f_S24-7
ASV_1133	0	0	0	0	0	0	0	0	0	0	0	4	0	0	0	0	0	0	0	0	0	0	0	0	0	0	0	0	0	0	d_Bacteria;p_Bacteroidetes;c_Bacteroidia;o_Bacteroidales;f_S24-7;g_Unclassified_f_S24-7;s_Unclassified_f_S24-7
ASV_1139	0	0	0	0	0	0	0	0	0	0	0	5	0	0	0	0	0	0	0	0	0	0	0	0	0	0	0	0	0	0	d_Bacteria;p_Bacteroidetes;c_Bacteroidia;o_Bacteroidales;f_S24-7;g_Unclassified_f_S24-7;s_Unclassified_f_S24-7
ASV_1144	46	0	54	0	0	0	245	517	0	488	0	0	133	0	0	0	0	0	0	0	18	0	0	0	0	0	0	0	0	6	d_Bacteria;p_Bacteroidetes;c_Bacteroidia;o_Bacteroidales;f_S24-7;g_Unclassified_f_S24-7;s_Unclassified_f_S24-7
ASV_1149	0	0	0	0	0	0	0	5	0	0	0	0	0	0	0	0	0	0	0	0	0	0	0	0	0	0	0	0	0	0	d_Bacteria;p_Bacteroidetes;c_Bacteroidia;o_Bacteroidales;f_S24-7;g_Unclassified_f_S24-7;s_Unclassified_f_S24-7
ASV_1157	7	29	9	42	0	0	0	0	15	0	26	50	62	0	0	0	0	29	0	0	9	0	31	12	0	0	0	0	0	0	d_Bacteria;p_Bacteroidetes;c_Bacteroidia;o_Bacteroidales;f_S24-7;g_Unclassified_f_S24-7;s_Unclassified_f_S24-7
ASV_1158	0	0	0	5	0	0	0	0	0	0	0	0	0	0	0	0	0	0	0	0	0	0	0	0	0	0	0	0	0	0	d_Bacteria;p_Bacteroidetes;c_Bacteroidia;o_Bacteroidales;f_S24-7;g_Unclassified_f_S24-7;s_Unclassified_f_S24-7
ASV_1159	0	0	1	0	0	0	0	0	0	0	0	0	0	0	0	0	0	0	0	0	0	0	0	0	0	0	0	0	0	0	d_Bacteria;p_Bacteroidetes;c_Bacteroidia;o_Bacteroidales;f_S24-7;g_Unclassified_f_S24-7;s_Unclassified_f_S24-7
ASV_1168	0	0	49	0	0	0	0	0	0	0	0	0	0	0	0	0	0	0	0	0	0	0	0	0	0	0	0	0	0	0	d_Bacteria;p_Bacteroidetes;c_Bacteroidia;o_Bacteroidales;f_S24-7;g_Unclassified_f_S24-7;s_Unclassified_f_S24-7
ASV_1173	0	0	0	14	0	0	0	0	0	0	0	0	0	0	0	0	0	0	0	0	0	0	0	0	0	0	0	0	0	0	d_Bacteria;p_Bacteroidetes;c_Bacteroidia;o_Bacteroidales;f_S24-7;g_Unclassified_f_S24-7;s_Unclassified_f_S24-7
ASV_1176	0	0	2	0	0	0	0	0	0	0	0	0	0	0	0	0	0	0	0	0	0	0	0	0	0	0	0	0	0	0	d_Bacteria;p_Bacteroidetes;c_Bacteroidia;o_Bacteroidales;f_S24-7;g_Unclassified_f_S24-7;s_Unclassified_f_S24-7
ASV_1179	9	2	99	25	0	0	0	0	0	0	0	5	0	0	0	0	0	6	0	0	0	0	0	0	0	0	0	0	0	0	d_Bacteria;p_Bacteroidetes;c_Bacteroidia;o_Bacteroidales;f_S24-7;g_Unclassified_f_S24-7;s_Unclassified_f_S24-7
ASV_1193	0	0	0	0	0	0	0	0	0	0	0	0	0	0	0	0	0	0	0	0	0	0	0	0	0	0	0	0	0	1	d_Bacteria;p_Bacteroidetes;c_Bacteroidia;o_Bacteroidales;f_S24-7;g_Unclassified_f_S24-7;s_Unclassified_f_S24-7
ASV_1200	0	0	0	0	0	0	0	0	0	4	0	0	0	0	0	0	0	0	0	0	0	0	0	0	0	0	0	0	0	0	d_Bacteria;p_Bacteroidetes;c_Bacteroidia;o_Bacteroidales;f_S24-7;g_Unclassified_f_S24-7;s_Unclassified_f_S24-7
ASV_1201	0	0	0	0	0	0	34	252	0	251	0	4	0	0	0	0	0	0	0	0	16	0	8	0	54	0	0	0	0	13	d_Bacteria;p_Bacteroidetes;c_Bacteroidia;o_Bacteroidales;f_S24-7;g_Unclassified_f_S24-7;s_Unclassified_f_S24-7
ASV_1202	0	0	0	0	0	0	37	38	0	24	0	0	0	0	0	0	0	0	0	0	7	0	0	0	0	0	0	0	0	0	d_Bacteria;p_Bacteroidetes;c_Bacteroidia;o_Bacteroidales;f_S24-7;g_Unclassified_f_S24-7;s_Unclassified_f_S24-7
ASV_1205	0	0	0	0	0	0	0	0	0	0	0	0	0	0	0	0	0	0	0	0	0	0	0	0	0	0	0	0	0	10	d_Bacteria;p_Bacteroidetes;c_Bacteroidia;o_Bacteroidales;f_S24-7;g_Unclassified_f_S24-7;s_Unclassified_f_S24-7
ASV_1215	0	0	0	0	0	0	0	4	0	0	0	0	0	0	0	0	0	0	0	0	0	0	0	0	0	0	0	0	0	0	d_Bacteria;p_Bacteroidetes;c_Bacteroidia;o_Bacteroidales;f_S24-7;g_Unclassified_f_S24-7;s_Unclassified_f_S24-7
ASV_1221	0	0	0	0	0	0	0	0	0	0	0	1	0	0	0	0	0	0	0	0	0	0	0	0	0	0	0	0	0	0	d_Bacteria;p_Bacteroidetes;c_Bacteroidia;o_Bacteroidales;f_S24-7;g_Unclassified_f_S24-7;s_Unclassified_f_S24-7
ASV_1223	0	0	3	0	0	0	0	0	0	0	0	0	0	0	0	0	0	0	0	0	0	0	0	0	0	0	0	0	0	0	d_Bacteria;p_Bacteroidetes;c_Bacteroidia;o_Bacteroidales;f_S24-7;g_Unclassified_f_S24-7;s_Unclassified_f_S24-7
ASV_1224	0	0	3	0	0	0	0	0	0	0	0	0	0	0	0	0	0	0	0	0	0	0	0	0	0	0	0	0	0	0	d_Bacteria;p_Bacteroidetes;c_Bacteroidia;o_Bacteroidales;f_S24-7;g_Unclassified_f_S24-7;s_Unclassified_f_S24-7
ASV_1227	0	0	24	0	0	0	0	7	0	1	0	0	0	0	0	0	0	0	0	0	0	0	0	0	0	0	0	0	0	0	d_Bacteria;p_Bacteroidetes;c_Bacteroidia;o_Bacteroidales;f_S24-7;g_Unclassified_f_S24-7;s_Unclassified_f_S24-7
ASV_1230	0	0	11	0	0	0	0	0	0	0	0	0	0	0	0	0	0	0	0	0	0	0	0	0	0	0	0	0	0	0	d_Bacteria;p_Bacteroidetes;c_Bacteroidia;o_Bacteroidales;f_S24-7;g_Unclassified_f_S24-7;s_Unclassified_f_S24-7
ASV_1235	0	0	0	0	0	0	0	0	0	0	0	0	0	0	0	0	0	0	0	0	0	0	0	0	0	0	3	0	0	0	d_Bacteria;p_Bacteroidetes;c_Bacteroidia;o_Bacteroidales;f_S24-7;g_Unclassified_f_S24-7;s_Unclassified_f_S24-7
ASV_1237	0	0	0	0	0	0	0	0	0	0	0	2	0	0	0	0	0	0	0	0	0	0	0	0	0	0	0	0	0	0	d_Bacteria;p_Bacteroidetes;c_Bacteroidia;o_Bacteroidales;f_S24-7;g_Unclassified_f_S24-7;s_Unclassified_f_S24-7
ASV_1239	0	0	0	0	0	0	0	0	0	0	1	0	0	0	0	0	0	0	0	0	0	0	0	0	0	0	0	0	0	0	d_Bacteria;p_Bacteroidetes;c_Bacteroidia;o_Bacteroidales;f_S24-7;g_Unclassified_f_S24-7;s_Unclassified_f_S24-7
ASV_1240	0	0	0	0	0	0	0	0	0	0	0	0	0	0	0	0	0	0	0	0	4	0	0	0	0	0	0	0	0	0	d_Bacteria;p_Bacteroidetes;c_Bacteroidia;o_Bacteroidales;f_S24-7;g_Unclassified_f_S24-7;s_Unclassified_f_S24-7
ASV_1241	0	0	0	0	0	0	0	0	0	3	0	0	0	0	0	0	0	0	0	0	0	0	0	0	0	0	0	0	0	0	d_Bacteria;p_Bacteroidetes;c_Bacteroidia;o_Bacteroidales;f_S24-7;g_Unclassified_f_S24-7;s_Unclassified_f_S24-7
ASV_1247	0	0	3	0	0	0	0	0	0	0	0	0	0	0	0	0	0	0	0	0	0	0	0	0	0	0	0	0	0	0	d_Bacteria;p_Bacteroidetes;c_Bacteroidia;o_Bacteroidales;f_S24-7;g_Unclassified_f_S24-7;s_Unclassified_f_S24-7
ASV_1258	0	0	0	0	0	0	0	0	0	0	0	0	0	0	0	0	0	0	0	0	0	0	0	0	0	0	0	0	0	0	d_Bacteria;p_Bacteroidetes;c_Bacteroidia;o_Bacteroidales;f_S24-7;g_Unclassified_f_S24-7;s_Unclassified_f_S24-7
ASV_1260	0	0	0	0	0	0	0	0	0	4	0	0	0	0	0	0	0	0	0	0	0	0	0	0	0	0	0	0	0	0	d_Bacteria;p_Bacteroidetes;c_Bacteroidia;o_Bacteroidales;f_S24-7;g_Unclassified_f_S24-7;s_Unclassified_f_S24-7
ASV_1267	0	0	0	0	0	0	0	3	0	0	0	0	0	0	0	0	0	0	0	0	0	0	0	0	0	0	0	0	0	0	d_Bacteria;p_Bacteroidetes;c_Bacteroidia;o_Bacteroidales;f_S24-7;g_Unclassified_f_S24-7;s_Unclassified_f_S24-7
ASV_1268	0	0	0	0	0	0	0	0	0	3	0	0	0	0	0	0	0	0	0	0	0	0	0	0	0	0	0	0	0	0	d_Bacteria;p_Bacteroidetes;c_Bacteroidia;o_Bacteroidales;f_S24-7;g_Unclassified_f_S24-7;s_Unclassified_f_S24-7
ASV_1271	0	0	0	0	0	0	45	54	4	50	0	0	0	0	0	0	0	0	0	0	0	0	0	0	0	0	0	0	0	0	d_Bacteria;p_Bacteroidetes;c_Bacteroidia;o_Bacteroidales;f_S24-7;g_Unclassified_f_S24-7;s_Unclassified_f_S24-7
ASV_1272	0	0	0	0	0	0	118	215	0	0	0	0	0	4	0	0	0	0	0	0	27	0	206	0	0	0	5	0	0	0	d_Bacteria;p_Bacteroidetes;c_Bacteroidia;o_Bacteroidales;f_S24-7;g_Unclassified_f_S24-7;s_Unclassified_f_S24-7
ASV_1277	0	0	0	0	0	0	0	0	0	0	0	0	8	0	0	0	0	0	0	0	0	0	0	0	0	0	0	0	0	0	d_Bacteria;p_Bacteroidetes;c_Bacteroidia;o_Bacteroidales;f_S24-7;g_Unclassified_f_S24-7;s_Unclassified_f_S24-7
ASV_1280	0	0	9	0	0	0	0	0	0	0	0	0	0	0	0	0	0	0	0	0	0	0	0	0	0	0	0	0	0	0	d_Bacteria;p_Bacteroidetes;c_Bacteroidia;o_Bacteroidales;f_S24-7;g_Unclassified_f_S24-7;s_Unclassified_f_S24-7
ASV_1282	0	0	0	0	0	0	0	0	0	0	0	0	0	0	0	0	0	0	0	0	0	0	0	0	0	0	0	0	0	0	d_Bacteria;p_Bacteroidetes;c_Bacteroidia;o_Bacteroidales;f_S24-7;g_Unclassified_f_S24-7;s_Unclassified_f_S24-7
ASV_1286	0	0	0	0	0	0	6	0	0	0	0	0	0	0	0	0	0	0	0	0	0	0	0	0	0	0	0	0	0	0	d_Bacteria;p_Bacteroidetes;c_Bacteroidia;o_Bacteroidales;f_S24-7;g_Unclassified_f_S24-7;s_Unclassified_f_S24-7
ASV_1288	0	0	9	0	0	0	0	0	0	0	0	0	0	0	0	0	0	0	0	0	0	0	0	0	0	0	0	0	0	0	d_Bacteria;p_Bacteroidetes;c_Bacteroidia;o_Bacteroidales;f_S24-7;g_Unclassified_f_S24-7;s_Unclassified_f_S24-7
ASV_1296	0	0	0	0	0	0	0	0	0	0	0	58	11	0	0	9	0	76	0	0	95	0	0	0	7	0	14	0	0	52	d_Bacteria;p_Bacteroidetes;c_Bacteroidia;o_Bacteroidales;f_S24-7;g_Unclassified_f_S24-7;s_Unclassified_f_S24-7
ASV_1298	0	0	0	0	0	0	0	0	0	0	0	0	0	0	0	0	0	0	0	0	1	0	0	0	0	0	0	0	0	0	d_Bacteria;p_Bacteroidetes;c_Bacteroidia;o_Bacteroidales;f_S24-7;g_Unclassified_f_S24-7;s_Unclassified_f_S24-7
ASV_1299	0	0	0	0	0	0	0	0	0	0	0	0	8	0	0	0	0	0	0	0	0	0	0	0	0	0	0	0	0	0	d_Bacteria;p_Bacteroidetes;c_Bacteroidia;o_Bacteroidales;f_S24-7;g_Unclassified_f_S24-7;s_Unclassified_f_S24-7
ASV_1301	0	0	41	0	0	0	7	2	0	7	0	0	0	0	0	0	0	0	0	0	2	0	0	0	0	0	0	0	0	0	d_Bacteria;p_Bacteroidetes;c_Bacteroidia;o_Bacteroidales;f_S24-7;g_Unclassified_f_S24-7;s_Unclassified_f_S24-7
ASV_1305	0	0	0	0	0	0	0	0	0	0	0	0	0	0	0	0	0	0	0	0	0	0	0	0	0	0	4	0	0	0	d_Bacteria;p_Bacteroidetes;c_Bacteroidia;o_Bacteroidales;f_S24-7;g_Unclassified_f_S24-7;s_Unclassified_f_S24-7
ASV_1311	0	0	0	0	0	0	0	0	0	2	0	0	0	0	0	0	0	0	0	0	0	0	0	0	0	0	0	0	0	0	d_Bacteria;p_Bacteroidetes;c_Bacteroidia;o_Bacteroidales;f_S24-7;g_Unclassified_f_S24-7;s_Unclassified_f_S24-7
ASV_1314	0	0	0	0	0	0	0	0	0	0	3	0	0	0	0	0	0	0	0	0	0	0	0	0	0	0	0	0	0	0	d_Bacteria;p_Bacteroidetes;c_Bacteroidia;o_Bacteroidales;f_S24-7;g_Unclassified_f_S24-7;s_Unclassified_f_S24-7
ASV_1315	0	0	4	0	0	0	0	0	0	0	0	0	0	0	0	0	0	0	0	0	0	0	0	0	0	0	0	0	0	0	d_Bacteria;p_Bacteroidetes;c_Bacteroidia;o_Bacteroidales;f_S24-7;g_Unclassified_f_S24-7;s_Unclassified_f_S24-7
ASV_1318	0	0	4	0	0	0	0	0	0	0	0	0	0	0	0	0	0	0	0	0	0	0	0	0	0	0	0	0	0	0	d_Bacteria;p_Bacteroidetes;c_Bacteroidia;o_Bacteroidales;f_S24-7;g_Unclassified_f_S24-7;s_Unclassified_f_S24-7
ASV_1320	0	0	0	0	0	0	0	5	0	0	0	0	0	0	0	0	0	0	0	0	0	0	0	0	0	0	0	0	0	0	d_Bacteria;p_Bacteroidetes;c_Bacteroidia;o_Bacteroidales;f_S24-7;g_Unclassified_f_S24-7;s_Unclassified_f_S24-7
ASV_1323	0	0	17	0	0	0	0	0	0	0	0	0	0	0	0	0	0	0	0	0	0	0	0	0	0	0	0	0	0	0	d_Bacteria;p_Bacteroidetes;c_Bacteroidia;o_Bacteroidales;f_S24-7;g_Unclassified_f_S24-7;s_Unclassified_f_S24-7
ASV_1329	0	0	0	0	0	0	0	0	0	0	0	0	0	0	0	0	0	0	0	0	0	0	0	0	0	0	0	0	0	9	d_Bacteria;p_Bacteroidetes;c_Bacteroidia;o_Bacteroidales;f_S24-7;g_Unclassified_f_S24-7;s_Unclassified_f_S24-7
ASV_1331	0	9	3	0	0	0	0	0	0	0	2	0	0	0	0	0	0	0	0	0	0	0	0	0	0	0	0	0	0	0	d_Bacteria;p_Bacteroidetes;c_Bacteroidia;o_Bacteroidales;f_S24-7;g_Unclassified_f_S24-7;s_Unclassified_f_S24-7
ASV_1334	0	0	0	0	0	0	0	0	0	0	0	0	0	0	0	0	0	0	0	0	2	0	0	0	0	0	0	0	0	0	d_Bacteria;p_Bacteroidetes;c_Bacteroidia;o_Bacteroidales;f_S24-7;g_Unclassified_f_S24-7;s_Unclassified_f_S24-7
ASV_1335	0	0	3	0	0	0	0	0	0	0	0	0	0	0	0	0	0	0	0	0	0	0	0	0	0	0	0	0	0	0	d_Bacteria;p_Bacteroidetes;c_Bacteroidia;o_Bacteroidales;f_S24-7;g_Unclassified_f_S24-7;s_Unclassified_f_S24-7
ASV_1338	0	0	2	0	0	0	0	0	0	0	0	0	0	0	0	0	0	0	0	0	0	0	0	0	0	0	0	0	0	0	d_Bacteria;p_Bacteroidetes;c_Bacteroidia;o_Bacteroidales;f_S24-7;g_Unclassified_f_S24-7;s_Unclassified_f_S24-7
ASV_1339	0	0	0	0	0	0	0	0	0	0	0	99	218	0	0	0	0	0	0	0	0	0	0	0	173	0	11	0	0	0	d_Bacteria;p_Bacteroidetes;c_Bacteroidia;o_Bacteroidales;f_S24-7;g_Unclassified_f_S24-7;s_Unclassified_f_S24-7
ASV_1344	0	0	0	0	0	0	0	0	0	0	0	0	0	0	0	0	0	0	0	0	3	0	0	0	0	0	0	0	0	0	d_Bacteria;p_Bacteroidetes;c_Bacteroidia;o_Bacteroidales;f_S24-7;g_Unclassified_f_S24-7;s_Unclassified_f_S24-7
ASV_1345	0	0	0	0	0	0	0	0	0	0	0	0	0	0	0	0	0	1	0	0	0	0	0	0	0	0	0	0	0	0	d_Bacteria;p_Bacteroidetes;c_Bacteroidia;o_Bacteroidales;f_S24-7;g_Unclassified_f_S24-7;s_Unclassified_f_S24-7
ASV_1346	0	0	0	0	0	0	0	0	0	0	1	0	0	0	0	0	0	0	0	0	0	0	0	0	0	0	0	0	0	0	d_Bacteria;p_Bacteroidetes;c_Bacteroidia;o_Bacteroidales;f_S24-7;g_Unclassified_f_S24-7;s_Unclassified_f_S24-7
ASV_1348	0	0	1	0	0	0	0	0	0	0	0	0	0	0	0	0	0	0	0	0	0	0	0	0	0	0	0	0	0	0	d_Bacteria;p_Bacteroidetes;c_Bacteroidia;o_Bacteroidales;f_S24-7;g_Unclassified_f_S24-7;s_Unclassified_f_S24-7
ASV_1349	0	0	0	0	0	0	0	2	0	0	0	0	0	0	0	0	0	0	0	0	0	0	0	0	0	0	0	0	0	0	d_Bacteria;p_Bacteroidetes;c_Bacteroidia;o_Bacteroidales;f_S24-7;g_Unclassified_f_S24-7;s_Unclassified_f_S24-7
ASV_1354	0	5	0	0	0	0	114	78	0	20	0	5	0	0	0	18	0	0	4	0	314	25	44	0	0	0	0	0	0	0	d_Bacteria;p_Bacteroidetes;c_Bacteroidia;o_Bacteroidales;f_S24-7;g_Unclassified_f_S24-7;s_Unclassified_f_S24-7
ASV_1355	0	0	0	0	0	0	0	5	0	0	0	0	0	0	0	0	0	0	0	0	0	0	0	0	0	0	0	0	0	0	d_Bacteria;p_Bacteroidetes;c_Bacteroidia;o_Bacteroidales;f_S24-7;g_Unclassified_f_S24-7;s_Unclassified_f_S24-7
ASV_1361	0	0	0	0	0	0	6	0	0	0	0	0	0	0	0	0	0	0	0	0	0	0	0	0	0	0	0	0	0	0	d_Bacteria;p_Bacteroidetes;c_Bacteroidia;o_Bacteroidales;f_S24-7;g_Unclassified_f_S24-7;s_Unclassified_f_S24-7
ASV_1379	0	0	0	0	0	0	0	7	0	0	0	0	0	0	0	0	0	0	0	0	0	0	0	0	0	0	0	0	0	0	d_Bacteria;p_Bacteroidetes;c_Bacteroidia;o_Bacteroidales;f_S24-7;g_Unclassified_f_S24-7;s_Unclassified_f_S24-7
ASV_1383	0	0	0	0	0	0	4	0	0	0	0	0	0	0	0	0	0	0	0	0	0	0	0	0	0	0	0	0	0	0	d_Bacteria;p_Bacteroidetes;c_Bacteroidia;o_Bacteroidales;f_S24-7;g_Unclassified_f_S24-7;s_Unclassified_f_S24-7
ASV_1389	0	0	0	0	0	0	0	0	0	0	0	0	0	0	0	0	0	0	0	0	6	0	0	0	0	0	0	0	0	0	d_Bacteria;p_Bacteroidetes;c_Bacteroidia;o_Bacteroidales;f_S24-7;g_Unclassified_f_S24-7;s_Unclassified_f_S24-7
ASV_1391	0	0	0	0	0	0	0	0	0	0	0	4	0	0	0	0	0	0	0	0	0	0	0	0	0	0	0	0	0	0	d_Bacteria;p_Bacteroidetes;c_Bacteroidia;o_Bacteroidales;f_S24-7;g_Unclassified_f_S24-7;s_Unclassified_f_S24-7
ASV_1398	0	0	0	0	0	0	0	0	0	0	0	0	3	0	0	0	0	0	0	0	0	0	0	0	0	0	0	0	0	0	d_Bacteria;p_Bacteroidetes;c_Bacteroidia;o_Bacteroidales;f_S24-7;g_Unclassified_f_S24-7;s_Unclassified_f_S24-7
ASV_1400	3	0	0	0	0	0	0	0	0	0	0	0	0	0	0	0	0	0	0	0	0	0	0	0	0	0	0	0	0	0	d_Bacteria;p_Bacteroidetes;c_Bacteroidia;o_Bacteroidales;f_S24-7;g_Unclassified_f_S24-7;s_Unclassified_f_S24-7
ASV_1414	0	0	3	0	0	0	0	0	0	0	0	0	0	0	0	0	0	0	0	0	0	0	0	0	0	0	0	0	0	0	d_Bacteria;p_Bacteroidetes;c_Bacteroidia;o_Bacteroidales;f_S24-7;g_Unclassified_f_S24-7;s_Unclassified_f_S24-7
ASV_1417	0	0	5	0	0	0	0	0	0	0	0	0	0	0	0	0	0	0	0	0	0	0	0	0	0	0	0	0	0	0	d_Bacteria;p_Bacteroidetes;c_Bacteroidia;o_Bacteroidales;f_S24-7;g_Unclassified_f_S24-7;s_Unclassified_f_S24-7
ASV_1422	0	0	0	0	0	0	0	1	0	0	0	0	0	0	0	0	0	0	0	0	0	0	0	0	0	0	0	0	0	0	d_Bacteria;p_Bacteroidetes;c_Bacteroidia;o_Bacteroidales;f_S24-7;g_Unclassified_f_S24-7;s_Unclassified_f_S24-7
ASV_1423	0	0	0	0	0	0	13	13	0	8	0	0	0	0	0	0	0	0	0	0	19	0	0	0	14	0	0	0	0	0	d_Bacteria;p_Bacteroidetes;c_Bacteroidia;o_Bacteroidales;f_S24-7;g_Unclassified_f_S24-7;s_Unclassified_f_S24-7
ASV_1424	0	0	0	0	0	0	0	5	0	0	0	0	0	0	0	0	0	0	0	0	0	0	0	0	0	0	0	0	0	0	d_Bacteria;p_Bacteroidetes;c_Bacteroidia;o_Bacteroidales;f_S24-7;g_Unclassified_f_S24-7;s_Unclassified_f_S24-7
ASV_1425	0	0	2	0	0	0	0	0	0	0	0	0	0	0	0	0	0	0	0	0	0	0	0	0	0	0	0	0	0	0	d_Bacteria;p_Bacteroidetes;c_Bacteroidia;o_Bacteroidales;f_S24-7;g_Unclassified_f_S24-7;s_Unclassified_f_S24-7
ASV_1429	0	0	2	0	0	0	0	0	0	0	0	0	0	0	0	0	0	0	0	0	0	0	0	0	0	0	0	0	0	0	d_Bacteria;p_Bacteroidetes;c_Bacteroidia;o_Bacteroidales;f_S24-7;g_Unclassified_f_S24-7;s_Unclassified_f_S24-7
ASV_1431	0	0	0	0	0	0	0	0	0	3	0	0	0	0	0	0	0	0	0	0	0	0	0	0	0	0	0	0	0	0	d_Bacteria;p_Bacteroidetes;c_Bacteroidia;o_Bacteroidales;f_S24-7;g_Unclassified_f_S24-7;s_Unclassified_f_S24-7
ASV_1432	0	0	3	0	0	0	0	0	0	0	0	0	0	0	0	0	0	0	0	0	0	0	0	0	0	0	0	0	0	0	d_Bacteria;p_Bacteroidetes;c_Bacteroidia;o_Bacteroidales;f_S24-7;g_Unclassified_f_S24-7;s_Unclassified_f_S24-7
ASV_1433	0	0	0	0	0	0	55	83	0	131	0	0	0	0	0	0	0	0	0	0	0	0	0	0	0	0	0	0	0	0	d_Bacteria;p_Bacteroidetes;c_Bacteroidia;o_Bacteroidales;f_S24-7;g_Unclassified_f_S24-7;s_Unclassified_f_S24-7
ASV_1445	0	0	0	0	0	0	0	0	0	0	0	0	0	0	0	0	0	0	0	0	0	0	0	0	1	0	0	0	0	0	d_Bacteria;p_Bacteroidetes;c_Bacteroidia;o_Bacteroidales;f_S24-7;g_Unclassified_f_S24-7;s_Unclassified_f_S24-7
ASV_1459	0	0	2	0	0	0	0	0	0	0	0	0	0	0	0	0	0	0	0	0	0	0	0	0	0	0	0	0	0	0	d_Bacteria;p_Bacteroidetes;c_Bacteroidia;o_Bacteroidales;f_S24-7;g_Unclassified_f_S24-7;s_Unclassified_f_S24-7
ASV_1460	0	0	0	0	0	0	9	20	0	3	0	0	0	0	0	0	0	0	0	0	0	0	0	0	0	0	0	0	0	0	d_Bacteria;p_Bacteroidetes;c_Bacteroidia;o_Bacteroidales;f_S24-7;g_Unclassified_f_S24-7;s_Unclassified_f_S24-7
ASV_1461	3	0	0	0	0	0	0	0	0	0	0	0	0	0	0	0	0	0	0	0	0	0	0	0	0	0	0	0	0	0	d_Bacteria;p_Bacteroidetes;c_Bacteroidia;o_Bacteroidales;f_S24-7;g_Unclassified_f_S24-7;s_Unclassified_f_S24-7
ASV_1463	0	0	3	0	0	0	0	0	0	0	0	0	0	0	0	0	0	0	0	0	0	0	0	0	0	0	0	0	0	0	d_Bacteria;p_Bacteroidetes;c_Bacteroidia;o_Bacteroidales;f_S24-7;g_Unclassified_f_S24-7;s_Unclassified_f_S24-7
ASV_1470	0	0	0	0	0	0	0	0	0	0	0	0	5	0	0	0	0	0	0	0	0	0	0	0	0	0	0	0	0	0	d_Bacteria;p_Bacteroidetes;c_Bacteroidia;o_Bacteroidales;f_S24-7;g_Unclassified_f_S24-7;s_Unclassified_f_S24-7
ASV_1475	0	0	0	0	0	0	5	0	0	0	0	0	0	0	0	0	0	0	0	0	0	0	0	0	0	0	0	0	0	0	d_Bacteria;p_Bacteroidetes;c_Bacteroidia;o_Bacteroidales;f_S24-7;g_Unclassified_f_S24-7;s_Unclassified_f_S24-7
ASV_1476	0	0	8	0	0	0	65	23	0	0	0	0	0	0	0	0	0	0	0	0	0	0	0	0	0	0	0	61	0	0	d_Bacteria;p_Bacteroidetes;c_Bacteroidia;o_Bacteroidales;f_S24-7;g_Unclassified_f_S24-7;s_Unclassified_f_S24-7
ASV_1483	0	0	0	0	0	0	0	3	0	0	0	0	0	0	0	0	0	0	0	0	0	0	0	0	0	0	0	0	0	0	d_Bacteria;p_Bacteroidetes;c_Bacteroidia;o_Bacteroidales;f_S24-7;g_Unclassified_f_S24-7;s_Unclassified_f_S24-7
ASV_1484	0	0	0	0	0	0	0	0	2	0	0	0	0	0	0	0	0	0	0	0	0	0	0	0	0	0	0	0	0	0	d_Bacteria;p_Bacteroidetes;c_Bacteroidia;o_Bacteroidales;f_S24-7;g_Unclassified_f_S24-7;s_Unclassified_f_S24-7
ASV_1491	0	0	0	0	0	0	1	0	0	0	0	0	0	0	0	0	0	0	0	0	0	0	0	0	0	0	0	0	0	0	d_Bacteria;p_Bacteroidetes;c_Bacteroidia;o_Bacteroidales;f_S24-7;g_Unclassified_f_S24-7;s_Unclassified_f_S24-7
ASV_1496	0	0	0	0	0	0	0	0	0	0	0	0	0	0	0	0	0	0	0	0	6	0	0	0	0	0	0	0	0	0	d_Bacteria;p_Bacteroidetes;c_Bacteroidia;o_Bacteroidales;f_S24-7;g_Unclassified_f_S24-7;s_Unclassified_f_S24-7
ASV_1498	0	0	0	0	0	0	0	0	0	0	0	0	0	0	0	0	0	0	0	0	0	0	0	0	0	2	0	0	0	0	d_Bacteria;p_Bacteroidetes;c_Bacteroidia;o_Bacteroidales;f_S24-7;g_Unclassified_f_S24-7;s_Unclassified_f_S24-7
ASV_1499	0	0	0	0	0	0	0	0	0	0	0	0	0	0	0	0	0	0	0	0	0	0	0	0	0	0	3	0	0	0	d_Bacteria;p_Bacteroidetes;c_Bacteroidia;o_Bacteroidales;f_S24-7;g_Unclassified_f_S24-7;s_Unclassified_f_S24-7
ASV_1505	0	0	0	0	0	0	0	0	0	0	0	0	0	0	0	0	0	0	0	0	0	0	0	0	5	0	0	0	0	0	d_Bacteria;p_Bacteroidetes;c_Bacteroidia;o_Bacteroidales;f_S24-7;g_Unclassified_f_S24-7;s_Unclassified_f_S24-7
ASV_1510	0	0	0	0	0	0	0	1	0	0	0	0	0	0	0	0	0	0	0	0	0	0	0	0	0	0	0	0	0	0	d_Bacteria;p_Bacteroidetes;c_Bacteroidia;o_Bacteroidales;f_S24-7;g_Unclassified_f_S24-7;s_Unclassified_f_S24-7
ASV_1516	0	0	0	0	0	0	0	0	0	0	0	0	0	0	0	0	0	0	0	0	0	0	0	0	0	0	0	0	0	0	d_Bacteria;p_Bacteroidetes;c_Bacteroidia;o_Bacteroidales;f_S24-7;g_Unclassified_f_S24-7;s_Unclassified_f_S24-7
ASV_1517	0	0	0	0	0	0	2	8	0	0	0	0	0	0	0	0	0	0	0	0	0	0	0	0	0	0	0	0	0	0	d_Bacteria;p_Bacteroidetes;c_Bacteroidia;o_Bacteroidales;f_S24-7;g_Unclassified_f_S24-7;s_Unclassified_f_S24-7
ASV_1522	0	0	0	0	0	0	0	0	0	0	0	3	0	0	0	0	0	0	0	0	0	0	0	0	0	0	0	0	0	0	d_Bacteria;p_Bacteroidetes;c_Bacteroidia;o_Bacteroidales;f_S24-7;g_Unclassified_f_S24-7;s_Unclassified_f_S24-7
ASV_1527	0	0	3	0	0	0	0	0	0	0	0	0	0	0	0	0	0	0	0	0	0	0	0	0	0	0	0	0	0	0	d_Bacteria;p_Bacteroidetes;c_Bacteroidia;o_Bacteroidales;f_S24-7;g_Unclassified_f_S24-7;s_Unclassified_f_S24-7
ASV_1528	0	0	0	0	0	0	0	0	0	0	0	0	0	0	0	0	0	0	0	0	0	0	0	0	0	0	0	0	0	0	d_Bacteria;p_Bacteroidetes;c_Bacteroidia;o_Bacteroidales;f_S24-7;g_Unclassified_f_S24-7;s_Unclassified_f_S24-7
ASV_1534	0	0	3	0	0	0	0	0	0	0	0	0	0	0	0	0	0	0	0	0	0	0	0	0	0	0	0	0	0	0	d_Bacteria;p_Bacteroidetes;c_Bacteroidia;o_Bacteroidales;f_S24-7;g_Unclassified_f_S24-7;s_Unclassified_f_S24-7
ASV_1538	0	0	8	0	0	0	0	0	0	0	0	0	0	0	0	0	0	0	0	0	0	0	0	0	0	0	0	0	0	0	d_Bacteria;p_Bacteroidetes;c_Bacteroidia;o_Bacteroidales;f_S24-7;g_Unclassified_f_S24-7;s_Unclassified_f_S24-7
ASV_1540	0	0	0	0	0	0	0	0	0	0	0	0	2	0	0	0	0	0	0	0	0	0	0	0	0	0	0	0	0	0	d_Bacteria;p_Bacteroidetes;c_Bacteroidia;o_Bacteroidales;f_S24-7;g_Unclassified_f_S24-7;s_Unclassified_f_S24-7
ASV_1549	0	0	0	0	0	0	0	0	0	0	0	5	0	0	0	0	0	0	0	0	0	0	0	0	0	0	0	0	0	0	d_Bacteria;p_Bacteroidetes;c_Bacteroidia;o_Bacteroidales;f_S24-7;g_Unclassified_f_S24-7;s_Unclassified_f_S24-7
ASV_1550	0	0	2	0	0	0	0	0	0	0	0	0	0	0	0	0	0	0	0	0	0	0	0	0	0	0	0	0	0	0	d_Bacteria;p_Bacteroidetes;c_Bacteroidia;o_Bacteroidales;f_S24-7;g_Unclassified_f_S24-7;s_Unclassified_f_S24-7
ASV_1551	0	0	0	0	0	0	0	4	0	0	0	0	0	0	0	0	0	0	0	0	0	0	0	0	0	0	0	0	0	0	d_Bacteria;p_Bacteroidetes;c_Bacteroidia;o_Bacteroidales;f_S24-7;g_Unclassified_f_S24-7;s_Unclassified_f_S24-7
ASV_1556	0	0	4	0	0	0	0	0	0	0	0	0	0	0	0	0	0	0	0	0	0	0	0	0	0	0	0	0	0	0	d_Bacteria;p_Bacteroidetes;c_Bacteroidia;o_Bacteroidales;f_S24-7;g_Unclassified_f_S24-7;s_Unclassified_f_S24-7
ASV_1557	0	0	3	0	0	0	0	0	0	0	0	0	0	0	0	0	0	0	0	0	0	0	0	0	0	0	0	0	0	0	d_Bacteria;p_Bacteroidetes;c_Bacteroidia;o_Bacteroidales;f_S24-7;g_Unclassified_f_S24-7;s_Unclassified_f_S24-7
ASV_1560	0	0	62	0	0	0	210	609	0	140	0	0	0	0	0	0	0	0	0	0	25	0	0	0	0	0	11	0	0	0	d_Bacteria;p_Bacteroidetes;c_Bacteroidia;o_Bacteroidales;f_S24-7;g_Unclassified_f_S24-7;s_Unclassified_f_S24-7
ASV_1563	0	0	0	0	0	0	0	0	0	0	0	0	0	0	0	0	0	0	0	0	0	0	0	0	0	0	1	0	0	0	d_Bacteria;p_Bacteroidetes;c_Bacteroidia;o_Bacteroidales;f_S24-7;g_Unclassified_f_S24-7;s_Unclassified_f_S24-7
ASV_1571	0	0	5	0	0	0	0	0	0	0	0	0	0	0	0	0	0	0	0	0	0	0	0	0	0	0	0	0	0	0	d_Bacteria;p_Bacteroidetes;c_Bacteroidia;o_Bacteroidales;f_S24-7;g_Unclassified_f_S24-7;s_Unclassified_f_S24-7
ASV_1572	0	0	0	0	0	0	0	0	0	0	0	0	0	0	0	0	0	0	0	0	7	0	0	0	0	0	0	0	0	0	d_Bacteria;p_Bacteroidetes;c_Bacteroidia;o_Bacteroidales;f_S24-7;g_Unclassified_f_S24-7;s_Unclassified_f_S24-7
ASV_1575	0	0	0	0	0	0	0	0	0	0	0	0	0	0	0	0	0	0	0	0	0	0	0	0	0	0	25	0	0	0	d_Bacteria;p_Bacteroidetes;c_Bacteroidia;o_Bacteroidales;f_S24-7;g_Unclassified_f_S24-7;s_Unclassified_f_S24-7
ASV_1582	0	0	0	0	0	0	0	0	0	0	0	0	0	0	0	0	0	0	0	0	0	0	0	0	0	0	3	0	0	0	d_Bacteria;p_Bacteroidetes;c_Bacteroidia;o_Bacteroidales;f_S24-7;g_Unclassified_f_S24-7;s_Unclassified_f_S24-7
ASV_1583	0	0	0	0	0	0	19	30	0	0	0	0	0	0	0	0	0	0	0	0	0	0	0	0	0	0	0	0	0	0	d_Bacteria;p_Bacteroidetes;c_Bacteroidia;o_Bacteroidales;f_S24-7;g_Unclassified_f_S24-7;s_Unclassified_f_S24-7
ASV_1585	0	0	3	0	0	0	0	0	0	0	0	0	0	0	0	0	0	0	0	0	0	0	0	0	0	0	0	0	0	0	d_Bacteria;p_Bacteroidetes;c_Bacteroidia;o_Bacteroidales;f_S24-7;g_Unclassified_f_S24-7;s_Unclassified_f_S24-7
ASV_1587	0	0	0	0	0	0	0	0	0	0	0	0	0	0	0	0	0	0	0	0	0	0	0	0	0	0	5	0	0	0	d_Bacteria;p_Bacteroidetes;c_Bacteroidia;o_Bacteroidales;f_S24-7;g_Unclassified_f_S24-7;s_Unclassified_f_S24-7
ASV_1593	0	0	0	0	0	0	0	0	0	2	0	0	0	0	0	0	0	0	0	0	0	0	0	0	0	0	0	0	0	0	d_Bacteria;p_Bacteroidetes;c_Bacteroidia;o_Bacteroidales;f_S24-7;g_Unclassified_f_S24-7;s_Unclassified_f_S24-7
ASV_1596	0	0	0	0	0	0	25	52	0	0	0	0	0	0	0	0	0	0	0	0	15	0	0	0	0	0	0	0	0	0	d_Bacteria;p_Bacteroidetes;c_Bacteroidia;o_Bacteroidales;f_S24-7;g_Unclassified_f_S24-7;s_Unclassified_f_S24-7
ASV_1607	0	0	0	0	0	0	0	3	0	0	0	0	0	0	0	0	0	0	0	0	0	0	0	0	0	0	0	0	0	0	d_Bacteria;p_Bacteroidetes;c_Bacteroidia;o_Bacteroidales;f_S24-7;g_Unclassified_f_S24-7;s_Unclassified_f_S24-7
ASV_1612	0	0	2	0	0	0	0	0	0	0	0	0	0	0	0	0	0	0	0	0	0	0	0	0	0	0	0	0	0	0	d_Bacteria;p_Bacteroidetes;c_Bacteroidia;o_Bacteroidales;f_S24-7;g_Unclassified_f_S24-7;s_Unclassified_f_S24-7
ASV_1618	0	0	0	0	0	0	0	7	0	0	0	0	0	0	0	0	0	0	0	0	0	0	0	0	0	0	0	0	0	0	d_Bacteria;p_Bacteroidetes;c_Bacteroidia;o_Bacteroidales;f_S24-7;g_Unclassified_f_S24-7;s_Unclassified_f_S24-7
ASV_1624	0	0	20	0	0	0	14	6	0	0	0	0	0	0	0	0	0	0	0	0	0	0	0	0	0	0	0	0	0	0	d_Bacteria;p_Bacteroidetes;c_Bacteroidia;o_Bacteroidales;f_S24-7;g_Unclassified_f_S24-7;s_Unclassified_f_S24-7
ASV_1631	3	0	0	0	0	0	0	0	0	0	0	0	0	0	0	0	0	0	0	0	0	0	0	0	0	0	0	0	0	0	d_Bacteria;p_Bacteroidetes;c_Bacteroidia;o_Bacteroidales;f_S24-7;g_Unclassified_f_S24-7;s_Unclassified_f_S24-7
ASV_1632	0	0	0	0	0	0	0	0	0	0	0	9	0	0	0	0	0	0	0	0	0	0	0	0	0	0	0	0	0	0	d_Bacteria;p_Bacteroidetes;c_Bacteroidia;o_Bacteroidales;f_S24-7;g_Unclassified_f_S24-7;s_Unclassified_f_S24-7
ASV_1638	0	0	0	0	0	0	0	0	0	0	0	0	0	0	0	0	0	0	0	0	2	0	0	0	0	0	0	0	0	0	d_Bacteria;p_Bacteroidetes;c_Bacteroidia;o_Bacteroidales;f_S24-7;g_Unclassified_f_S24-7;s_Unclassified_f_S24-7
ASV_1651	0	0	0	0	0	0	0	0	0	0	0	0	0	0	0	0	0	0	0	0	0	0	0	0	0	0	4	0	0	0	d_Bacteria;p_Bacteroidetes;c_Bacteroidia;o_Bacteroidales;f_S24-7;g_Unclassified_f_S24-7;s_Unclassified_f_S24-7
ASV_1655	0	0	0	0	0	0	0	0	0	0	0	0	0	0	0	0	0	0	0	0	0	0	0	0	0	0	0	0	0	15	d_Bacteria;p_Bacteroidetes;c_Bacteroidia;o_Bacteroidales;f_S24-7;g_Unclassified_f_S24-7;s_Unclassified_f_S24-7
ASV_1661	0	0	0	0	0	0	0	0	0	0	0	0	4	0	0	0	0	0	0	0	0	0	0	0	0	0	0	0	0	0	d_Bacteria;p_Bacteroidetes;c_Bacteroidia;o_Bacteroidales;f_S24-7;g_Unclassified_f_S24-7;s_Unclassified_f_S24-7
ASV_1665	0	0	4	0	0	0	0	0	0	0	0	0	0	0	0	0	0	0	0	0	0	0	0	0	0	0	0	0	0	0	d_Bacteria;p_Bacteroidetes;c_Bacteroidia;o_Bacteroidales;f_S24-7;g_Unclassified_f_S24-7;s_Unclassified_f_S24-7
ASV_1672	0	0	0	0	0	0	0	2	0	0	0	0	0	0	0	0	0	0	0	0	0	0	0	0	0	0	0	0	0	0	d_Bacteria;p_Bacteroidetes;c_Bacteroidia;o_Bacteroidales;f_S24-7;g_Unclassified_f_S24-7;s_Unclassified_f_S24-7
ASV_1673	0	0	0	0	0	0	0	7	0	0	0	0	0	0	0	0	0	0	0	0	0	0	0	0	0	0	0	0	0	0	d_Bacteria;p_Bacteroidetes;c_Bacteroidia;o_Bacteroidales;f_S24-7;g_Unclassified_f_S24-7;s_Unclassified_f_S24-7
ASV_1679	0	0	5	0	0	0	0	0	0	0	0	0	0	0	0	0	0	0	0	0	0	0	0	0	0	0	0	0	0	0	d_Bacteria;p_Bacteroidetes;c_Bacteroidia;o_Bacteroidales;f_S24-7;g_Unclassified_f_S24-7;s_Unclassified_f_S24-7
ASV_1680	0	0	0	0	0	0	0	3	0	0	0	0	0	0	0	0	0	0	0	0	0	0	0	0	0	0	0	0	0	0	d_Bacteria;p_Bacteroidetes;c_Bacteroidia;o_Bacteroidales;f_S24-7;g_Unclassified_f_S24-7;s_Unclassified_f_S24-7
ASV_1681	0	0	0	0	0	0	0	0	0	0	0	0	0	0	0	0	0	0	0	0	0	0	0	0	0	0	0	0	0	6	d_Bacteria;p_Bacteroidetes;c_Bacteroidia;o_Bacteroidales;f_S24-7;g_Unclassified_f_S24-7;s_Unclassified_f_S24-7
ASV_1685	0	0	0	0	0	0	0	6	0	0	0	0	0	0	0	0	0	0	0	0	0	0	0	0	0	0	0	0	0	0	d_Bacteria;p_Bacteroidetes;c_Bacteroidia;o_Bacteroidales;f_S24-7;g_Unclassified_f_S24-7;s_Unclassified_f_S24-7
ASV_1688	0	0	6	0	0	0	0	0	0	0	0	0	0	0	0	0	0	0	0	0	0	0	0	0	0	0	0	0	0	0	d_Bacteria;p_Bacteroidetes;c_Bacteroidia;o_Bacteroidales;f_S24-7;g_Unclassified_f_S24-7;s_Unclassified_f_S24-7
ASV_1689	0	0	6	0	0	0	0	0	0	0	0	0	0	0	0	0	0	0	0	0	0	0	0	0	0	0	0	0	0	0	d_Bacteria;p_Bacteroidetes;c_Bacteroidia;o_Bacteroidales;f_S24-7;g_Unclassified_f_S24-7;s_Unclassified_f_S24-7
ASV_1690	0	0	0	0	0	0	0	0	0	0	0	0	0	0	0	0	0	0	0	0	0	0	0	0	0	0	0	0	0	0	d_Bacteria;p_Bacteroidetes;c_Bacteroidia;o_Bacteroidales;f_S24-7;g_Unclassified_f_S24-7;s_Unclassified_f_S24-7
ASV_1693	0	0	0	0	0	0	3	0	0	0	0	0	0	0	0	0	0	0	0	0	0	0	0	0	0	0	0	0	0	0	d_Bacteria;p_Bacteroidetes;c_Bacteroidia;o_Bacteroidales;f_S24-7;g_Unclassified_f_S24-7;s_Unclassified_f_S24-7
ASV_1702	0	0	3	0	0	0	0	0	0	0	0	0	0	0	0	0	0	0	0	0	0	0	0	0	0	0	0	0	0	0	d_Bacteria;p_Bacteroidetes;c_Bacteroidia;o_Bacteroidales;f_S24-7;g_Unclassified_f_S24-7;s_Unclassified_f_S24-7
ASV_1707	0	0	6	0	0	0	0	0	0	0	0	0	0	0	0	0	0	0	0	0	0	0	0	0	0	0	0	0	0	0	d_Bacteria;p_Bacteroidetes;c_Bacteroidia;o_Bacteroidales;f_S24-7;g_Unclassified_f_S24-7;s_Unclassified_f_S24-7
ASV_1713	0	0	0	0	0	0	0	10	0	0	0	0	0	0	0	0	0	0	0	0	0	0	0	0	0	0	0	0	0	0	d_Bacteria;p_Bacteroidetes;c_Bacteroidia;o_Bacteroidales;f_S24-7;g_Unclassified_f_S24-7;s_Unclassified_f_S24-7
ASV_1714	0	0	3	0	0	0	0	0	0	0	0	0	0	0	0	0	0	0	0	0	0	0	0	0	0	0	0	0	0	0	d_Bacteria;p_Bacteroidetes;c_Bacteroidia;o_Bacteroidales;f_S24-7;g_Unclassified_f_S24-7;s_Unclassified_f_S24-7
ASV_1717	0	0	0	0	0	0	0	0	0	3	0	0	0	0	0	0	0	0	0	0	0	0	0	0	0	0	0	0	0	0	d_Bacteria;p_Bacteroidetes;c_Bacteroidia;o_Bacteroidales;f_S24-7;g_Unclassified_f_S24-7;s_Unclassified_f_S24-7
ASV_1723	0	0	0	0	0	0	15	77	0	47	0	9	0	0	0	0	0	0	0	0	0	0	0	0	0	0	0	0	0	0	d_Bacteria;p_Bacteroidetes;c_Bacteroidia;o_Bacteroidales;f_S24-7;g_Unclassified_f_S24-7;s_Unclassified_f_S24-7
ASV_1732	0	0	0	0	0	0	0	0	0	0	2	0	0	0	0	0	0	0	0	0	0	0	0	0	0	0	0	0	0	0	d_Bacteria;p_Bacteroidetes;c_Bacteroidia;o_Bacteroidales;f_S24-7;g_Unclassified_f_S24-7;s_Unclassified_f_S24-7
ASV_1746	0	0	2	0	0	0	0	0	0	0	0	0	0	0	0	0	0	0	0	0	0	0	0	0	0	0	0	0	0	0	d_Bacteria;p_Bacteroidetes;c_Bacteroidia;o_Bacteroidales;f_S24-7;g_Unclassified_f_S24-7;s_Unclassified_f_S24-7
ASV_1752	0	0	0	0	0	0	0	0	0	2	0	0	0	0	0	0	0	0	0	0	0	0	0	0	0	0	0	0	0	0	d_Bacteria;p_Bacteroidetes;c_Bacteroidia;o_Bacteroidales;f_S24-7;g_Unclassified_f_S24-7;s_Unclassified_f_S24-7
ASV_1756	0	0	2	0	0	0	0	0	0	0	0	0	0	0	0	0	0	0	0	0	0	0	0	0	0	0	0	0	0	0	d_Bacteria;p_Bacteroidetes;c_Bacteroidia;o_Bacteroidales;f_S24-7;g_Unclassified_f_S24-7;s_Unclassified_f_S24-7
ASV_1757	0	0	0	0	0	0	0	0	0	0	0	0	2	0	0	0	0	0	0	0	0	0	0	0	0	0	0	0	0	0	d_Bacteria;p_Bacteroidetes;c_Bacteroidia;o_Bacteroidales;f_S24-7;g_Unclassified_f_S24-7;s_Unclassified_f_S24-7
ASV_1763	0	0	0	0	0	0	7	0	0	0	0	0	0	0	0	0	0	0	0	0	0	0	0	0	0	0	0	0	0	0	d_Bacteria;p_Bacteroidetes;c_Bacteroidia;o_Bacteroidales;f_S24-7;g_Unclassified_f_S24-7;s_Unclassified_f_S24-7
ASV_1765	0	0	0	0	0	0	0	0	0	0	2	0	0	0	0	0	0	0	0	0	0	0	0	0	0	0	0	0	0	0	d_Bacteria;p_Bacteroidetes;c_Bacteroidia;o_Bacteroidales;f_S24-7;g_Unclassified_f_S24-7;s_Unclassified_f_S24-7
ASV_1766	0	0	0	0	0	0	0	0	0	0	0	0	4	0	0	0	0	0	0	0	0	0	0	0	0	0	0	0	0	0	d_Bacteria;p_Bacteroidetes;c_Bacteroidia;o_Bacteroidales;f_S24-7;g_Unclassified_f_S24-7;s_Unclassified_f_S24-7
ASV_1771	0	0	1	0	0	0	0	0	0	0	0	0	0	0	0	0	0	0	0	0	0	0	0	0	0	0	0	0	0	0	d_Bacteria;p_Bacteroidetes;c_Bacteroidia;o_Bacteroidales;f_S24-7;g_Unclassified_f_S24-7;s_Unclassified_f_S24-7
ASV_1777	0	0	5	0	0	0	0	0	0	0	0	0	0	0	0	0	0	0	0	0	0	0	0	0	0	0	0	0	0	0	d_Bacteria;p_Bacteroidetes;c_Bacteroidia;o_Bacteroidales;f_S24-7;g_Unclassified_f_S24-7;s_Unclassified_f_S24-7
ASV_1782	0	0	0	0	0	0	0	0	0	0	0	0	0	0	0	0	0	0	0	0	0	0	0	0	0	0	1	0	0	0	d_Bacteria;p_Bacteroidetes;c_Bacteroidia;o_Bacteroidales;f_S24-7;g_Unclassified_f_S24-7;s_Unclassified_f_S24-7
ASV_1786	0	0	0	0	0	0	0	0	0	4	0	0	0	0	0	0	0	0	0	0	0	0	0	0	0	0	0	0	0	0	d_Bacteria;p_Bacteroidetes;c_Bacteroidia;o_Bacteroidales;f_S24-7;g_Unclassified_f_S24-7;s_Unclassified_f_S24-7
ASV_1792	0	0	0	0	0	0	0	0	0	0	14	0	0	0	0	0	0	27	0	0	16	0	0	0	0	0	5	0	0	0	d_Bacteria;p_Bacteroidetes;c_Bacteroidia;o_Bacteroidales;f_S24-7;g_Unclassified_f_S24-7;s_Unclassified_f_S24-7
ASV_1803	0	0	0	0	0	0	0	0	0	0	0	0	0	0	0	0	0	0	0	0	0	0	3	0	0	0	0	0	0	0	d_Bacteria;p_Bacteroidetes;c_Bacteroidia;o_Bacteroidales;f_S24-7;g_Unclassified_f_S24-7;s_Unclassified_f_S24-7
ASV_1808	0	0	0	0	0	0	0	0	0	0	0	0	0	0	0	0	0	0	0	0	0	0	0	0	0	0	0	0	0	0	d_Bacteria;p_Bacteroidetes;c_Bacteroidia;o_Bacteroidales;f_S24-7;g_Unclassified_f_S24-7;s_Unclassified_f_S24-7
ASV_1812	0	0	0	0	0	0	0	0	0	0	0	0	0	0	0	0	0	0	0	0	0	0	0	0	0	0	3	0	0	0	d_Bacteria;p_Bacteroidetes;c_Bacteroidia;o_Bacteroidales;f_S24-7;g_Unclassified_f_S24-7;s_Unclassified_f_S24-7
ASV_1815	0	0	1	0	0	0	0	0	0	0	0	0	0	0	0	0	0	0	0	0	0	0	0	0	0	0	0	0	0	0	d_Bacteria;p_Bacteroidetes;c_Bacteroidia;o_Bacteroidales;f_S24-7;g_Unclassified_f_S24-7;s_Unclassified_f_S24-7
ASV_1816	0	0	0	0	0	0	0	0	0	0	0	18	0	0	0	0	0	0	0	0	0	0	0	0	0	0	0	0	0	0	d_Bacteria;p_Bacteroidetes;c_Bacteroidia;o_Bacteroidales;f_S24-7;g_Unclassified_f_S24-7;s_Unclassified_f_S24-7
ASV_1817	0	0	0	0	0	0	0	0	0	0	0	0	0	0	0	0	0	0	0	0	0	0	0	0	0	4	0	0	0	0	d_Bacteria;p_Bacteroidetes;c_Bacteroidia;o_Bacteroidales;f_S24-7;g_Unclassified_f_S24-7;s_Unclassified_f_S24-7
ASV_1819	0	1	0	0	0	0	0	3	0	0	15	0	21	0	0	0	0	1	0	0	15	0	0	0	0	0	0	0	0	0	d_Bacteria;p_Bacteroidetes;c_Bacteroidia;o_Bacteroidales;f_S24-7;g_Unclassified_f_S24-7;s_Unclassified_f_S24-7
ASV_1822	0	0	0	0	0	0	0	0	0	0	0	0	0	0	0	0	0	0	0	0	0	0	0	0	0	0	5	0	0	0	d_Bacteria;p_Bacteroidetes;c_Bacteroidia;o_Bacteroidales;f_S24-7;g_Unclassified_f_S24-7;s_Unclassified_f_S24-7
ASV_1823	0	0	0	0	0	0	0	0	0	0	0	0	0	0	0	0	0	0	0	0	0	0	0	0	0	0	0	0	0	0	d_Bacteria;p_Bacteroidetes;c_Bacteroidia;o_Bacteroidales;f_S24-7;g_Unclassified_f_S24-7;s_Unclassified_f_S24-7
ASV_1824	0	0	61	0	0	0	17	27	0	0	4	0	136	0	0	0	0	2	0	0	33	0	0	0	0	0	0	0	0	5	d_Bacteria;p_Bacteroidetes;c_Bacteroidia;o_Bacteroidales;f_S24-7;g_Unclassified_f_S24-7;s_Unclassified_f_S24-7
ASV_1833	0	0	0	0	0	0	0	0	0	0	0	5	0	0	0	0	0	0	0	0	0	0	0	0	0	0	0	0	0	0	d_Bacteria;p_Bacteroidetes;c_Bacteroidia;o_Bacteroidales;f_S24-7;g_Unclassified_f_S24-7;s_Unclassified_f_S24-7
ASV_1836	0	0	7	0	0	0	0	0	0	0	0	0	0	0	0	0	0	0	0	0	0	0	0	0	0	0	0	0	0	0	d_Bacteria;p_Bacteroidetes;c_Bacteroidia;o_Bacteroidales;f_S24-7;g_Unclassified_f_S24-7;s_Unclassified_f_S24-7
ASV_1838	0	0	0	0	0	0	0	2	0	0	0	0	0	0	0	0	0	0	0	0	0	0	0	0	0	0	0	0	0	0	d_Bacteria;p_Bacteroidetes;c_Bacteroidia;o_Bacteroidales;f_S24-7;g_Unclassified_f_S24-7;s_Unclassified_f_S24-7
ASV_1841	9	0	0	0	0	0	36	42	0	0	0	0	19	0	0	0	0	0	0	0	0	0	0	0	0	0	0	0	0	0	d_Bacteria;p_Bacteroidetes;c_Bacteroidia;o_Bacteroidales;f_S24-7;g_Unclassified_f_S24-7;s_Unclassified_f_S24-7
ASV_1851	0	0	12	0	0	0	0	0	0	0	0	0	0	0	0	0	0	0	0	0	0	0	0	0	0	0	0	0	0	0	d_Bacteria;p_Bacteroidetes;c_Bacteroidia;o_Bacteroidales;f_S24-7;g_Unclassified_f_S24-7;s_Unclassified_f_S24-7
ASV_1860	0	0	0	0	0	0	0	0	0	0	0	0	1	0	0	0	0	0	0	0	0	0	0	0	0	0	0	0	0	0	d_Bacteria;p_Bacteroidetes;c_Bacteroidia;o_Bacteroidales;f_S24-7;g_Unclassified_f_S24-7;s_Unclassified_f_S24-7
ASV_1865	0	0	0	0	0	0	6	0	0	0	0	0	0	0	0	0	0	0	0	0	0	0	0	0	0	0	0	0	0	0	d_Bacteria;p_Bacteroidetes;c_Bacteroidia;o_Bacteroidales;f_S24-7;g_Unclassified_f_S24-7;s_Unclassified_f_S24-7
ASV_1868	0	0	2	0	0	0	0	0	0	0	0	0	0	0	0	0	0	0	0	0	0	0	0	0	0	0	0	0	0	0	d_Bacteria;p_Bacteroidetes;c_Bacteroidia;o_Bacteroidales;f_S24-7;g_Unclassified_f_S24-7;s_Unclassified_f_S24-7
ASV_1869	0	0	5	0	0	0	0	0	0	0	0	0	0	0	0	0	0	0	0	0	0	0	0	0	0	0	0	0	0	0	d_Bacteria;p_Bacteroidetes;c_Bacteroidia;o_Bacteroidales;f_S24-7;g_Unclassified_f_S24-7;s_Unclassified_f_S24-7
ASV_1870	0	0	2	0	0	0	0	0	0	0	0	0	0	0	0	0	0	0	0	0	0	0	0	0	0	0	0	0	0	0	d_Bacteria;p_Bacteroidetes;c_Bacteroidia;o_Bacteroidales;f_S24-7;g_Unclassified_f_S24-7;s_Unclassified_f_S24-7
ASV_1874	0	0	0	0	0	0	6	0	0	0	0	0	0	0	0	0	0	0	0	0	0	0	0	0	0	0	0	0	0	0	d_Bacteria;p_Bacteroidetes;c_Bacteroidia;o_Bacteroidales;f_S24-7;g_Unclassified_f_S24-7;s_Unclassified_f_S24-7
ASV_1876	0	0	0	0	0	0	3	0	0	0	0	0	0	0	0	0	0	0	0	0	0	0	0	0	0	0	0	0	0	0	d_Bacteria;p_Bacteroidetes;c_Bacteroidia;o_Bacteroidales;f_S24-7;g_Unclassified_f_S24-7;s_Unclassified_f_S24-7
ASV_1877	0	0	0	0	0	0	0	0	0	0	0	5	0	0	0	0	0	0	0	0	0	0	0	0	0	0	0	0	0	0	d_Bacteria;p_Bacteroidetes;c_Bacteroidia;o_Bacteroidales;f_S24-7;g_Unclassified_f_S24-7;s_Unclassified_f_S24-7
ASV_1884	0	0	0	0	0	0	0	0	0	1	0	0	0	0	0	0	0	0	0	0	0	0	0	0	0	0	0	0	0	0	d_Bacteria;p_Bacteroidetes;c_Bacteroidia;o_Bacteroidales;f_S24-7;g_Unclassified_f_S24-7;s_Unclassified_f_S24-7
ASV_1885	0	0	0	0	0	0	0	0	0	0	0	0	0	0	0	0	0	0	2	0	0	0	0	0	0	0	0	0	0	0	d_Bacteria;p_Bacteroidetes;c_Bacteroidia;o_Bacteroidales;f_S24-7;g_Unclassified_f_S24-7;s_Unclassified_f_S24-7
ASV_1886	0	0	0	0	0	0	0	0	0	2	0	0	0	0	0	0	0	0	0	0	0	0	0	0	0	0	0	0	0	0	d_Bacteria;p_Bacteroidetes;c_Bacteroidia;o_Bacteroidales;f_S24-7;g_Unclassified_f_S24-7;s_Unclassified_f_S24-7
ASV_1887	0	0	3	0	0	0	0	0	0	0	0	0	0	0	0	0	0	0	0	0	0	0	0	0	0	0	0	0	0	0	d_Bacteria;p_Bacteroidetes;c_Bacteroidia;o_Bacteroidales;f_S24-7;g_Unclassified_f_S24-7;s_Unclassified_f_S24-7
ASV_1894	0	0	59	0	0	0	0	43	0	0	0	64	0	0	0	0	0	0	0	0	23	0	0	0	0	0	24	0	0	0	d_Bacteria;p_Bacteroidetes;c_Bacteroidia;o_Bacteroidales;f_S24-7;g_Unclassified_f_S24-7;s_Unclassified_f_S24-7
ASV_1902	0	0	0	0	0	0	0	5	0	0	0	0	0	0	0	0	0	0	0	0	0	0	0	0	0	0	0	0	0	0	d_Bacteria;p_Bacteroidetes;c_Bacteroidia;o_Bacteroidales;f_S24-7;g_Unclassified_f_S24-7;s_Unclassified_f_S24-7
ASV_1903	0	0	0	0	0	0	0	0	0	4	0	0	0	0	0	0	0	0	0	0	0	0	0	0	0	0	0	0	0	0	d_Bacteria;p_Bacteroidetes;c_Bacteroidia;o_Bacteroidales;f_S24-7;g_Unclassified_f_S24-7;s_Unclassified_f_S24-7
ASV_1905	0	0	0	0	0	0	0	0	0	0	0	0	0	0	0	0	0	0	0	0	0	0	0	0	0	0	0	0	0	0	d_Bacteria;p_Bacteroidetes;c_Bacteroidia;o_Bacteroidales;f_S24-7;g_Unclassified_f_S24-7;s_Unclassified_f_S24-7
ASV_1914	0	0	0	0	0	0	0	0	0	0	0	1	0	0	0	0	0	0	0	0	0	0	0	0	0	0	0	0	0	0	d_Bacteria;p_Bacteroidetes;c_Bacteroidia;o_Bacteroidales;f_S24-7;g_Unclassified_f_S24-7;s_Unclassified_f_S24-7
ASV_1922	0	0	0	0	0	0	0	2	0	0	0	0	0	0	0	0	0	0	0	0	0	0	0	0	0	0	0	0	0	0	d_Bacteria;p_Bacteroidetes;c_Bacteroidia;o_Bacteroidales;f_S24-7;g_Unclassified_f_S24-7;s_Unclassified_f_S24-7
ASV_1928	0	0	5	0	0	0	0	0	0	0	0	0	0	0	0	0	0	0	0	0	0	0	0	0	0	0	0	0	0	0	d_Bacteria;p_Bacteroidetes;c_Bacteroidia;o_Bacteroidales;f_S24-7;g_Unclassified_f_S24-7;s_Unclassified_f_S24-7
ASV_1933	0	0	2	0	0	0	0	0	0	0	0	0	0	0	0	0	0	0	0	0	0	0	0	0	0	0	0	0	0	0	d_Bacteria;p_Bacteroidetes;c_Bacteroidia;o_Bacteroidales;f_S24-7;g_Unclassified_f_S24-7;s_Unclassified_f_S24-7
ASV_1946	0	0	0	0	0	0	0	2	0	0	0	0	0	0	0	0	0	0	0	0	0	0	0	0	0	0	0	0	0	0	d_Bacteria;p_Bacteroidetes;c_Bacteroidia;o_Bacteroidales;f_S24-7;g_Unclassified_f_S24-7;s_Unclassified_f_S24-7
ASV_1947	0	0	0	0	0	0	0	0	0	0	0	0	0	0	0	0	0	0	0	0	0	0	0	0	0	0	0	0	0	0	d_Bacteria;p_Bacteroidetes;c_Bacteroidia;o_Bacteroidales;f_S24-7;g_Unclassified_f_S24-7;s_Unclassified_f_S24-7
ASV_1949	0	0	94	0	0	0	6	6	0	5	0	0	49	0	0	0	0	0	0	0	0	0	0	0	0	0	0	0	0	0	d_Bacteria;p_Bacteroidetes;c_Bacteroidia;o_Bacteroidales;f_S24-7;g_Unclassified_f_S24-7;s_Unclassified_f_S24-7
ASV_1950	0	0	0	0	0	0	0	0	0	0	0	0	0	0	0	0	0	0	0	0	0	0	0	0	0	0	0	0	0	0	d_Bacteria;p_Bacteroidetes;c_Bacteroidia;o_Bacteroidales;f_S24-7;g_Unclassified_f_S24-7;s_Unclassified_f_S24-7
ASV_1951	0	0	1	0	0	0	0	0	0	0	0	0	0	0	0	0	0	0	0	0	0	0	0	0	0	0	0	0	0	0	d_Bacteria;p_Bacteroidetes;c_Bacteroidia;o_Bacteroidales;f_S24-7;g_Unclassified_f_S24-7;s_Unclassified_f_S24-7
ASV_1954	0	0	0	0	0	0	0	0	0	0	0	0	0	0	0	0	0	0	0	0	5	0	0	0	0	0	0	0	0	0	d_Bacteria;p_Bacteroidetes;c_Bacteroidia;o_Bacteroidales;f_S24-7;g_Unclassified_f_S24-7;s_Unclassified_f_S24-7
ASV_1955	0	0	0	0	0	0	0	0	0	4	0	0	0	0	0	0	0	0	0	0	0	0	0	0	0	0	0	0	0	0	d_Bacteria;p_Bacteroidetes;c_Bacteroidia;o_Bacteroidales;f_S24-7;g_Unclassified_f_S24-7;s_Unclassified_f_S24-7
ASV_1958	0	0	0	0	0	0	0	4	0	0	0	0	0	0	0	0	0	0	0	0	0	0	0	0	0	0	0	0	0	0	d_Bacteria;p_Bacteroidetes;c_Bacteroidia;o_Bacteroidales;f_S24-7;g_Unclassified_f_S24-7;s_Unclassified_f_S24-7
ASV_1961	0	0	0	0	0	0	0	0	0	0	0	0	0	0	0	0	0	0	0	0	0	0	0	0	0	0	5	0	0	0	d_Bacteria;p_Bacteroidetes;c_Bacteroidia;o_Bacteroidales;f_S24-7;g_Unclassified_f_S24-7;s_Unclassified_f_S24-7
ASV_1963	0	0	0	0	0	0	0	0	0	0	0	0	0	0	0	0	0	0	0	0	0	0	0	0	0	0	3	0	0	0	d_Bacteria;p_Bacteroidetes;c_Bacteroidia;o_Bacteroidales;f_S24-7;g_Unclassified_f_S24-7;s_Unclassified_f_S24-7
ASV_1966	0	0	4	0	0	0	0	0	0	0	0	0	0	0	0	0	0	0	0	0	0	0	0	0	0	0	0	0	0	0	d_Bacteria;p_Bacteroidetes;c_Bacteroidia;o_Bacteroidales;f_S24-7;g_Unclassified_f_S24-7;s_Unclassified_f_S24-7
ASV_1970	0	0	1	0	0	0	0	0	0	0	0	0	0	0	0	0	0	0	0	0	0	0	0	0	0	0	0	0	0	0	d_Bacteria;p_Bacteroidetes;c_Bacteroidia;o_Bacteroidales;f_S24-7;g_Unclassified_f_S24-7;s_Unclassified_f_S24-7
ASV_1976	0	0	12	0	0	0	0	0	0	0	0	0	0	0	0	0	0	0	0	0	0	0	0	0	0	0	0	0	0	0	d_Bacteria;p_Bacteroidetes;c_Bacteroidia;o_Bacteroidales;f_S24-7;g_Unclassified_f_S24-7;s_Unclassified_f_S24-7
ASV_1979	0	0	0	0	0	0	11	14	0	0	0	0	0	0	0	7	0	0	0	0	8	0	0	0	0	0	0	0	0	0	d_Bacteria;p_Bacteroidetes;c_Bacteroidia;o_Bacteroidales;f_S24-7;g_Unclassified_f_S24-7;s_Unclassified_f_S24-7
ASV_1981	0	0	7	0	0	0	0	0	0	0	0	0	0	0	0	0	0	0	0	0	0	0	0	0	0	0	0	0	0	0	d_Bacteria;p_Bacteroidetes;c_Bacteroidia;o_Bacteroidales;f_S24-7;g_Unclassified_f_S24-7;s_Unclassified_f_S24-7
ASV_1989	0	0	0	0	0	0	0	0	0	0	0	1	0	0	0	0	0	0	0	0	0	0	0	0	0	0	0	0	0	0	d_Bacteria;p_Bacteroidetes;c_Bacteroidia;o_Bacteroidales;f_S24-7;g_Unclassified_f_S24-7;s_Unclassified_f_S24-7
ASV_1991	0	0	0	0	0	0	0	0	0	0	0	0	0	0	0	0	0	0	0	0	0	0	0	0	0	0	0	0	0	3	d_Bacteria;p_Bacteroidetes;c_Bacteroidia;o_Bacteroidales;f_S24-7;g_Unclassified_f_S24-7;s_Unclassified_f_S24-7
ASV_1992	0	0	0	0	0	0	0	0	0	0	0	0	16	0	0	0	0	0	0	0	0	0	0	0	0	0	0	0	0	0	d_Bacteria;p_Bacteroidetes;c_Bacteroidia;o_Bacteroidales;f_S24-7;g_Unclassified_f_S24-7;s_Unclassified_f_S24-7
ASV_1995	0	0	0	0	0	0	0	0	0	0	0	0	0	0	0	0	0	0	0	0	0	0	0	0	7	0	25	0	0	17	d_Bacteria;p_Bacteroidetes;c_Bacteroidia;o_Bacteroidales;f_S24-7;g_Unclassified_f_S24-7;s_Unclassified_f_S24-7
ASV_2003	0	0	0	0	0	0	0	0	0	0	0	0	0	0	0	0	0	0	0	0	0	0	0	0	0	0	0	0	0	3	d_Bacteria;p_Bacteroidetes;c_Bacteroidia;o_Bacteroidales;f_S24-7;g_Unclassified_f_S24-7;s_Unclassified_f_S24-7
ASV_2005	0	0	0	0	0	0	0	0	0	0	0	3	0	0	0	0	0	0	0	0	0	0	0	0	0	0	0	0	0	0	d_Bacteria;p_Bacteroidetes;c_Bacteroidia;o_Bacteroidales;f_S24-7;g_Unclassified_f_S24-7;s_Unclassified_f_S24-7
ASV_2007	0	0	0	0	0	0	0	0	0	4	0	0	0	0	0	0	0	0	0	0	0	0	0	0	0	0	0	0	0	0	d_Bacteria;p_Bacteroidetes;c_Bacteroidia;o_Bacteroidales;f_S24-7;g_Unclassified_f_S24-7;s_Unclassified_f_S24-7
ASV_2009	0	0	0	0	0	0	0	0	0	0	0	0	0	0	0	0	0	0	0	0	0	0	0	0	0	0	0	0	0	0	d_Bacteria;p_Bacteroidetes;c_Bacteroidia;o_Bacteroidales;f_S24-7;g_Unclassified_f_S24-7;s_Unclassified_f_S24-7
ASV_2010	0	0	0	0	0	0	24	34	0	32	0	0	0	0	0	0	0	0	0	0	55	0	0	0	115	0	49	0	0	42	d_Bacteria;p_Bacteroidetes;c_Bacteroidia;o_Bacteroidales;f_S24-7;g_Unclassified_f_S24-7;s_Unclassified_f_S24-7
ASV_2012	0	0	8	0	0	0	0	0	0	0	0	0	0	0	0	0	0	0	0	0	0	0	0	0	0	0	0	0	0	0	d_Bacteria;p_Bacteroidetes;c_Bacteroidia;o_Bacteroidales;f_S24-7;g_Unclassified_f_S24-7;s_Unclassified_f_S24-7
ASV_2013	0	0	3	0	0	0	0	0	0	0	0	0	0	0	0	0	0	0	0	0	0	0	0	0	0	0	0	0	0	0	d_Bacteria;p_Bacteroidetes;c_Bacteroidia;o_Bacteroidales;f_S24-7;g_Unclassified_f_S24-7;s_Unclassified_f_S24-7
ASV_2014	0	0	0	0	0	0	0	0	0	0	0	0	3	0	0	0	0	0	0	0	0	0	0	0	0	0	0	0	0	0	d_Bacteria;p_Bacteroidetes;c_Bacteroidia;o_Bacteroidales;f_S24-7;g_Unclassified_f_S24-7;s_Unclassified_f_S24-7
ASV_2021	0	0	0	0	0	0	0	0	0	0	0	2	0	0	0	0	0	0	0	0	0	0	0	0	0	0	0	0	0	0	d_Bacteria;p_Bacteroidetes;c_Bacteroidia;o_Bacteroidales;f_S24-7;g_Unclassified_f_S24-7;s_Unclassified_f_S24-7
ASV_2039	0	0	0	0	0	0	0	0	0	0	0	0	0	10	0	0	0	0	0	0	0	0	0	0	0	0	0	0	0	0	d_Bacteria;p_Bacteroidetes;c_Bacteroidia;o_Bacteroidales;f_S24-7;g_Unclassified_f_S24-7;s_Unclassified_f_S24-7
ASV_2041	0	0	0	0	0	0	0	0	0	0	0	0	0	0	0	0	0	0	0	0	0	0	4	0	0	0	0	0	0	0	d_Bacteria;p_Bacteroidetes;c_Bacteroidia;o_Bacteroidales;f_S24-7;g_Unclassified_f_S24-7;s_Unclassified_f_S24-7
ASV_2044	0	0	0	0	0	0	0	0	0	0	0	0	0	0	0	0	0	5	0	0	0	0	0	0	0	0	0	0	0	0	d_Bacteria;p_Bacteroidetes;c_Bacteroidia;o_Bacteroidales;f_S24-7;g_Unclassified_f_S24-7;s_Unclassified_f_S24-7
ASV_2049	0	0	0	0	0	0	0	0	0	0	0	0	0	0	0	0	0	0	0	0	2	0	0	0	0	0	0	0	0	0	d_Bacteria;p_Bacteroidetes;c_Bacteroidia;o_Bacteroidales;f_S24-7;g_Unclassified_f_S24-7;s_Unclassified_f_S24-7
ASV_2051	0	0	0	0	0	0	0	0	0	3	0	0	0	0	0	0	0	0	0	0	0	0	0	0	0	0	0	0	0	0	d_Bacteria;p_Bacteroidetes;c_Bacteroidia;o_Bacteroidales;f_S24-7;g_Unclassified_f_S24-7;s_Unclassified_f_S24-7
ASV_2053	0	0	6	0	0	0	0	0	0	0	0	0	0	0	0	0	0	0	0	0	0	0	0	0	0	0	0	0	0	0	d_Bacteria;p_Bacteroidetes;c_Bacteroidia;o_Bacteroidales;f_S24-7;g_Unclassified_f_S24-7;s_Unclassified_f_S24-7
ASV_2054	0	0	2	0	0	0	0	0	0	0	0	0	0	0	0	0	0	0	0	0	0	0	0	0	0	0	0	0	0	0	d_Bacteria;p_Bacteroidetes;c_Bacteroidia;o_Bacteroidales;f_S24-7;g_Unclassified_f_S24-7;s_Unclassified_f_S24-7
ASV_2056	0	0	0	0	0	0	0	0	0	0	0	0	0	0	0	0	0	0	0	0	0	0	0	0	0	0	0	0	0	0	d_Bacteria;p_Bacteroidetes;c_Bacteroidia;o_Bacteroidales;f_S24-7;g_Unclassified_f_S24-7;s_Unclassified_f_S24-7
ASV_2057	2	0	0	0	0	0	0	0	0	0	0	0	0	0	0	0	0	0	0	0	0	0	0	0	0	0	0	0	0	0	d_Bacteria;p_Bacteroidetes;c_Bacteroidia;o_Bacteroidales;f_S24-7;g_Unclassified_f_S24-7;s_Unclassified_f_S24-7
ASV_2058	0	0	1	0	0	0	0	0	0	0	0	0	0	0	0	0	0	0	0	0	0	0	0	0	0	0	0	0	0	0	d_Bacteria;p_Bacteroidetes;c_Bacteroidia;o_Bacteroidales;f_S24-7;g_Unclassified_f_S24-7;s_Unclassified_f_S24-7
ASV_2064	0	0	0	0	0	0	0	2	0	0	0	0	0	0	0	0	0	0	0	0	0	0	0	0	0	0	0	0	0	0	d_Bacteria;p_Bacteroidetes;c_Bacteroidia;o_Bacteroidales;f_S24-7;g_Unclassified_f_S24-7;s_Unclassified_f_S24-7
ASV_2072	0	0	0	0	0	0	0	0	0	0	0	0	0	0	0	0	0	0	0	0	0	0	0	0	0	0	0	0	0	0	d_Bacteria;p_Bacteroidetes;c_Bacteroidia;o_Bacteroidales;f_S24-7;g_Unclassified_f_S24-7;s_Unclassified_f_S24-7
ASV_2073	0	0	0	0	0	0	86	209	0	174	87	0	162	0	0	0	0	0	0	3	6	0	101	0	0	0	35	0	0	0	d_Bacteria;p_Bacteroidetes;c_Bacteroidia;o_Bacteroidales;f_S24-7;g_Unclassified_f_S24-7;s_Unclassified_f_S24-7
ASV_2079	0	0	0	0	0	0	1304	2026	0	1992	0	0	0	0	0	0	0	13	0	0	0	0	0	0	0	0	0	0	0	0	d_Bacteria;p_Bacteroidetes;c_Bacteroidia;o_Bacteroidales;f_S24-7;g_Unclassified_f_S24-7;s_Unclassified_f_S24-7
ASV_2081	0	0	0	0	0	0	0	0	0	0	0	0	0	0	0	0	0	0	0	0	0	0	0	0	0	4	0	0	0	0	d_Bacteria;p_Bacteroidetes;c_Bacteroidia;o_Bacteroidales;f_S24-7;g_Unclassified_f_S24-7;s_Unclassified_f_S24-7
ASV_2083	0	0	8	0	0	0	0	0	0	0	0	0	0	0	0	0	0	0	0	0	0	0	0	0	0	0	0	0	0	0	d_Bacteria;p_Bacteroidetes;c_Bacteroidia;o_Bacteroidales;f_S24-7;g_Unclassified_f_S24-7;s_Unclassified_f_S24-7
ASV_2084	0	0	0	0	0	0	0	0	0	0	0	0	0	0	0	0	0	0	0	0	0	0	0	0	0	0	0	0	0	1	d_Bacteria;p_Bacteroidetes;c_Bacteroidia;o_Bacteroidales;f_S24-7;g_Unclassified_f_S24-7;s_Unclassified_f_S24-7
ASV_2085	0	0	10	0	0	0	0	0	0	0	0	11	0	0	0	0	0	0	0	0	0	0	0	0	0	0	0	0	0	0	d_Bacteria;p_Bacteroidetes;c_Bacteroidia;o_Bacteroidales;f_S24-7;g_Unclassified_f_S24-7;s_Unclassified_f_S24-7
ASV_2086	0	0	0	0	0	0	0	0	0	5	0	0	0	0	0	0	0	0	0	0	0	0	0	0	0	0	0	0	0	0	d_Bacteria;p_Bacteroidetes;c_Bacteroidia;o_Bacteroidales;f_S24-7;g_Unclassified_f_S24-7;s_Unclassified_f_S24-7
ASV_2091	0	0	0	0	0	0	0	0	0	0	0	0	0	0	0	0	0	0	0	0	1	0	0	0	0	0	0	0	0	0	d_Bacteria;p_Bacteroidetes;c_Bacteroidia;o_Bacteroidales;f_S24-7;g_Unclassified_f_S24-7;s_Unclassified_f_S24-7
ASV_2095	0	0	0	0	0	0	0	0	0	0	0	0	0	0	0	0	0	0	0	0	0	0	0	0	0	0	1	0	0	0	d_Bacteria;p_Bacteroidetes;c_Bacteroidia;o_Bacteroidales;f_S24-7;g_Unclassified_f_S24-7;s_Unclassified_f_S24-7
ASV_2098	0	0	1	0	0	0	0	0	0	0	0	0	0	0	0	0	0	0	0	0	0	0	0	0	0	0	0	0	0	0	d_Bacteria;p_Bacteroidetes;c_Bacteroidia;o_Bacteroidales;f_S24-7;g_Unclassified_f_S24-7;s_Unclassified_f_S24-7
ASV_2101	0	0	3	0	0	0	0	0	0	0	0	0	0	0	0	0	0	0	0	0	0	0	0	0	0	0	0	0	0	0	d_Bacteria;p_Bacteroidetes;c_Bacteroidia;o_Bacteroidales;f_S24-7;g_Unclassified_f_S24-7;s_Unclassified_f_S24-7
ASV_2102	0	0	0	0	0	0	0	1	0	0	0	0	0	0	0	0	0	0	0	0	0	0	0	0	0	0	0	0	0	0	d_Bacteria;p_Bacteroidetes;c_Bacteroidia;o_Bacteroidales;f_S24-7;g_Unclassified_f_S24-7;s_Unclassified_f_S24-7
ASV_2103	0	0	0	0	0	0	0	1	0	0	0	0	0	0	0	0	0	0	0	0	0	0	0	0	0	0	0	0	0	0	d_Bacteria;p_Bacteroidetes;c_Bacteroidia;o_Bacteroidales;f_S24-7;g_Unclassified_f_S24-7;s_Unclassified_f_S24-7
ASV_2106	0	0	0	0	0	0	0	1	0	0	0	0	0	0	0	0	0	0	0	0	0	0	0	0	0	0	0	0	0	0	d_Bacteria;p_Bacteroidetes;c_Bacteroidia;o_Bacteroidales;f_S24-7;g_Unclassified_f_S24-7;s_Unclassified_f_S24-7
ASV_2118	0	0	0	0	0	0	0	2	0	0	0	0	0	0	0	0	0	0	0	0	0	0	0	0	0	0	0	0	0	0	d_Bacteria;p_Bacteroidetes;c_Bacteroidia;o_Bacteroidales;f_S24-7;g_Unclassified_f_S24-7;s_Unclassified_f_S24-7
ASV_2119	0	0	0	0	0	0	0	0	0	0	0	0	0	0	0	0	0	0	0	0	0	0	0	0	0	0	0	0	0	3	d_Bacteria;p_Bacteroidetes;c_Bacteroidia;o_Bacteroidales;f_S24-7;g_Unclassified_f_S24-7;s_Unclassified_f_S24-7
ASV_2122	0	0	0	0	0	0	0	0	0	0	0	0	0	0	0	0	0	0	0	0	2	0	0	0	0	0	0	0	0	0	d_Bacteria;p_Bacteroidetes;c_Bacteroidia;o_Bacteroidales;f_S24-7;g_Unclassified_f_S24-7;s_Unclassified_f_S24-7
ASV_2126	0	0	0	0	0	0	0	0	0	0	0	0	0	0	0	0	0	0	0	0	0	0	0	0	0	0	0	0	0	1	d_Bacteria;p_Bacteroidetes;c_Bacteroidia;o_Bacteroidales;f_S24-7;g_Unclassified_f_S24-7;s_Unclassified_f_S24-7
ASV_2127	0	0	1	0	0	0	0	0	0	0	0	0	0	0	0	0	0	0	0	0	0	0	0	0	0	0	0	0	0	0	d_Bacteria;p_Bacteroidetes;c_Bacteroidia;o_Bacteroidales;f_S24-7;g_Unclassified_f_S24-7;s_Unclassified_f_S24-7
ASV_2129	0	0	6	0	0	0	0	0	0	0	0	0	0	0	0	0	0	0	0	0	0	0	0	0	0	0	0	0	0	0	d_Bacteria;p_Bacteroidetes;c_Bacteroidia;o_Bacteroidales;f_S24-7;g_Unclassified_f_S24-7;s_Unclassified_f_S24-7
ASV_2130	0	0	8	0	0	0	0	0	0	0	0	0	0	0	0	0	0	0	0	0	0	0	0	0	0	0	0	0	0	0	d_Bacteria;p_Bacteroidetes;c_Bacteroidia;o_Bacteroidales;f_S24-7;g_Unclassified_f_S24-7;s_Unclassified_f_S24-7
ASV_2133	0	0	0	0	0	0	0	0	0	0	0	0	0	0	0	0	0	0	0	0	0	0	0	0	0	0	0	0	0	12	d_Bacteria;p_Bacteroidetes;c_Bacteroidia;o_Bacteroidales;f_S24-7;g_Unclassified_f_S24-7;s_Unclassified_f_S24-7
ASV_2137	0	0	0	0	0	0	0	3	0	0	0	0	0	0	0	0	0	0	0	0	0	0	0	0	0	0	0	0	0	0	d_Bacteria;p_Bacteroidetes;c_Bacteroidia;o_Bacteroidales;f_S24-7;g_Unclassified_f_S24-7;s_Unclassified_f_S24-7
ASV_2138	0	0	2	0	0	0	0	0	0	0	0	0	0	0	0	0	0	0	0	0	0	0	0	0	0	0	0	0	0	0	d_Bacteria;p_Bacteroidetes;c_Bacteroidia;o_Bacteroidales;f_S24-7;g_Unclassified_f_S24-7;s_Unclassified_f_S24-7
ASV_2144	0	0	0	0	0	0	0	0	0	0	0	0	0	0	0	0	0	0	0	0	0	0	0	0	0	0	4	0	0	0	d_Bacteria;p_Bacteroidetes;c_Bacteroidia;o_Bacteroidales;f_S24-7;g_Unclassified_f_S24-7;s_Unclassified_f_S24-7
ASV_2148	0	0	3	0	0	0	0	0	0	0	0	0	0	0	0	0	0	0	0	0	0	0	0	0	0	0	0	0	0	0	d_Bacteria;p_Bacteroidetes;c_Bacteroidia;o_Bacteroidales;f_S24-7;g_Unclassified_f_S24-7;s_Unclassified_f_S24-7
ASV_2154	0	0	0	0	0	0	0	0	0	0	0	0	0	0	0	0	0	3	0	0	0	0	0	0	0	0	0	0	0	0	d_Bacteria;p_Bacteroidetes;c_Bacteroidia;o_Bacteroidales;f_S24-7;g_Unclassified_f_S24-7;s_Unclassified_f_S24-7
ASV_2155	0	0	4	0	0	0	0	0	0	0	0	0	0	0	0	0	0	0	0	0	0	0	0	0	0	0	0	0	0	0	d_Bacteria;p_Bacteroidetes;c_Bacteroidia;o_Bacteroidales;f_S24-7;g_Unclassified_f_S24-7;s_Unclassified_f_S24-7
ASV_2157	0	0	0	0	0	0	0	0	0	0	0	3	0	0	0	0	0	0	0	0	0	0	0	0	0	0	0	0	0	0	d_Bacteria;p_Bacteroidetes;c_Bacteroidia;o_Bacteroidales;f_S24-7;g_Unclassified_f_S24-7;s_Unclassified_f_S24-7
ASV_2158	0	0	0	0	0	0	0	0	0	0	0	0	0	0	0	0	0	0	0	0	0	0	0	0	0	0	0	0	0	9	d_Bacteria;p_Bacteroidetes;c_Bacteroidia;o_Bacteroidales;f_S24-7;g_Unclassified_f_S24-7;s_Unclassified_f_S24-7
ASV_2162	0	0	0	0	0	0	0	2	0	0	0	0	0	0	0	0	0	0	0	0	0	0	0	0	0	0	0	0	0	0	d_Bacteria;p_Bacteroidetes;c_Bacteroidia;o_Bacteroidales;f_S24-7;g_Unclassified_f_S24-7;s_Unclassified_f_S24-7
ASV_2170	0	0	0	0	0	0	0	0	0	0	0	2	0	0	0	0	0	0	0	0	0	0	0	0	0	0	0	0	0	0	d_Bacteria;p_Bacteroidetes;c_Bacteroidia;o_Bacteroidales;f_S24-7;g_Unclassified_f_S24-7;s_Unclassified_f_S24-7
ASV_2171	39	0	268	131	0	0	0	0	0	0	0	86	0	0	0	0	0	73	0	0	0	0	0	0	0	0	3	0	0	0	d_Bacteria;p_Bacteroidetes;c_Bacteroidia;o_Bacteroidales;f_S24-7;g_Unclassified_f_S24-7;s_Unclassified_f_S24-7
ASV_2173	0	0	0	0	0	0	0	5	0	0	0	0	0	0	0	0	0	0	0	0	0	0	0	0	0	0	0	0	0	0	d_Bacteria;p_Bacteroidetes;c_Bacteroidia;o_Bacteroidales;f_S24-7;g_Unclassified_f_S24-7;s_Unclassified_f_S24-7
ASV_2183	0	0	0	0	0	0	4	0	0	0	0	0	0	0	0	0	0	0	0	0	0	0	0	0	0	0	0	0	0	0	d_Bacteria;p_Bacteroidetes;c_Bacteroidia;o_Bacteroidales;f_S24-7;g_Unclassified_f_S24-7;s_Unclassified_f_S24-7
ASV_2189	0	0	0	0	0	0	0	0	0	0	2	0	0	0	0	0	0	0	0	0	0	0	0	0	0	0	0	0	0	0	d_Bacteria;p_Bacteroidetes;c_Bacteroidia;o_Bacteroidales;f_S24-7;g_Unclassified_f_S24-7;s_Unclassified_f_S24-7
ASV_2194	0	0	0	0	0	0	0	0	0	0	0	0	0	0	0	0	0	0	0	0	4	0	0	0	0	0	0	0	0	0	d_Bacteria;p_Bacteroidetes;c_Bacteroidia;o_Bacteroidales;f_S24-7;g_Unclassified_f_S24-7;s_Unclassified_f_S24-7
ASV_2200	0	0	0	0	0	0	0	0	0	6	0	0	0	0	0	0	0	0	0	0	0	0	0	0	0	0	0	0	0	0	d_Bacteria;p_Bacteroidetes;c_Bacteroidia;o_Bacteroidales;f_S24-7;g_Unclassified_f_S24-7;s_Unclassified_f_S24-7
ASV_2212	0	0	0	0	0	0	0	0	0	0	0	0	0	0	0	0	0	0	0	0	11	0	0	0	0	0	0	0	0	0	d_Bacteria;p_Bacteroidetes;c_Bacteroidia;o_Bacteroidales;f_S24-7;g_Unclassified_f_S24-7;s_Unclassified_f_S24-7
ASV_2215	0	0	0	0	0	0	0	0	0	0	0	4	0	0	0	0	0	0	0	0	0	0	0	0	0	0	0	0	0	0	d_Bacteria;p_Bacteroidetes;c_Bacteroidia;o_Bacteroidales;f_S24-7;g_Unclassified_f_S24-7;s_Unclassified_f_S24-7
ASV_2224	0	0	7	0	0	0	0	0	0	0	0	0	0	0	0	0	0	0	0	0	0	0	0	0	0	0	0	0	0	0	d_Bacteria;p_Bacteroidetes;c_Bacteroidia;o_Bacteroidales;f_S24-7;g_Unclassified_f_S24-7;s_Unclassified_f_S24-7
ASV_2228	0	0	0	0	0	0	0	0	0	0	0	0	0	0	0	0	0	0	0	0	0	0	0	0	0	0	3	0	0	0	d_Bacteria;p_Bacteroidetes;c_Bacteroidia;o_Bacteroidales;f_S24-7;g_Unclassified_f_S24-7;s_Unclassified_f_S24-7
ASV_2229	0	0	2	0	0	0	0	0	0	0	0	0	0	0	0	0	0	0	0	0	0	0	0	0	0	0	0	0	0	0	d_Bacteria;p_Bacteroidetes;c_Bacteroidia;o_Bacteroidales;f_S24-7;g_Unclassified_f_S24-7;s_Unclassified_f_S24-7
ASV_2230	0	0	0	0	0	0	0	0	0	4	0	0	0	0	0	0	0	0	0	0	0	0	0	0	0	0	0	0	0	0	d_Bacteria;p_Bacteroidetes;c_Bacteroidia;o_Bacteroidales;f_S24-7;g_Unclassified_f_S24-7;s_Unclassified_f_S24-7
ASV_2234	0	0	0	0	0	0	28	35	0	0	0	0	0	0	0	0	0	0	0	0	0	0	22	0	0	0	0	0	0	0	d_Bacteria;p_Bacteroidetes;c_Bacteroidia;o_Bacteroidales;f_S24-7;g_Unclassified_f_S24-7;s_Unclassified_f_S24-7
ASV_2248	0	0	0	0	0	0	0	0	0	0	0	0	0	0	0	0	0	0	0	0	0	0	0	0	0	0	4	0	0	0	d_Bacteria;p_Bacteroidetes;c_Bacteroidia;o_Bacteroidales;f_S24-7;g_Unclassified_f_S24-7;s_Unclassified_f_S24-7
ASV_2249	0	0	0	0	0	0	0	0	0	6	0	0	0	0	0	0	0	0	0	0	0	0	0	0	0	0	0	0	0	0	d_Bacteria;p_Bacteroidetes;c_Bacteroidia;o_Bacteroidales;f_S24-7;g_Unclassified_f_S24-7;s_Unclassified_f_S24-7
ASV_2262	0	0	0	0	0	0	0	0	0	0	0	2	0	0	0	0	0	0	0	0	0	0	0	0	0	0	0	0	0	0	d_Bacteria;p_Bacteroidetes;c_Bacteroidia;o_Bacteroidales;f_S24-7;g_Unclassified_f_S24-7;s_Unclassified_f_S24-7
ASV_2273	203	206	1652	40	0	0	0	0	0	0	0	313	142	0	6	0	0	0	0	0	273	0	0	0	0	0	701	0	0	537	d_Bacteria;p_Bacteroidetes;c_Bacteroidia;o_Bacteroidales;f_S24-7;g_Unclassified_f_S24-7;s_Unclassified_f_S24-7
ASV_2277	0	0	2	0	0	0	0	0	0	0	0	0	0	0	0	0	0	0	0	0	0	0	0	0	0	0	0	0	0	0	d_Bacteria;p_Bacteroidetes;c_Bacteroidia;o_Bacteroidales;f_S24-7;g_Unclassified_f_S24-7;s_Unclassified_f_S24-7
ASV_2281	0	0	0	0	0	0	0	7	0	0	0	0	0	0	0	0	0	0	0	0	0	0	0	0	0	0	0	0	0	0	d_Bacteria;p_Bacteroidetes;c_Bacteroidia;o_Bacteroidales;f_S24-7;g_Unclassified_f_S24-7;s_Unclassified_f_S24-7
ASV_2283	0	0	0	0	0	0	0	0	0	0	0	0	0	0	0	0	0	0	0	0	0	0	0	0	0	0	0	0	0	0	d_Bacteria;p_Bacteroidetes;c_Bacteroidia;o_Bacteroidales;f_S24-7;g_Unclassified_f_S24-7;s_Unclassified_f_S24-7
ASV_2286	0	0	1	0	0	0	0	0	0	0	0	0	0	0	0	0	0	0	0	0	0	0	0	0	0	0	0	0	0	0	d_Bacteria;p_Bacteroidetes;c_Bacteroidia;o_Bacteroidales;f_S24-7;g_Unclassified_f_S24-7;s_Unclassified_f_S24-7
ASV_2289	0	0	0	0	0	0	0	0	0	0	0	0	0	0	0	0	0	0	0	0	0	0	0	0	0	0	0	0	0	0	d_Bacteria;p_Bacteroidetes;c_Bacteroidia;o_Bacteroidales;f_S24-7;g_Unclassified_f_S24-7;s_Unclassified_f_S24-7
ASV_2290	0	0	0	0	0	0	0	0	0	0	0	0	0	0	0	0	0	0	0	0	0	0	0	0	0	0	24	0	0	0	d_Bacteria;p_Bacteroidetes;c_Bacteroidia;o_Bacteroidales;f_S24-7;g_Unclassified_f_S24-7;s_Unclassified_f_S24-7
ASV_2292	6	0	15	0	0	0	19	31	0	33	0	0	14	0	0	0	0	0	0	0	0	0	0	0	0	0	0	0	0	0	d_Bacteria;p_Bacteroidetes;c_Bacteroidia;o_Bacteroidales;f_S24-7;g_Unclassified_f_S24-7;s_Unclassified_f_S24-7
ASV_2293	0	0	25	0	0	0	0	0	0	0	0	0	0	0	0	0	0	0	0	0	0	0	0	0	0	0	0	0	0	0	d_Bacteria;p_Bacteroidetes;c_Bacteroidia;o_Bacteroidales;f_S24-7;g_Unclassified_f_S24-7;s_Unclassified_f_S24-7
ASV_2295	0	0	0	0	0	0	0	1	0	0	0	0	0	0	0	0	0	0	0	0	0	0	0	0	0	0	0	0	0	0	d_Bacteria;p_Bacteroidetes;c_Bacteroidia;o_Bacteroidales;f_S24-7;g_Unclassified_f_S24-7;s_Unclassified_f_S24-7
ASV_2298	0	0	6	0	0	0	0	0	0	0	0	0	0	0	0	0	0	0	0	0	0	0	0	0	0	0	0	0	0	0	d_Bacteria;p_Bacteroidetes;c_Bacteroidia;o_Bacteroidales;f_S24-7;g_Unclassified_f_S24-7;s_Unclassified_f_S24-7
ASV_2305	0	0	0	0	0	0	0	2	0	0	0	0	0	0	0	0	0	0	0	0	0	0	0	0	0	0	0	0	0	0	d_Bacteria;p_Bacteroidetes;c_Bacteroidia;o_Bacteroidales;f_S24-7;g_Unclassified_f_S24-7;s_Unclassified_f_S24-7
ASV_2308	0	0	0	0	0	0	0	0	0	0	0	0	0	0	0	0	0	0	0	0	3	0	0	0	0	0	0	0	0	0	d_Bacteria;p_Bacteroidetes;c_Bacteroidia;o_Bacteroidales;f_S24-7;g_Unclassified_f_S24-7;s_Unclassified_f_S24-7
ASV_2318	0	0	0	0	0	0	0	2	0	0	0	0	0	0	0	0	0	0	0	0	0	0	0	0	0	0	0	0	0	0	d_Bacteria;p_Bacteroidetes;c_Bacteroidia;o_Bacteroidales;f_S24-7;g_Unclassified_f_S24-7;s_Unclassified_f_S24-7
ASV_2319	0	0	0	0	0	0	0	0	0	0	0	0	0	0	0	0	0	0	0	0	0	0	0	0	0	0	0	0	0	0	d_Bacteria;p_Bacteroidetes;c_Bacteroidia;o_Bacteroidales;f_S24-7;g_Unclassified_f_S24-7;s_Unclassified_f_S24-7
ASV_2320	0	0	6	0	0	0	0	0	0	0	0	0	0	0	0	0	0	0	0	0	0	0	0	0	0	0	0	0	0	0	d_Bacteria;p_Bacteroidetes;c_Bacteroidia;o_Bacteroidales;f_S24-7;g_Unclassified_f_S24-7;s_Unclassified_f_S24-7
ASV_2322	0	0	0	0	0	0	5	0	0	0	0	0	0	0	0	0	0	0	0	0	0	0	0	0	0	0	0	0	0	0	d_Bacteria;p_Bacteroidetes;c_Bacteroidia;o_Bacteroidales;f_S24-7;g_Unclassified_f_S24-7;s_Unclassified_f_S24-7
ASV_2327	0	0	0	0	0	0	0	0	0	0	0	0	0	0	0	0	0	2	0	0	0	0	0	0	0	0	0	0	0	0	d_Bacteria;p_Bacteroidetes;c_Bacteroidia;o_Bacteroidales;f_S24-7;g_Unclassified_f_S24-7;s_Unclassified_f_S24-7
ASV_2330	0	0	0	0	0	0	4	0	0	0	0	0	0	0	0	0	0	0	0	0	0	0	0	0	0	0	0	0	0	0	d_Bacteria;p_Bacteroidetes;c_Bacteroidia;o_Bacteroidales;f_S24-7;g_Unclassified_f_S24-7;s_Unclassified_f_S24-7
ASV_2339	0	0	0	0	0	0	0	0	0	0	0	0	0	0	0	0	0	0	0	0	0	0	0	0	0	0	4	0	0	0	d_Bacteria;p_Bacteroidetes;c_Bacteroidia;o_Bacteroidales;f_S24-7;g_Unclassified_f_S24-7;s_Unclassified_f_S24-7
ASV_2341	0	0	0	0	0	0	0	0	0	0	0	0	0	0	0	0	0	0	0	0	0	0	0	0	0	0	8	0	0	0	d_Bacteria;p_Bacteroidetes;c_Bacteroidia;o_Bacteroidales;f_S24-7;g_Unclassified_f_S24-7;s_Unclassified_f_S24-7
ASV_2343	0	0	0	0	0	0	0	13	0	0	0	0	0	0	0	0	0	0	0	0	0	0	0	0	0	0	0	0	0	0	d_Bacteria;p_Bacteroidetes;c_Bacteroidia;o_Bacteroidales;f_S24-7;g_Unclassified_f_S24-7;s_Unclassified_f_S24-7
ASV_2354	0	0	0	0	0	0	0	0	0	0	0	0	0	0	0	0	0	0	0	0	0	0	0	0	0	0	0	0	0	0	d_Bacteria;p_Bacteroidetes;c_Bacteroidia;o_Bacteroidales;f_S24-7;g_Unclassified_f_S24-7;s_Unclassified_f_S24-7
ASV_2357	0	0	3	0	0	0	0	0	0	0	0	0	0	0	0	0	0	0	0	0	0	0	0	0	0	0	0	0	0	0	d_Bacteria;p_Bacteroidetes;c_Bacteroidia;o_Bacteroidales;f_S24-7;g_Unclassified_f_S24-7;s_Unclassified_f_S24-7
ASV_2365	0	0	4	0	0	0	0	0	0	0	0	0	0	0	0	0	0	0	0	0	0	0	0	0	0	0	0	0	0	0	d_Bacteria;p_Bacteroidetes;c_Bacteroidia;o_Bacteroidales;f_S24-7;g_Unclassified_f_S24-7;s_Unclassified_f_S24-7
ASV_2366	0	0	0	0	0	0	0	0	0	0	0	0	0	0	0	0	0	0	0	0	0	0	0	0	0	0	2	0	0	0	d_Bacteria;p_Bacteroidetes;c_Bacteroidia;o_Bacteroidales;f_S24-7;g_Unclassified_f_S24-7;s_Unclassified_f_S24-7
ASV_2368	0	0	0	0	0	0	0	0	0	0	0	0	0	0	0	0	0	0	0	0	0	0	0	0	0	0	0	0	0	0	d_Bacteria;p_Bacteroidetes;c_Bacteroidia;o_Bacteroidales;f_S24-7;g_Unclassified_f_S24-7;s_Unclassified_f_S24-7
ASV_2372	0	0	0	0	0	0	0	0	0	0	0	0	0	0	0	0	0	0	0	0	0	0	0	0	0	0	0	0	0	20	d_Bacteria;p_Bacteroidetes;c_Bacteroidia;o_Bacteroidales;f_S24-7;g_Unclassified_f_S24-7;s_Unclassified_f_S24-7
ASV_2375	2	0	0	0	0	0	0	0	0	0	0	0	0	0	0	0	0	0	0	0	0	0	0	0	0	0	0	0	0	0	d_Bacteria;p_Bacteroidetes;c_Bacteroidia;o_Bacteroidales;f_S24-7;g_Unclassified_f_S24-7;s_Unclassified_f_S24-7
ASV_2379	0	0	0	0	0	0	16	34	0	27	0	0	0	0	0	0	0	0	0	0	0	0	0	0	0	0	0	0	0	0	d_Bacteria;p_Bacteroidetes;c_Bacteroidia;o_Bacteroidales;f_S24-7;g_Unclassified_f_S24-7;s_Unclassified_f_S24-7
ASV_2382	0	0	4	0	0	0	0	0	0	0	0	0	0	0	0	0	0	0	0	0	0	0	0	0	0	0	0	0	0	0	d_Bacteria;p_Bacteroidetes;c_Bacteroidia;o_Bacteroidales;f_S24-7;g_Unclassified_f_S24-7;s_Unclassified_f_S24-7
ASV_2385	0	0	0	0	0	0	0	0	0	0	0	0	0	0	0	0	0	0	0	0	0	0	0	0	0	0	0	0	0	2	d_Bacteria;p_Bacteroidetes;c_Bacteroidia;o_Bacteroidales;f_S24-7;g_Unclassified_f_S24-7;s_Unclassified_f_S24-7
ASV_2388	0	0	4	0	0	0	0	0	0	0	0	0	0	0	0	0	0	0	0	0	0	0	0	0	0	0	0	0	0	0	d_Bacteria;p_Bacteroidetes;c_Bacteroidia;o_Bacteroidales;f_S24-7;g_Unclassified_f_S24-7;s_Unclassified_f_S24-7
ASV_2389	0	0	0	0	0	0	0	0	0	0	0	0	0	0	0	0	0	4	0	0	0	0	0	0	0	0	0	0	0	0	d_Bacteria;p_Bacteroidetes;c_Bacteroidia;o_Bacteroidales;f_S24-7;g_Unclassified_f_S24-7;s_Unclassified_f_S24-7
ASV_2390	0	0	0	0	0	0	0	0	0	7	0	0	0	0	0	0	0	0	0	0	0	0	0	0	0	0	0	0	0	0	d_Bacteria;p_Bacteroidetes;c_Bacteroidia;o_Bacteroidales;f_S24-7;g_Unclassified_f_S24-7;s_Unclassified_f_S24-7
ASV_2391	10	0	0	0	0	0	0	0	0	0	0	0	0	0	0	0	0	0	0	0	0	0	0	0	0	0	0	0	0	0	d_Bacteria;p_Bacteroidetes;c_Bacteroidia;o_Bacteroidales;f_S24-7;g_Unclassified_f_S24-7;s_Unclassified_f_S24-7
ASV_2394	0	0	0	0	0	0	0	0	0	0	0	0	0	0	0	0	0	5	0	0	0	0	0	0	0	0	0	0	0	0	d_Bacteria;p_Bacteroidetes;c_Bacteroidia;o_Bacteroidales;f_S24-7;g_Unclassified_f_S24-7;s_Unclassified_f_S24-7
ASV_2396	0	0	0	0	0	0	0	0	0	0	0	0	3	0	0	0	0	0	0	0	0	0	0	0	0	0	0	0	0	0	d_Bacteria;p_Bacteroidetes;c_Bacteroidia;o_Bacteroidales;f_S24-7;g_Unclassified_f_S24-7;s_Unclassified_f_S24-7
ASV_2403	0	0	5	0	0	0	0	0	0	0	0	0	0	0	0	0	0	0	0	0	0	0	0	0	0	0	0	0	0	0	d_Bacteria;p_Bacteroidetes;c_Bacteroidia;o_Bacteroidales;f_S24-7;g_Unclassified_f_S24-7;s_Unclassified_f_S24-7
ASV_2406	0	0	1	0	0	0	0	0	0	0	0	0	0	0	0	0	0	0	0	0	0	0	0	0	0	0	0	0	0	0	d_Bacteria;p_Bacteroidetes;c_Bacteroidia;o_Bacteroidales;f_S24-7;g_Unclassified_f_S24-7;s_Unclassified_f_S24-7
ASV_2417	0	0	0	0	0	0	11	27	0	6	0	0	25	0	0	0	0	0	0	0	0	0	0	0	0	0	0	0	0	0	d_Bacteria;p_Bacteroidetes;c_Bacteroidia;o_Bacteroidales;f_S24-7;g_Unclassified_f_S24-7;s_Unclassified_f_S24-7
ASV_2433	0	0	0	0	0	0	0	0	0	0	0	0	0	0	0	0	0	0	0	0	0	0	0	0	0	0	3	0	0	0	d_Bacteria;p_Bacteroidetes;c_Bacteroidia;o_Bacteroidales;f_S24-7;g_Unclassified_f_S24-7;s_Unclassified_f_S24-7
ASV_2434	0	0	0	0	0	0	0	0	0	0	0	0	0	0	0	0	0	0	0	0	2	0	0	0	0	0	0	0	0	0	d_Bacteria;p_Bacteroidetes;c_Bacteroidia;o_Bacteroidales;f_S24-7;g_Unclassified_f_S24-7;s_Unclassified_f_S24-7
ASV_2438	0	0	0	0	0	0	0	0	0	0	0	0	0	0	0	0	0	0	0	0	0	0	0	0	0	0	1	0	0	0	d_Bacteria;p_Bacteroidetes;c_Bacteroidia;o_Bacteroidales;f_S24-7;g_Unclassified_f_S24-7;s_Unclassified_f_S24-7
ASV_2439	0	0	0	0	0	0	0	0	5	0	0	0	0	0	0	0	0	0	0	0	0	0	0	0	0	0	0	0	0	0	d_Bacteria;p_Bacteroidetes;c_Bacteroidia;o_Bacteroidales;f_S24-7;g_Unclassified_f_S24-7;s_Unclassified_f_S24-7
ASV_2442	0	0	0	0	0	0	0	0	0	0	0	0	0	0	0	0	0	0	0	0	5	0	0	0	0	0	0	0	0	0	d_Bacteria;p_Bacteroidetes;c_Bacteroidia;o_Bacteroidales;f_S24-7;g_Unclassified_f_S24-7;s_Unclassified_f_S24-7
ASV_2443	0	0	0	0	0	0	0	3	0	0	0	0	0	0	0	0	0	0	0	0	0	0	0	0	0	0	0	0	0	0	d_Bacteria;p_Bacteroidetes;c_Bacteroidia;o_Bacteroidales;f_S24-7;g_Unclassified_f_S24-7;s_Unclassified_f_S24-7
ASV_2444	0	0	2	0	0	0	0	0	0	0	0	0	0	0	0	0	0	0	0	0	0	0	0	0	0	0	0	0	0	0	d_Bacteria;p_Bacteroidetes;c_Bacteroidia;o_Bacteroidales;f_S24-7;g_Unclassified_f_S24-7;s_Unclassified_f_S24-7
ASV_2445	0	0	3	0	0	0	0	0	0	0	0	0	0	0	0	0	0	0	0	0	0	0	0	0	0	0	0	0	0	0	d_Bacteria;p_Bacteroidetes;c_Bacteroidia;o_Bacteroidales;f_S24-7;g_Unclassified_f_S24-7;s_Unclassified_f_S24-7
ASV_2447	0	0	4	0	0	0	0	0	0	0	0	0	0	0	0	0	0	0	0	0	0	0	0	0	0	0	0	0	0	0	d_Bacteria;p_Bacteroidetes;c_Bacteroidia;o_Bacteroidales;f_S24-7;g_Unclassified_f_S24-7;s_Unclassified_f_S24-7
ASV_2453	0	0	1	0	0	0	0	0	0	0	0	0	0	0	0	0	0	0	0	0	0	0	0	0	0	0	0	0	0	0	d_Bacteria;p_Bacteroidetes;c_Bacteroidia;o_Bacteroidales;f_S24-7;g_Unclassified_f_S24-7;s_Unclassified_f_S24-7
ASV_2458	0	0	0	0	0	0	0	0	0	0	0	0	0	0	0	4	0	0	0	0	0	0	0	0	0	0	0	0	0	0	d_Bacteria;p_Bacteroidetes;c_Bacteroidia;o_Bacteroidales;f_S24-7;g_Unclassified_f_S24-7;s_Unclassified_f_S24-7
ASV_2462	0	0	0	0	0	0	0	0	0	0	0	0	0	0	0	0	0	0	0	0	0	0	0	0	0	0	0	0	0	0	d_Bacteria;p_Bacteroidetes;c_Bacteroidia;o_Bacteroidales;f_S24-7;g_Unclassified_f_S24-7;s_Unclassified_f_S24-7
ASV_2464	1	0	0	0	0	0	0	0	0	0	0	0	0	0	0	0	0	0	0	0	0	0	0	0	0	0	0	0	0	0	d_Bacteria;p_Bacteroidetes;c_Bacteroidia;o_Bacteroidales;f_S24-7;g_Unclassified_f_S24-7;s_Unclassified_f_S24-7
ASV_2466	53	0	88	0	0	0	57	111	0	326	0	188	367	0	0	0	0	0	0	0	128	0	0	0	499	0	174	4	0	185	d_Bacteria;p_Bacteroidetes;c_Bacteroidia;o_Bacteroidales;f_S24-7;g_Unclassified_f_S24-7;s_Unclassified_f_S24-7
ASV_2468	7	3	12	0	0	0	0	0	0	0	0	0	0	0	0	0	0	0	0	0	0	0	0	0	0	0	0	0	0	0	d_Bacteria;p_Bacteroidetes;c_Bacteroidia;o_Bacteroidales;f_S24-7;g_Unclassified_f_S24-7;s_Unclassified_f_S24-7
ASV_2476	0	0	0	0	0	0	0	0	0	0	0	0	0	0	0	0	0	0	0	0	0	0	0	0	0	0	0	0	0	0	d_Bacteria;p_Bacteroidetes;c_Bacteroidia;o_Bacteroidales;f_S24-7;g_Unclassified_f_S24-7;s_Unclassified_f_S24-7
ASV_2478	0	0	0	0	0	0	0	0	0	0	0	0	0	0	0	0	0	1	0	0	0	0	0	0	0	0	0	0	0	0	d_Bacteria;p_Bacteroidetes;c_Bacteroidia;o_Bacteroidales;f_S24-7;g_Unclassified_f_S24-7;s_Unclassified_f_S24-7
ASV_2481	0	0	0	0	0	0	33	112	0	114	0	0	0	0	0	0	0	0	0	0	0	0	0	0	0	0	0	0	0	0	d_Bacteria;p_Bacteroidetes;c_Bacteroidia;o_Bacteroidales;f_S24-7;g_Unclassified_f_S24-7;s_Unclassified_f_S24-7
ASV_2486	0	0	0	0	0	0	0	0	0	1	0	0	0	0	0	0	0	0	0	0	0	0	0	0	0	0	0	0	0	0	d_Bacteria;p_Bacteroidetes;c_Bacteroidia;o_Bacteroidales;f_S24-7;g_Unclassified_f_S24-7;s_Unclassified_f_S24-7
ASV_2488	0	0	0	0	0	0	0	0	0	0	0	4	0	0	0	0	0	0	0	0	0	0	0	0	0	0	0	0	0	0	d_Bacteria;p_Bacteroidetes;c_Bacteroidia;o_Bacteroidales;f_S24-7;g_Unclassified_f_S24-7;s_Unclassified_f_S24-7
ASV_2491	0	0	9	0	0	0	0	0	0	0	0	0	0	0	0	0	0	0	0	0	0	0	0	0	0	0	0	0	0	0	d_Bacteria;p_Bacteroidetes;c_Bacteroidia;o_Bacteroidales;f_S24-7;g_Unclassified_f_S24-7;s_Unclassified_f_S24-7
ASV_2494	0	0	0	0	0	0	0	0	0	0	0	0	0	0	0	0	0	0	0	0	0	0	0	0	0	0	0	0	0	0	d_Bacteria;p_Bacteroidetes;c_Bacteroidia;o_Bacteroidales;f_S24-7;g_Unclassified_f_S24-7;s_Unclassified_f_S24-7
ASV_2495	0	0	0	0	0	0	5	0	0	0	0	0	0	0	0	0	0	0	0	0	0	0	0	0	0	0	0	0	0	0	d_Bacteria;p_Bacteroidetes;c_Bacteroidia;o_Bacteroidales;f_S24-7;g_Unclassified_f_S24-7;s_Unclassified_f_S24-7
ASV_2502	0	0	0	0	0	0	0	0	0	0	0	0	0	0	0	0	0	0	0	0	0	0	0	0	0	0	0	0	0	0	d_Bacteria;p_Bacteroidetes;c_Bacteroidia;o_Bacteroidales;f_S24-7;g_Unclassified_f_S24-7;s_Unclassified_f_S24-7
ASV_2503	5	0	0	0	0	0	0	0	0	0	0	0	0	0	0	0	0	0	0	0	0	0	0	0	0	0	0	0	0	0	d_Bacteria;p_Bacteroidetes;c_Bacteroidia;o_Bacteroidales;f_S24-7;g_Unclassified_f_S24-7;s_Unclassified_f_S24-7
ASV_2514	0	0	0	0	0	0	0	5	0	0	0	0	0	0	0	0	0	0	0	0	0	0	0	0	0	0	0	0	0	0	d_Bacteria;p_Bacteroidetes;c_Bacteroidia;o_Bacteroidales;f_S24-7;g_Unclassified_f_S24-7;s_Unclassified_f_S24-7
ASV_2524	0	0	0	0	0	0	0	0	0	0	0	0	0	0	0	0	0	0	0	0	0	0	0	0	0	0	2	0	0	0	d_Bacteria;p_Bacteroidetes;c_Bacteroidia;o_Bacteroidales;f_S24-7;g_Unclassified_f_S24-7;s_Unclassified_f_S24-7
ASV_2541	0	0	0	0	0	0	0	7	0	0	0	0	0	0	0	0	0	0	0	0	0	0	0	0	0	0	0	0	0	0	d_Bacteria;p_Bacteroidetes;c_Bacteroidia;o_Bacteroidales;f_S24-7;g_Unclassified_f_S24-7;s_Unclassified_f_S24-7
ASV_2543	153	14	290	0	0	0	51	102	0	10	0	0	0	0	0	0	0	22	0	0	152	0	4	0	11	10	69	0	0	17	d_Bacteria;p_Bacteroidetes;c_Bacteroidia;o_Bacteroidales;f_S24-7;g_Unclassified_f_S24-7;s_Unclassified_f_S24-7
ASV_2548	0	0	3	0	0	0	0	0	0	0	0	0	0	0	0	0	0	0	0	0	0	0	0	0	0	0	0	0	0	0	d_Bacteria;p_Bacteroidetes;c_Bacteroidia;o_Bacteroidales;f_S24-7;g_Unclassified_f_S24-7;s_Unclassified_f_S24-7
ASV_2550	0	0	0	0	0	0	0	0	0	0	0	3	0	0	0	0	0	0	0	0	0	0	0	0	0	0	0	0	0	0	d_Bacteria;p_Bacteroidetes;c_Bacteroidia;o_Bacteroidales;f_S24-7;g_Unclassified_f_S24-7;s_Unclassified_f_S24-7
ASV_2553	0	0	0	0	0	0	0	0	0	0	0	0	4	0	0	0	0	0	0	0	0	0	0	0	0	0	0	0	0	0	d_Bacteria;p_Bacteroidetes;c_Bacteroidia;o_Bacteroidales;f_S24-7;g_Unclassified_f_S24-7;s_Unclassified_f_S24-7
ASV_2559	0	0	0	0	0	0	0	0	0	0	0	0	0	0	0	0	0	0	0	0	7	0	0	0	0	0	0	0	0	0	d_Bacteria;p_Bacteroidetes;c_Bacteroidia;o_Bacteroidales;f_S24-7;g_Unclassified_f_S24-7;s_Unclassified_f_S24-7
ASV_2560	0	0	0	0	0	0	28	83	0	37	0	0	0	0	0	0	0	0	0	0	41	0	0	0	0	0	37	0	0	42	d_Bacteria;p_Bacteroidetes;c_Bacteroidia;o_Bacteroidales;f_S24-7;g_Unclassified_f_S24-7;s_Unclassified_f_S24-7
ASV_2567	0	0	0	0	0	0	0	0	0	4	0	0	0	0	0	0	0	0	0	0	0	0	0	0	0	0	0	0	0	0	d_Bacteria;p_Bacteroidetes;c_Bacteroidia;o_Bacteroidales;f_S24-7;g_Unclassified_f_S24-7;s_Unclassified_f_S24-7
ASV_2571	0	0	2	0	0	0	0	0	0	0	0	0	0	0	0	0	0	0	0	0	0	0	0	0	0	0	0	0	0	0	d_Bacteria;p_Bacteroidetes;c_Bacteroidia;o_Bacteroidales;f_S24-7;g_Unclassified_f_S24-7;s_Unclassified_f_S24-7
ASV_2572	0	0	5	0	0	0	0	0	0	0	0	0	0	0	0	0	0	0	0	0	0	0	0	0	0	0	0	0	0	0	d_Bacteria;p_Bacteroidetes;c_Bacteroidia;o_Bacteroidales;f_S24-7;g_Unclassified_f_S24-7;s_Unclassified_f_S24-7
ASV_2577	0	0	3	0	0	0	0	0	0	0	0	0	0	0	0	0	0	0	0	0	0	0	0	0	0	0	0	0	0	0	d_Bacteria;p_Bacteroidetes;c_Bacteroidia;o_Bacteroidales;f_S24-7;g_Unclassified_f_S24-7;s_Unclassified_f_S24-7
ASV_2581	0	0	3	0	0	0	0	0	0	0	0	0	0	0	0	0	0	0	0	0	0	0	0	0	0	0	0	0	0	0	d_Bacteria;p_Bacteroidetes;c_Bacteroidia;o_Bacteroidales;f_S24-7;g_Unclassified_f_S24-7;s_Unclassified_f_S24-7
ASV_2582	0	0	0	0	0	0	0	0	0	0	0	2	0	0	0	0	0	0	0	0	0	0	0	0	0	0	0	0	0	0	d_Bacteria;p_Bacteroidetes;c_Bacteroidia;o_Bacteroidales;f_S24-7;g_Unclassified_f_S24-7;s_Unclassified_f_S24-7
ASV_2585	0	0	0	0	0	0	0	0	0	0	0	0	4	0	0	0	0	0	0	0	0	0	0	0	0	0	0	0	0	0	d_Bacteria;p_Bacteroidetes;c_Bacteroidia;o_Bacteroidales;f_S24-7;g_Unclassified_f_S24-7;s_Unclassified_f_S24-7
ASV_2586	0	0	2	0	0	0	0	0	0	0	0	0	0	0	0	0	0	0	0	0	0	0	0	0	0	0	0	0	0	0	d_Bacteria;p_Bacteroidetes;c_Bacteroidia;o_Bacteroidales;f_S24-7;g_Unclassified_f_S24-7;s_Unclassified_f_S24-7
ASV_2593	0	0	0	0	0	0	0	2	0	0	0	0	0	0	0	0	0	0	0	0	0	0	0	0	0	0	0	0	0	0	d_Bacteria;p_Bacteroidetes;c_Bacteroidia;o_Bacteroidales;f_S24-7;g_Unclassified_f_S24-7;s_Unclassified_f_S24-7
ASV_2594	0	0	0	0	0	0	0	3	0	0	0	0	0	0	0	0	0	0	0	0	0	0	0	0	0	0	0	0	0	0	d_Bacteria;p_Bacteroidetes;c_Bacteroidia;o_Bacteroidales;f_S24-7;g_Unclassified_f_S24-7;s_Unclassified_f_S24-7
ASV_2595	52	34	348	0	0	0	0	0	0	0	0	0	0	0	0	0	0	0	0	0	0	0	0	0	0	0	0	0	0	0	d_Bacteria;p_Bacteroidetes;c_Bacteroidia;o_Bacteroidales;f_S24-7;g_Unclassified_f_S24-7;s_Unclassified_f_S24-7
ASV_2599	0	0	0	0	0	0	0	0	0	3	0	0	0	0	0	0	0	0	0	0	0	0	0	0	0	0	0	0	0	0	d_Bacteria;p_Bacteroidetes;c_Bacteroidia;o_Bacteroidales;f_S24-7;g_Unclassified_f_S24-7;s_Unclassified_f_S24-7
ASV_2607	0	0	0	0	0	0	0	0	0	0	0	0	0	0	0	0	0	0	0	0	0	0	0	0	0	0	0	0	0	0	d_Bacteria;p_Bacteroidetes;c_Bacteroidia;o_Bacteroidales;f_S24-7;g_Unclassified_f_S24-7;s_Unclassified_f_S24-7
ASV_2608	0	0	2	0	0	0	0	0	0	0	0	0	0	0	0	0	0	0	0	0	0	0	0	0	0	0	0	0	0	0	d_Bacteria;p_Bacteroidetes;c_Bacteroidia;o_Bacteroidales;f_S24-7;g_Unclassified_f_S24-7;s_Unclassified_f_S24-7
ASV_2611	0	0	0	0	0	0	0	0	0	0	0	0	22	0	0	0	0	0	0	0	0	0	0	0	0	0	0	0	0	0	d_Bacteria;p_Bacteroidetes;c_Bacteroidia;o_Bacteroidales;f_S24-7;g_Unclassified_f_S24-7;s_Unclassified_f_S24-7
ASV_2612	0	0	3	0	0	0	0	0	0	0	0	0	0	0	0	0	0	0	0	0	0	0	0	0	0	0	0	0	0	0	d_Bacteria;p_Bacteroidetes;c_Bacteroidia;o_Bacteroidales;f_S24-7;g_Unclassified_f_S24-7;s_Unclassified_f_S24-7
ASV_2613	0	0	0	0	0	0	0	0	0	0	0	0	0	0	0	0	0	0	0	0	0	0	0	0	0	0	0	0	0	4	d_Bacteria;p_Bacteroidetes;c_Bacteroidia;o_Bacteroidales;f_S24-7;g_Unclassified_f_S24-7;s_Unclassified_f_S24-7
ASV_2623	0	0	0	0	0	0	0	17	0	0	0	0	0	0	0	0	0	0	0	0	0	0	0	0	0	0	0	0	0	0	d_Bacteria;p_Bacteroidetes;c_Bacteroidia;o_Bacteroidales;f_S24-7;g_Unclassified_f_S24-7;s_Unclassified_f_S24-7
ASV_2639	0	0	0	0	0	0	0	0	0	0	0	0	0	0	0	0	0	0	0	0	0	0	0	0	0	0	0	0	0	0	d_Bacteria;p_Bacteroidetes;c_Bacteroidia;o_Bacteroidales;f_S24-7;g_Unclassified_f_S24-7;s_Unclassified_f_S24-7
ASV_2644	0	0	0	0	0	0	3	0	0	0	0	0	0	0	0	0	0	0	0	0	0	0	0	0	0	0	0	0	0	0	d_Bacteria;p_Bacteroidetes;c_Bacteroidia;o_Bacteroidales;f_S24-7;g_Unclassified_f_S24-7;s_Unclassified_f_S24-7
ASV_2646	0	0	0	0	0	0	0	4	0	0	0	0	0	0	0	0	0	0	0	0	0	0	0	0	0	0	0	0	0	0	d_Bacteria;p_Bacteroidetes;c_Bacteroidia;o_Bacteroidales;f_S24-7;g_Unclassified_f_S24-7;s_Unclassified_f_S24-7
ASV_2652	0	0	0	0	0	0	0	0	0	2	0	0	0	0	0	0	0	0	0	0	0	0	0	0	0	0	0	0	0	0	d_Bacteria;p_Bacteroidetes;c_Bacteroidia;o_Bacteroidales;f_S24-7;g_Unclassified_f_S24-7;s_Unclassified_f_S24-7
ASV_2655	0	0	0	0	0	0	3	0	0	0	0	0	0	0	0	0	0	0	0	0	0	0	0	0	0	0	0	0	0	0	d_Bacteria;p_Bacteroidetes;c_Bacteroidia;o_Bacteroidales;f_S24-7;g_Unclassified_f_S24-7;s_Unclassified_f_S24-7
ASV_2666	0	0	0	0	0	0	0	0	0	0	0	0	0	0	0	0	0	0	0	0	0	0	0	0	0	0	0	0	0	9	d_Bacteria;p_Bacteroidetes;c_Bacteroidia;o_Bacteroidales;f_S24-7;g_Unclassified_f_S24-7;s_Unclassified_f_S24-7
ASV_2671	0	0	0	0	0	0	0	0	0	0	0	0	0	0	0	0	0	0	0	0	6	0	0	0	0	0	0	0	0	0	d_Bacteria;p_Bacteroidetes;c_Bacteroidia;o_Bacteroidales;f_S24-7;g_Unclassified_f_S24-7;s_Unclassified_f_S24-7
ASV_2677	0	0	0	0	0	0	0	3	0	0	0	0	0	0	0	0	0	0	0	0	0	0	0	0	0	0	0	0	0	0	d_Bacteria;p_Bacteroidetes;c_Bacteroidia;o_Bacteroidales;f_S24-7;g_Unclassified_f_S24-7;s_Unclassified_f_S24-7
ASV_2680	0	0	10	0	0	0	0	0	0	0	0	0	0	0	0	0	0	0	0	0	0	0	0	0	0	0	0	0	0	0	d_Bacteria;p_Bacteroidetes;c_Bacteroidia;o_Bacteroidales;f_S24-7;g_Unclassified_f_S24-7;s_Unclassified_f_S24-7
ASV_2683	0	0	0	0	0	0	0	0	0	0	0	0	0	0	0	0	0	0	0	0	0	0	0	0	5	0	0	0	0	0	d_Bacteria;p_Bacteroidetes;c_Bacteroidia;o_Bacteroidales;f_S24-7;g_Unclassified_f_S24-7;s_Unclassified_f_S24-7
ASV_2686	0	0	14	0	0	0	0	0	0	0	0	0	0	0	0	0	0	0	0	0	0	0	0	0	0	0	0	0	0	0	d_Bacteria;p_Bacteroidetes;c_Bacteroidia;o_Bacteroidales;f_S24-7;g_Unclassified_f_S24-7;s_Unclassified_f_S24-7
ASV_2690	0	0	0	0	0	0	0	0	0	0	0	0	0	0	0	0	0	4	0	0	0	0	0	0	0	0	0	0	0	0	d_Bacteria;p_Bacteroidetes;c_Bacteroidia;o_Bacteroidales;f_S24-7;g_Unclassified_f_S24-7;s_Unclassified_f_S24-7
ASV_2693	0	0	0	0	0	0	0	0	0	0	0	0	0	0	0	0	0	0	0	0	0	0	0	0	0	0	0	0	0	0	d_Bacteria;p_Bacteroidetes;c_Bacteroidia;o_Bacteroidales;f_S24-7;g_Unclassified_f_S24-7;s_Unclassified_f_S24-7
ASV_2695	0	0	0	0	0	0	7	0	0	0	0	0	0	0	0	0	0	0	0	0	0	0	0	0	0	0	0	0	0	0	d_Bacteria;p_Bacteroidetes;c_Bacteroidia;o_Bacteroidales;f_S24-7;g_Unclassified_f_S24-7;s_Unclassified_f_S24-7
ASV_2701	0	0	0	0	0	0	0	0	0	0	0	0	0	0	0	0	0	0	0	0	0	0	0	0	0	0	10	0	0	0	d_Bacteria;p_Bacteroidetes;c_Bacteroidia;o_Bacteroidales;f_S24-7;g_Unclassified_f_S24-7;s_Unclassified_f_S24-7
ASV_2702	0	12	170	0	0	0	41	66	0	51	0	50	0	0	0	0	0	0	0	0	66	0	41	0	63	0	10	78	0	46	d_Bacteria;p_Bacteroidetes;c_Bacteroidia;o_Bacteroidales;f_S24-7;g_Unclassified_f_S24-7;s_Unclassified_f_S24-7
ASV_2707	0	0	0	0	0	0	0	0	0	0	3	0	0	0	0	0	0	0	0	0	0	0	0	0	0	0	0	0	0	0	d_Bacteria;p_Bacteroidetes;c_Bacteroidia;o_Bacteroidales;f_S24-7;g_Unclassified_f_S24-7;s_Unclassified_f_S24-7
ASV_2708	0	0	3	0	0	0	0	0	0	0	0	0	0	0	0	0	0	0	0	0	0	0	0	0	0	0	0	0	0	0	d_Bacteria;p_Bacteroidetes;c_Bacteroidia;o_Bacteroidales;f_S24-7;g_Unclassified_f_S24-7;s_Unclassified_f_S24-7
ASV_2710	0	0	0	0	0	0	0	8	0	0	0	0	0	0	0	0	0	0	0	0	0	0	0	0	0	0	0	0	0	0	d_Bacteria;p_Bacteroidetes;c_Bacteroidia;o_Bacteroidales;f_S24-7;g_Unclassified_f_S24-7;s_Unclassified_f_S24-7
ASV_2730	0	0	0	0	0	0	0	0	0	0	0	0	3	0	0	0	0	0	0	0	0	0	0	0	0	0	0	0	0	0	d_Bacteria;p_Bacteroidetes;c_Bacteroidia;o_Bacteroidales;f_S24-7;g_Unclassified_f_S24-7;s_Unclassified_f_S24-7
ASV_2738	0	0	0	0	0	0	0	0	0	5	0	0	0	0	0	0	0	0	0	0	0	0	0	0	0	0	0	0	0	0	d_Bacteria;p_Bacteroidetes;c_Bacteroidia;o_Bacteroidales;f_S24-7;g_Unclassified_f_S24-7;s_Unclassified_f_S24-7
ASV_2742	0	0	9	0	0	0	0	0	0	0	0	0	0	0	0	0	0	0	0	0	0	0	0	0	0	0	0	0	0	0	d_Bacteria;p_Bacteroidetes;c_Bacteroidia;o_Bacteroidales;f_S24-7;g_Unclassified_f_S24-7;s_Unclassified_f_S24-7
ASV_2749	0	0	0	0	0	0	0	0	0	0	0	0	0	0	0	0	0	0	0	0	2	0	0	0	0	0	0	0	0	0	d_Bacteria;p_Bacteroidetes;c_Bacteroidia;o_Bacteroidales;f_S24-7;g_Unclassified_f_S24-7;s_Unclassified_f_S24-7
ASV_2750	0	0	0	0	0	0	0	0	0	7	0	0	0	0	0	0	0	0	0	0	0	0	0	0	0	0	0	0	0	0	d_Bacteria;p_Bacteroidetes;c_Bacteroidia;o_Bacteroidales;f_S24-7;g_Unclassified_f_S24-7;s_Unclassified_f_S24-7
ASV_2752	0	0	0	0	0	0	0	0	0	0	0	0	0	0	0	0	0	0	0	0	2	0	0	0	0	0	0	0	0	0	d_Bacteria;p_Bacteroidetes;c_Bacteroidia;o_Bacteroidales;f_S24-7;g_Unclassified_f_S24-7;s_Unclassified_f_S24-7
ASV_2759	0	0	0	0	0	0	2	0	0	0	0	0	0	0	0	0	0	0	0	0	0	0	0	0	0	0	0	0	0	0	d_Bacteria;p_Bacteroidetes;c_Bacteroidia;o_Bacteroidales;f_S24-7;g_Unclassified_f_S24-7;s_Unclassified_f_S24-7
ASV_2766	0	0	1	0	0	0	0	0	0	0	0	0	0	0	0	0	0	0	0	0	0	0	0	0	0	0	0	0	0	0	d_Bacteria;p_Bacteroidetes;c_Bacteroidia;o_Bacteroidales;f_S24-7;g_Unclassified_f_S24-7;s_Unclassified_f_S24-7
ASV_2767	0	0	0	0	0	0	0	4	0	0	0	0	0	0	0	0	0	0	0	0	0	0	0	0	0	0	0	0	0	0	d_Bacteria;p_Bacteroidetes;c_Bacteroidia;o_Bacteroidales;f_S24-7;g_Unclassified_f_S24-7;s_Unclassified_f_S24-7
ASV_2768	0	0	0	0	0	0	0	0	0	0	0	0	2	0	0	0	0	0	0	0	0	0	0	0	0	0	0	0	0	0	d_Bacteria;p_Bacteroidetes;c_Bacteroidia;o_Bacteroidales;f_S24-7;g_Unclassified_f_S24-7;s_Unclassified_f_S24-7
ASV_2781	0	0	0	0	0	0	0	2	0	0	0	0	0	0	0	0	0	0	0	0	0	0	0	0	0	0	0	0	0	0	d_Bacteria;p_Bacteroidetes;c_Bacteroidia;o_Bacteroidales;f_S24-7;g_Unclassified_f_S24-7;s_Unclassified_f_S24-7
ASV_2788	0	0	0	0	0	0	0	0	0	0	0	0	0	0	0	0	0	0	0	0	0	0	0	0	0	0	0	0	0	0	d_Bacteria;p_Bacteroidetes;c_Bacteroidia;o_Bacteroidales;f_S24-7;g_Unclassified_f_S24-7;s_Unclassified_f_S24-7
ASV_2793	0	0	2	0	0	0	0	0	0	0	0	0	0	0	0	0	0	0	0	0	0	0	0	0	0	0	0	0	0	0	d_Bacteria;p_Bacteroidetes;c_Bacteroidia;o_Bacteroidales;f_S24-7;g_Unclassified_f_S24-7;s_Unclassified_f_S24-7
ASV_2795	0	0	0	0	0	0	0	0	0	0	0	0	0	0	0	0	0	0	0	0	0	0	0	0	0	0	19	0	0	0	d_Bacteria;p_Bacteroidetes;c_Bacteroidia;o_Bacteroidales;f_S24-7;g_Unclassified_f_S24-7;s_Unclassified_f_S24-7
ASV_2796	0	0	0	0	0	0	0	3	0	0	0	0	0	0	0	0	0	0	0	0	0	0	0	0	0	0	0	0	0	0	d_Bacteria;p_Bacteroidetes;c_Bacteroidia;o_Bacteroidales;f_S24-7;g_Unclassified_f_S24-7;s_Unclassified_f_S24-7
ASV_2798	0	0	0	0	0	0	0	0	0	0	0	0	0	0	0	0	0	0	0	0	0	0	0	0	0	0	3	0	0	0	d_Bacteria;p_Bacteroidetes;c_Bacteroidia;o_Bacteroidales;f_S24-7;g_Unclassified_f_S24-7;s_Unclassified_f_S24-7
ASV_2799	0	0	2	0	0	0	0	0	0	0	0	0	0	0	0	0	0	0	0	0	0	0	0	0	0	0	0	0	0	0	d_Bacteria;p_Bacteroidetes;c_Bacteroidia;o_Bacteroidales;f_S24-7;g_Unclassified_f_S24-7;s_Unclassified_f_S24-7
ASV_2801	0	0	0	0	0	0	0	0	0	0	0	0	4	0	0	0	0	0	0	0	0	0	0	0	0	0	0	0	0	0	d_Bacteria;p_Bacteroidetes;c_Bacteroidia;o_Bacteroidales;f_S24-7;g_Unclassified_f_S24-7;s_Unclassified_f_S24-7
ASV_2803	0	0	0	0	0	0	0	0	0	0	0	0	0	0	0	0	0	0	0	0	0	0	0	0	0	0	0	0	0	0	d_Bacteria;p_Bacteroidetes;c_Bacteroidia;o_Bacteroidales;f_S24-7;g_Unclassified_f_S24-7;s_Unclassified_f_S24-7
ASV_2807	0	0	2	0	0	0	0	0	0	0	0	0	0	0	0	0	0	0	0	0	0	0	0	0	0	0	0	0	0	0	d_Bacteria;p_Bacteroidetes;c_Bacteroidia;o_Bacteroidales;f_S24-7;g_Unclassified_f_S24-7;s_Unclassified_f_S24-7
ASV_2811	0	0	14	0	0	0	0	0	0	0	0	0	0	0	0	0	0	0	0	0	0	0	0	0	0	0	0	0	0	0	d_Bacteria;p_Bacteroidetes;c_Bacteroidia;o_Bacteroidales;f_S24-7;g_Unclassified_f_S24-7;s_Unclassified_f_S24-7
ASV_2822	0	0	2	0	0	0	0	0	0	0	0	0	0	0	0	0	0	0	0	0	0	0	0	0	0	0	0	0	0	0	d_Bacteria;p_Bacteroidetes;c_Bacteroidia;o_Bacteroidales;f_S24-7;g_Unclassified_f_S24-7;s_Unclassified_f_S24-7
ASV_2828	0	0	7	0	0	0	0	0	0	0	0	0	0	0	0	0	0	0	0	0	0	0	0	0	0	0	0	0	0	0	d_Bacteria;p_Bacteroidetes;c_Bacteroidia;o_Bacteroidales;f_S24-7;g_Unclassified_f_S24-7;s_Unclassified_f_S24-7
ASV_2833	0	0	1	0	0	0	0	0	0	0	0	0	0	0	0	0	0	0	0	0	0	0	0	0	0	0	0	0	0	0	d_Bacteria;p_Bacteroidetes;c_Bacteroidia;o_Bacteroidales;f_S24-7;g_Unclassified_f_S24-7;s_Unclassified_f_S24-7
ASV_2834	0	0	0	0	0	0	0	0	0	0	0	0	0	0	0	0	0	0	0	0	0	0	0	0	0	0	0	0	0	0	d_Bacteria;p_Bacteroidetes;c_Bacteroidia;o_Bacteroidales;f_S24-7;g_Unclassified_f_S24-7;s_Unclassified_f_S24-7
ASV_2835	0	0	0	0	0	0	0	0	0	0	0	0	0	0	0	0	0	0	0	0	0	0	0	0	0	0	0	0	0	0	d_Bacteria;p_Bacteroidetes;c_Bacteroidia;o_Bacteroidales;f_S24-7;g_Unclassified_f_S24-7;s_Unclassified_f_S24-7
ASV_2838	0	0	0	0	0	0	0	0	0	0	0	0	0	0	0	0	0	0	0	0	0	0	0	0	0	0	0	0	0	0	d_Bacteria;p_Bacteroidetes;c_Bacteroidia;o_Bacteroidales;f_S24-7;g_Unclassified_f_S24-7;s_Unclassified_f_S24-7
ASV_2841	0	0	0	0	0	0	0	0	0	0	0	1	0	0	0	0	0	0	0	0	0	0	0	0	0	0	0	0	0	0	d_Bacteria;p_Bacteroidetes;c_Bacteroidia;o_Bacteroidales;f_S24-7;g_Unclassified_f_S24-7;s_Unclassified_f_S24-7
ASV_2846	0	0	0	0	0	0	0	3	0	0	0	0	0	0	0	0	0	0	0	0	0	0	0	0	0	0	0	0	0	0	d_Bacteria;p_Bacteroidetes;c_Bacteroidia;o_Bacteroidales;f_S24-7;g_Unclassified_f_S24-7;s_Unclassified_f_S24-7
ASV_2851	0	0	0	0	0	0	0	3	0	0	0	0	0	0	0	0	0	0	0	0	0	0	0	0	0	0	0	0	0	0	d_Bacteria;p_Bacteroidetes;c_Bacteroidia;o_Bacteroidales;f_S24-7;g_Unclassified_f_S24-7;s_Unclassified_f_S24-7
ASV_2852	0	0	0	0	0	0	0	0	0	0	0	0	0	0	0	0	0	0	0	0	0	0	0	0	0	0	0	0	0	0	d_Bacteria;p_Bacteroidetes;c_Bacteroidia;o_Bacteroidales;f_S24-7;g_Unclassified_f_S24-7;s_Unclassified_f_S24-7
ASV_2863	0	0	10	0	0	0	0	0	0	0	0	0	0	0	0	0	0	0	0	0	0	0	0	0	0	0	0	0	0	0	d_Bacteria;p_Bacteroidetes;c_Bacteroidia;o_Bacteroidales;f_S24-7;g_Unclassified_f_S24-7;s_Unclassified_f_S24-7
ASV_2867	0	0	0	0	0	0	3	0	0	0	0	0	0	0	0	0	0	0	0	0	0	0	0	0	0	0	0	0	0	0	d_Bacteria;p_Bacteroidetes;c_Bacteroidia;o_Bacteroidales;f_S24-7;g_Unclassified_f_S24-7;s_Unclassified_f_S24-7
ASV_2869	0	0	0	0	0	0	0	0	0	1	0	0	0	0	0	0	0	0	0	0	0	0	0	0	0	0	0	0	0	0	d_Bacteria;p_Bacteroidetes;c_Bacteroidia;o_Bacteroidales;f_S24-7;g_Unclassified_f_S24-7;s_Unclassified_f_S24-7
ASV_2870	0	0	0	0	0	0	0	2	0	0	0	0	0	0	0	0	0	0	0	0	0	0	0	0	0	0	0	0	0	0	d_Bacteria;p_Bacteroidetes;c_Bacteroidia;o_Bacteroidales;f_S24-7;g_Unclassified_f_S24-7;s_Unclassified_f_S24-7
ASV_2874	0	0	0	0	0	0	0	11	0	0	0	0	0	0	0	0	0	0	0	0	0	0	0	0	0	0	0	0	0	0	d_Bacteria;p_Bacteroidetes;c_Bacteroidia;o_Bacteroidales;f_S24-7;g_Unclassified_f_S24-7;s_Unclassified_f_S24-7
ASV_2884	0	0	0	0	0	0	0	0	0	0	0	0	0	0	0	0	0	5	0	0	0	0	0	0	0	0	0	0	0	0	d_Bacteria;p_Bacteroidetes;c_Bacteroidia;o_Bacteroidales;f_S24-7;g_Unclassified_f_S24-7;s_Unclassified_f_S24-7
ASV_2885	0	0	0	0	0	0	0	0	0	0	0	0	0	0	0	0	0	0	0	0	0	0	0	0	19	0	0	0	0	0	d_Bacteria;p_Bacteroidetes;c_Bacteroidia;o_Bacteroidales;f_S24-7;g_Unclassified_f_S24-7;s_Unclassified_f_S24-7
ASV_2889	0	0	0	0	0	0	0	0	0	0	0	0	0	0	0	0	0	0	0	0	0	0	0	0	3	0	0	0	0	0	d_Bacteria;p_Bacteroidetes;c_Bacteroidia;o_Bacteroidales;f_S24-7;g_Unclassified_f_S24-7;s_Unclassified_f_S24-7
ASV_2891	0	0	0	0	0	0	0	0	0	0	0	0	0	0	0	0	0	0	0	0	0	0	0	0	0	0	0	0	0	4	d_Bacteria;p_Bacteroidetes;c_Bacteroidia;o_Bacteroidales;f_S24-7;g_Unclassified_f_S24-7;s_Unclassified_f_S24-7
ASV_2897	0	0	1	0	0	0	0	0	0	0	0	0	0	0	0	0	0	0	0	0	0	0	0	0	0	0	0	0	0	0	d_Bacteria;p_Bacteroidetes;c_Bacteroidia;o_Bacteroidales;f_S24-7;g_Unclassified_f_S24-7;s_Unclassified_f_S24-7
ASV_2899	0	0	0	0	0	0	0	0	0	0	0	1	0	0	0	0	0	0	0	0	0	0	0	0	0	0	0	0	0	0	d_Bacteria;p_Bacteroidetes;c_Bacteroidia;o_Bacteroidales;f_S24-7;g_Unclassified_f_S24-7;s_Unclassified_f_S24-7
ASV_2908	0	0	6	0	0	0	0	0	0	0	0	0	0	0	0	0	0	0	0	0	0	0	0	0	0	0	0	0	0	0	d_Bacteria;p_Bacteroidetes;c_Bacteroidia;o_Bacteroidales;f_S24-7;g_Unclassified_f_S24-7;s_Unclassified_f_S24-7
ASV_2910	0	0	0	0	0	0	2	0	0	0	0	0	0	0	0	0	0	0	0	0	0	0	0	0	0	0	0	0	0	0	d_Bacteria;p_Bacteroidetes;c_Bacteroidia;o_Bacteroidales;f_S24-7;g_Unclassified_f_S24-7;s_Unclassified_f_S24-7
ASV_2916	0	0	0	0	0	0	0	6	0	0	0	0	0	0	0	0	0	0	0	0	0	0	0	0	0	0	0	0	0	0	d_Bacteria;p_Bacteroidetes;c_Bacteroidia;o_Bacteroidales;f_S24-7;g_Unclassified_f_S24-7;s_Unclassified_f_S24-7
ASV_2918	0	0	6	0	0	0	0	0	0	0	0	0	0	0	0	0	0	0	0	0	0	0	0	0	0	0	0	0	0	0	d_Bacteria;p_Bacteroidetes;c_Bacteroidia;o_Bacteroidales;f_S24-7;g_Unclassified_f_S24-7;s_Unclassified_f_S24-7
ASV_2919	0	0	5	0	0	0	0	0	0	0	0	0	0	0	0	0	0	0	0	0	0	0	0	0	0	0	0	0	0	0	d_Bacteria;p_Bacteroidetes;c_Bacteroidia;o_Bacteroidales;f_S24-7;g_Unclassified_f_S24-7;s_Unclassified_f_S24-7
ASV_2921	0	0	0	0	0	0	0	0	0	0	0	0	0	0	0	0	0	0	0	0	0	0	0	0	0	0	4	0	0	0	d_Bacteria;p_Bacteroidetes;c_Bacteroidia;o_Bacteroidales;f_S24-7;g_Unclassified_f_S24-7;s_Unclassified_f_S24-7
ASV_2927	0	0	0	0	0	0	0	4	0	0	0	0	0	0	0	0	0	0	0	0	0	0	0	0	0	0	0	0	0	0	d_Bacteria;p_Bacteroidetes;c_Bacteroidia;o_Bacteroidales;f_S24-7;g_Unclassified_f_S24-7;s_Unclassified_f_S24-7
ASV_2928	0	0	3	0	0	0	0	0	0	0	0	0	0	0	0	0	0	0	0	0	0	0	0	0	0	0	0	0	0	0	d_Bacteria;p_Bacteroidetes;c_Bacteroidia;o_Bacteroidales;f_S24-7;g_Unclassified_f_S24-7;s_Unclassified_f_S24-7
ASV_2930	0	0	2	0	0	0	0	0	0	0	0	0	0	0	0	0	0	0	0	0	0	0	0	0	0	0	0	0	0	0	d_Bacteria;p_Bacteroidetes;c_Bacteroidia;o_Bacteroidales;f_S24-7;g_Unclassified_f_S24-7;s_Unclassified_f_S24-7
ASV_2938	0	0	0	0	0	0	0	5	0	0	0	0	0	0	0	0	0	0	0	0	0	0	0	0	0	0	0	0	0	0	d_Bacteria;p_Bacteroidetes;c_Bacteroidia;o_Bacteroidales;f_S24-7;g_Unclassified_f_S24-7;s_Unclassified_f_S24-7
ASV_2948	0	0	0	0	0	0	0	0	0	3	0	0	0	0	0	0	0	0	0	0	0	0	0	0	0	0	0	0	0	0	d_Bacteria;p_Bacteroidetes;c_Bacteroidia;o_Bacteroidales;f_S24-7;g_Unclassified_f_S24-7;s_Unclassified_f_S24-7
ASV_2950	0	0	0	0	0	0	0	0	0	0	0	0	1	0	0	0	0	0	0	0	0	0	0	0	0	0	0	0	0	0	d_Bacteria;p_Bacteroidetes;c_Bacteroidia;o_Bacteroidales;f_S24-7;g_Unclassified_f_S24-7;s_Unclassified_f_S24-7
ASV_2957	0	0	0	0	0	0	0	0	0	0	0	0	0	0	0	0	0	0	0	0	0	0	0	0	0	0	0	0	0	0	d_Bacteria;p_Bacteroidetes;c_Bacteroidia;o_Bacteroidales;f_S24-7;g_Unclassified_f_S24-7;s_Unclassified_f_S24-7
ASV_2964	0	0	0	0	0	0	0	0	0	0	0	0	0	0	0	0	0	0	0	0	0	0	0	0	0	0	4	0	0	0	d_Bacteria;p_Bacteroidetes;c_Bacteroidia;o_Bacteroidales;f_S24-7;g_Unclassified_f_S24-7;s_Unclassified_f_S24-7
ASV_2967	0	0	4	0	0	0	0	9	0	0	2	0	2	0	0	0	0	0	0	0	0	0	0	0	0	0	0	0	0	0	d_Bacteria;p_Bacteroidetes;c_Bacteroidia;o_Bacteroidales;f_S24-7;g_Unclassified_f_S24-7;s_Unclassified_f_S24-7
ASV_2968	0	0	0	0	0	0	0	0	0	0	13	0	0	0	0	0	0	0	0	0	0	0	0	0	0	0	0	0	0	0	d_Bacteria;p_Bacteroidetes;c_Bacteroidia;o_Bacteroidales;f_S24-7;g_Unclassified_f_S24-7;s_Unclassified_f_S24-7
ASV_2971	0	0	0	0	0	0	0	0	0	0	0	0	0	0	0	0	0	0	0	0	0	0	0	0	0	0	0	0	0	0	d_Bacteria;p_Bacteroidetes;c_Bacteroidia;o_Bacteroidales;f_S24-7;g_Unclassified_f_S24-7;s_Unclassified_f_S24-7
ASV_2987	0	0	0	0	0	0	0	0	0	0	0	0	0	0	0	0	0	0	0	0	0	0	0	0	0	0	0	0	0	2	d_Bacteria;p_Bacteroidetes;c_Bacteroidia;o_Bacteroidales;f_S24-7;g_Unclassified_f_S24-7;s_Unclassified_f_S24-7
ASV_2989	0	0	0	0	0	0	0	0	0	0	0	1	0	0	0	0	0	0	0	0	0	0	0	0	0	0	0	0	0	0	d_Bacteria;p_Bacteroidetes;c_Bacteroidia;o_Bacteroidales;f_S24-7;g_Unclassified_f_S24-7;s_Unclassified_f_S24-7
ASV_2993	0	0	0	0	0	0	0	0	0	0	0	0	0	0	0	0	0	0	0	0	0	0	0	0	4	0	0	0	0	0	d_Bacteria;p_Bacteroidetes;c_Bacteroidia;o_Bacteroidales;f_S24-7;g_Unclassified_f_S24-7;s_Unclassified_f_S24-7
ASV_2997	0	0	0	0	0	0	1	0	0	0	0	0	0	0	0	0	0	0	0	0	0	0	0	0	0	0	0	0	0	0	d_Bacteria;p_Bacteroidetes;c_Bacteroidia;o_Bacteroidales;f_S24-7;g_Unclassified_f_S24-7;s_Unclassified_f_S24-7
ASV_3002	0	0	9	0	0	0	0	0	0	0	0	0	0	0	0	0	0	0	0	0	0	0	0	0	0	0	0	0	0	0	d_Bacteria;p_Bacteroidetes;c_Bacteroidia;o_Bacteroidales;f_S24-7;g_Unclassified_f_S24-7;s_Unclassified_f_S24-7
ASV_3003	0	0	0	0	0	0	0	0	0	0	0	0	0	0	0	0	0	0	0	0	0	0	0	0	0	0	2	0	0	0	d_Bacteria;p_Bacteroidetes;c_Bacteroidia;o_Bacteroidales;f_S24-7;g_Unclassified_f_S24-7;s_Unclassified_f_S24-7
ASV_3006	0	0	0	0	0	0	0	0	0	0	0	0	0	0	0	0	0	0	0	0	0	0	0	0	0	0	10	0	0	0	d_Bacteria;p_Bacteroidetes;c_Bacteroidia;o_Bacteroidales;f_S24-7;g_Unclassified_f_S24-7;s_Unclassified_f_S24-7
ASV_3011	0	0	2	0	0	0	0	0	0	0	0	0	0	0	0	0	0	0	0	0	0	0	0	0	0	0	0	0	0	0	d_Bacteria;p_Bacteroidetes;c_Bacteroidia;o_Bacteroidales;f_S24-7;g_Unclassified_f_S24-7;s_Unclassified_f_S24-7
ASV_3014	0	0	0	0	0	0	0	0	0	0	0	0	0	0	0	0	0	0	0	0	0	0	0	0	0	0	0	0	0	0	d_Bacteria;p_Bacteroidetes;c_Bacteroidia;o_Bacteroidales;f_S24-7;g_Unclassified_f_S24-7;s_Unclassified_f_S24-7
ASV_3015	0	0	0	0	0	0	0	0	0	0	0	0	0	0	0	0	0	0	0	0	2	0	0	0	0	0	0	0	0	0	d_Bacteria;p_Bacteroidetes;c_Bacteroidia;o_Bacteroidales;f_S24-7;g_Unclassified_f_S24-7;s_Unclassified_f_S24-7
ASV_3020	0	0	0	0	0	0	0	0	0	0	0	0	0	0	0	0	0	0	0	0	0	0	0	0	0	0	0	0	0	1	d_Bacteria;p_Bacteroidetes;c_Bacteroidia;o_Bacteroidales;f_S24-7;g_Unclassified_f_S24-7;s_Unclassified_f_S24-7
ASV_3028	0	0	0	0	0	0	0	0	0	0	0	0	0	0	0	0	0	0	0	0	23	0	0	0	0	0	13	0	0	16	d_Bacteria;p_Bacteroidetes;c_Bacteroidia;o_Bacteroidales;f_S24-7;g_Unclassified_f_S24-7;s_Unclassified_f_S24-7
ASV_3039	0	0	0	0	0	0	0	0	0	5	0	0	0	0	0	0	0	0	0	0	0	0	0	0	0	0	0	0	0	0	d_Bacteria;p_Bacteroidetes;c_Bacteroidia;o_Bacteroidales;f_S24-7;g_Unclassified_f_S24-7;s_Unclassified_f_S24-7
ASV_3049	0	0	0	7	0	0	0	0	0	0	0	0	0	0	0	0	0	0	0	0	0	0	0	0	0	0	0	0	0	0	d_Bacteria;p_Bacteroidetes;c_Bacteroidia;o_Bacteroidales;f_S24-7;g_Unclassified_f_S24-7;s_Unclassified_f_S24-7
ASV_3050	0	0	0	0	0	0	0	0	0	0	5	0	0	0	0	0	0	0	0	0	0	0	0	0	0	0	0	0	0	0	d_Bacteria;p_Bacteroidetes;c_Bacteroidia;o_Bacteroidales;f_S24-7;g_Unclassified_f_S24-7;s_Unclassified_f_S24-7
ASV_3055	0	0	0	0	0	0	0	0	0	0	0	0	0	0	0	0	0	0	0	0	0	0	0	0	0	0	0	0	0	3	d_Bacteria;p_Bacteroidetes;c_Bacteroidia;o_Bacteroidales;f_S24-7;g_Unclassified_f_S24-7;s_Unclassified_f_S24-7
ASV_3060	0	0	0	0	0	0	0	0	0	5	0	0	0	0	0	0	0	0	0	0	0	0	0	0	0	0	0	0	0	0	d_Bacteria;p_Bacteroidetes;c_Bacteroidia;o_Bacteroidales;f_S24-7;g_Unclassified_f_S24-7;s_Unclassified_f_S24-7
ASV_3065	0	0	2	0	0	0	0	0	0	0	0	0	0	0	0	0	0	0	0	0	0	0	0	0	0	0	0	0	0	0	d_Bacteria;p_Bacteroidetes;c_Bacteroidia;o_Bacteroidales;f_S24-7;g_Unclassified_f_S24-7;s_Unclassified_f_S24-7
ASV_3066	2	0	0	0	0	0	0	0	0	0	0	0	0	0	0	0	0	0	0	0	0	0	0	0	0	0	0	0	0	0	d_Bacteria;p_Bacteroidetes;c_Bacteroidia;o_Bacteroidales;f_S24-7;g_Unclassified_f_S24-7;s_Unclassified_f_S24-7
ASV_3070	0	0	0	0	0	0	0	9	0	0	0	0	0	0	0	0	0	0	0	0	0	0	0	0	0	0	0	0	0	0	d_Bacteria;p_Bacteroidetes;c_Bacteroidia;o_Bacteroidales;f_S24-7;g_Unclassified_f_S24-7;s_Unclassified_f_S24-7
ASV_3074	0	0	3	0	0	0	0	0	0	0	0	0	0	0	0	0	0	0	0	0	0	0	0	0	0	0	0	0	0	0	d_Bacteria;p_Bacteroidetes;c_Bacteroidia;o_Bacteroidales;f_S24-7;g_Unclassified_f_S24-7;s_Unclassified_f_S24-7
ASV_3076	0	0	0	0	0	0	4	0	0	0	0	0	0	0	0	0	0	0	0	0	0	0	0	0	0	0	0	0	0	0	d_Bacteria;p_Bacteroidetes;c_Bacteroidia;o_Bacteroidales;f_S24-7;g_Unclassified_f_S24-7;s_Unclassified_f_S24-7
ASV_3082	0	0	0	0	0	0	0	0	0	3	0	0	0	0	0	0	0	0	0	0	0	0	0	0	0	0	0	0	0	0	d_Bacteria;p_Bacteroidetes;c_Bacteroidia;o_Bacteroidales;f_S24-7;g_Unclassified_f_S24-7;s_Unclassified_f_S24-7
ASV_3097	0	0	0	0	0	0	0	0	0	0	0	0	0	0	0	0	0	0	0	0	3	0	0	0	0	0	0	0	0	0	d_Bacteria;p_Bacteroidetes;c_Bacteroidia;o_Bacteroidales;f_S24-7;g_Unclassified_f_S24-7;s_Unclassified_f_S24-7
ASV_3098	0	0	0	0	0	0	0	0	4	0	0	0	0	0	0	0	0	0	0	0	0	0	0	0	0	0	0	0	0	0	d_Bacteria;p_Bacteroidetes;c_Bacteroidia;o_Bacteroidales;f_S24-7;g_Unclassified_f_S24-7;s_Unclassified_f_S24-7
ASV_3100	0	0	0	0	0	0	0	0	0	0	0	6	0	0	0	0	0	0	0	0	0	0	0	0	0	0	0	0	0	0	d_Bacteria;p_Bacteroidetes;c_Bacteroidia;o_Bacteroidales;f_S24-7;g_Unclassified_f_S24-7;s_Unclassified_f_S24-7
ASV_3101	0	0	0	0	0	0	0	0	0	0	50	34	12	0	0	0	0	0	0	5	0	0	0	0	0	0	0	0	0	0	d_Bacteria;p_Bacteroidetes;c_Bacteroidia;o_Bacteroidales;f_S24-7;g_Unclassified_f_S24-7;s_Unclassified_f_S24-7
ASV_3102	0	0	2	0	0	0	0	0	0	0	0	0	0	0	0	0	0	0	0	0	0	0	0	0	0	0	0	0	0	0	d_Bacteria;p_Bacteroidetes;c_Bacteroidia;o_Bacteroidales;f_S24-7;g_Unclassified_f_S24-7;s_Unclassified_f_S24-7
ASV_3103	0	0	1	0	0	0	0	0	0	0	0	0	0	0	0	0	0	0	0	0	0	0	0	0	0	0	0	0	0	0	d_Bacteria;p_Bacteroidetes;c_Bacteroidia;o_Bacteroidales;f_S24-7;g_Unclassified_f_S24-7;s_Unclassified_f_S24-7
ASV_3108	0	0	4	0	0	0	15	43	0	24	0	7	30	0	0	1	0	0	0	0	0	0	0	0	0	0	0	0	0	0	d_Bacteria;p_Bacteroidetes;c_Bacteroidia;o_Bacteroidales;f_S24-7;g_Unclassified_f_S24-7;s_Unclassified_f_S24-7
ASV_3113	0	0	0	0	0	0	0	0	0	0	0	0	0	0	0	0	0	0	0	0	6	0	0	0	0	0	0	0	0	0	d_Bacteria;p_Bacteroidetes;c_Bacteroidia;o_Bacteroidales;f_S24-7;g_Unclassified_f_S24-7;s_Unclassified_f_S24-7
ASV_3114	0	0	0	0	0	0	0	0	0	2	0	0	0	0	0	0	0	0	0	0	0	0	0	0	0	0	0	0	0	0	d_Bacteria;p_Bacteroidetes;c_Bacteroidia;o_Bacteroidales;f_S24-7;g_Unclassified_f_S24-7;s_Unclassified_f_S24-7
ASV_3115	0	0	17	0	0	0	0	0	0	0	0	0	0	0	0	0	0	0	0	0	0	0	0	0	0	0	0	0	0	0	d_Bacteria;p_Bacteroidetes;c_Bacteroidia;o_Bacteroidales;f_S24-7;g_Unclassified_f_S24-7;s_Unclassified_f_S24-7
ASV_3116	0	0	0	0	0	0	0	0	0	0	0	0	0	0	0	0	0	0	0	0	0	0	0	0	0	0	0	0	0	4	d_Bacteria;p_Bacteroidetes;c_Bacteroidia;o_Bacteroidales;f_S24-7;g_Unclassified_f_S24-7;s_Unclassified_f_S24-7
ASV_3124	0	0	0	0	0	0	6	0	0	0	0	0	0	0	0	0	0	0	0	0	0	0	0	0	0	0	0	0	0	0	d_Bacteria;p_Bacteroidetes;c_Bacteroidia;o_Bacteroidales;f_S24-7;g_Unclassified_f_S24-7;s_Unclassified_f_S24-7
ASV_3126	0	0	0	0	0	0	0	0	5	0	0	0	0	0	0	0	0	0	0	0	0	0	0	0	0	0	0	0	0	0	d_Bacteria;p_Bacteroidetes;c_Bacteroidia;o_Bacteroidales;f_S24-7;g_Unclassified_f_S24-7;s_Unclassified_f_S24-7
ASV_3128	0	0	4	0	0	0	0	0	0	0	0	0	0	0	0	0	0	0	0	0	0	0	0	0	0	0	0	0	0	0	d_Bacteria;p_Bacteroidetes;c_Bacteroidia;o_Bacteroidales;f_S24-7;g_Unclassified_f_S24-7;s_Unclassified_f_S24-7
ASV_3129	0	0	0	0	0	0	0	0	0	0	0	0	0	0	0	0	0	0	0	0	0	0	0	0	0	0	5	0	0	0	d_Bacteria;p_Bacteroidetes;c_Bacteroidia;o_Bacteroidales;f_S24-7;g_Unclassified_f_S24-7;s_Unclassified_f_S24-7
ASV_3134	0	0	0	0	0	0	0	0	0	19	0	0	0	0	0	0	0	0	0	0	0	0	0	0	0	0	0	0	0	0	d_Bacteria;p_Bacteroidetes;c_Bacteroidia;o_Bacteroidales;f_S24-7;g_Unclassified_f_S24-7;s_Unclassified_f_S24-7
ASV_3144	0	0	0	0	0	0	0	0	0	0	0	0	0	0	0	0	0	0	0	0	0	0	0	0	0	0	0	0	0	0	d_Bacteria;p_Bacteroidetes;c_Bacteroidia;o_Bacteroidales;f_S24-7;g_Unclassified_f_S24-7;s_Unclassified_f_S24-7
ASV_3149	0	0	0	0	0	0	0	0	0	0	0	0	0	0	0	0	0	0	0	0	0	0	0	0	0	0	3	0	0	0	d_Bacteria;p_Bacteroidetes;c_Bacteroidia;o_Bacteroidales;f_S24-7;g_Unclassified_f_S24-7;s_Unclassified_f_S24-7
ASV_3152	0	0	0	0	0	0	0	0	0	0	0	0	0	0	0	0	0	0	0	0	0	0	0	0	0	0	0	0	0	9	d_Bacteria;p_Bacteroidetes;c_Bacteroidia;o_Bacteroidales;f_S24-7;g_Unclassified_f_S24-7;s_Unclassified_f_S24-7
ASV_3159	0	0	5	0	0	0	0	0	0	0	0	0	0	0	0	0	0	0	0	0	0	0	0	0	0	0	0	0	0	0	d_Bacteria;p_Bacteroidetes;c_Bacteroidia;o_Bacteroidales;f_S24-7;g_Unclassified_f_S24-7;s_Unclassified_f_S24-7
ASV_3168	0	0	0	0	0	0	0	0	0	3	0	0	0	0	0	0	0	0	0	0	0	0	0	0	0	0	0	0	0	0	d_Bacteria;p_Bacteroidetes;c_Bacteroidia;o_Bacteroidales;f_S24-7;g_Unclassified_f_S24-7;s_Unclassified_f_S24-7
ASV_3175	0	0	0	0	0	0	0	0	0	0	0	0	0	0	0	0	0	0	0	0	3	0	0	0	0	0	0	0	0	0	d_Bacteria;p_Bacteroidetes;c_Bacteroidia;o_Bacteroidales;f_S24-7;g_Unclassified_f_S24-7;s_Unclassified_f_S24-7
ASV_3177	0	0	0	0	0	0	0	4	0	0	0	0	0	0	0	0	0	0	0	0	0	0	0	0	0	0	0	0	0	0	d_Bacteria;p_Bacteroidetes;c_Bacteroidia;o_Bacteroidales;f_S24-7;g_Unclassified_f_S24-7;s_Unclassified_f_S24-7
ASV_3183	0	0	0	0	0	0	0	0	0	0	0	0	0	0	0	0	0	0	0	0	0	0	2	0	0	0	0	0	0	0	d_Bacteria;p_Bacteroidetes;c_Bacteroidia;o_Bacteroidales;f_S24-7;g_Unclassified_f_S24-7;s_Unclassified_f_S24-7
ASV_3187	0	0	52	0	0	0	0	0	0	0	0	0	0	0	0	0	0	0	0	0	0	0	0	0	0	0	0	0	0	0	d_Bacteria;p_Bacteroidetes;c_Bacteroidia;o_Bacteroidales;f_S24-7;g_Unclassified_f_S24-7;s_Unclassified_f_S24-7
ASV_3188	0	0	0	0	0	0	0	0	0	45	0	0	0	0	0	0	0	0	0	0	54	0	0	0	140	0	73	0	0	39	d_Bacteria;p_Bacteroidetes;c_Bacteroidia;o_Bacteroidales;f_S24-7;g_Unclassified_f_S24-7;s_Unclassified_f_S24-7
ASV_3192	0	0	7	0	0	0	0	0	0	0	0	0	0	0	0	0	0	0	0	0	0	0	0	0	0	0	0	0	0	0	d_Bacteria;p_Bacteroidetes;c_Bacteroidia;o_Bacteroidales;f_S24-7;g_Unclassified_f_S24-7;s_Unclassified_f_S24-7
ASV_3193	0	0	0	0	0	0	0	0	0	0	0	0	0	0	0	0	0	0	0	0	0	0	11	0	0	0	0	0	0	0	d_Bacteria;p_Bacteroidetes;c_Bacteroidia;o_Bacteroidales;f_S24-7;g_Unclassified_f_S24-7;s_Unclassified_f_S24-7
ASV_3198	0	0	0	0	0	0	0	0	0	0	0	0	0	0	0	0	0	0	0	0	0	0	0	0	0	0	0	0	0	0	d_Bacteria;p_Bacteroidetes;c_Bacteroidia;o_Bacteroidales;f_S24-7;g_Unclassified_f_S24-7;s_Unclassified_f_S24-7
ASV_3199	0	0	0	0	0	0	0	0	0	0	0	0	0	0	0	0	0	0	0	0	3	0	0	0	0	0	0	0	0	0	d_Bacteria;p_Bacteroidetes;c_Bacteroidia;o_Bacteroidales;f_S24-7;g_Unclassified_f_S24-7;s_Unclassified_f_S24-7
ASV_3203	0	0	4	0	0	0	0	0	0	0	0	0	0	0	0	0	0	0	0	0	0	0	0	0	0	0	0	0	0	0	d_Bacteria;p_Bacteroidetes;c_Bacteroidia;o_Bacteroidales;f_S24-7;g_Unclassified_f_S24-7;s_Unclassified_f_S24-7
ASV_3204	0	0	0	0	0	0	0	1	0	0	0	0	0	0	0	0	0	0	0	0	0	0	0	0	0	0	0	0	0	0	d_Bacteria;p_Bacteroidetes;c_Bacteroidia;o_Bacteroidales;f_S24-7;g_Unclassified_f_S24-7;s_Unclassified_f_S24-7
ASV_3208	0	0	0	0	0	0	4	0	0	0	0	0	0	0	0	0	0	0	0	0	0	0	0	0	0	0	0	0	0	0	d_Bacteria;p_Bacteroidetes;c_Bacteroidia;o_Bacteroidales;f_S24-7;g_Unclassified_f_S24-7;s_Unclassified_f_S24-7
ASV_3214	0	0	0	0	0	0	0	0	0	0	26	0	0	0	0	0	0	0	0	0	0	0	0	0	0	0	0	0	0	0	d_Bacteria;p_Bacteroidetes;c_Bacteroidia;o_Bacteroidales;f_S24-7;g_Unclassified_f_S24-7;s_Unclassified_f_S24-7
ASV_3220	0	0	0	0	0	0	0	0	0	0	0	0	0	0	0	0	0	0	0	0	0	0	0	0	0	0	0	0	0	0	d_Bacteria;p_Bacteroidetes;c_Bacteroidia;o_Bacteroidales;f_S24-7;g_Unclassified_f_S24-7;s_Unclassified_f_S24-7
ASV_3221	0	0	0	0	0	0	0	0	0	0	0	0	0	0	0	0	0	0	0	0	0	0	0	0	0	0	2	0	0	0	d_Bacteria;p_Bacteroidetes;c_Bacteroidia;o_Bacteroidales;f_S24-7;g_Unclassified_f_S24-7;s_Unclassified_f_S24-7
ASV_3222	0	0	0	0	0	0	0	0	0	0	0	0	1	0	0	0	0	0	0	0	0	0	0	0	0	0	0	0	0	0	d_Bacteria;p_Bacteroidetes;c_Bacteroidia;o_Bacteroidales;f_S24-7;g_Unclassified_f_S24-7;s_Unclassified_f_S24-7
ASV_3224	0	0	0	5	0	0	0	0	0	0	0	0	0	0	0	0	0	0	0	0	0	0	0	0	0	0	0	0	0	0	d_Bacteria;p_Bacteroidetes;c_Bacteroidia;o_Bacteroidales;f_S24-7;g_Unclassified_f_S24-7;s_Unclassified_f_S24-7
ASV_3230	0	0	0	0	0	0	0	5	0	0	0	0	0	0	0	0	0	0	0	0	0	0	0	0	0	0	0	0	0	0	d_Bacteria;p_Bacteroidetes;c_Bacteroidia;o_Bacteroidales;f_S24-7;g_Unclassified_f_S24-7;s_Unclassified_f_S24-7
ASV_3234	0	0	0	0	0	0	1	0	0	0	0	0	0	0	0	0	0	0	0	0	0	0	0	0	0	0	0	0	0	0	d_Bacteria;p_Bacteroidetes;c_Bacteroidia;o_Bacteroidales;f_S24-7;g_Unclassified_f_S24-7;s_Unclassified_f_S24-7
ASV_3237	0	0	5	0	0	0	0	0	0	0	0	0	0	0	0	0	0	0	0	0	0	0	0	0	0	0	0	0	0	0	d_Bacteria;p_Bacteroidetes;c_Bacteroidia;o_Bacteroidales;f_S24-7;g_Unclassified_f_S24-7;s_Unclassified_f_S24-7
ASV_3239	0	0	16	0	0	0	0	0	0	0	0	0	0	0	0	0	0	0	0	0	0	0	0	0	0	0	0	0	0	0	d_Bacteria;p_Bacteroidetes;c_Bacteroidia;o_Bacteroidales;f_S24-7;g_Unclassified_f_S24-7;s_Unclassified_f_S24-7
ASV_3242	3	0	0	0	0	0	0	0	0	0	0	0	0	0	0	0	0	0	0	0	0	0	0	0	0	0	0	0	0	0	d_Bacteria;p_Bacteroidetes;c_Bacteroidia;o_Bacteroidales;f_S24-7;g_Unclassified_f_S24-7;s_Unclassified_f_S24-7
ASV_3246	0	0	0	0	0	0	0	0	0	0	0	0	0	0	0	0	0	0	0	0	11	0	0	0	0	0	7	0	0	0	d_Bacteria;p_Bacteroidetes;c_Bacteroidia;o_Bacteroidales;f_S24-7;g_Unclassified_f_S24-7;s_Unclassified_f_S24-7
ASV_3247	0	0	0	0	0	0	0	3	0	0	0	0	0	0	0	0	0	0	0	0	0	0	0	0	0	0	0	0	0	0	d_Bacteria;p_Bacteroidetes;c_Bacteroidia;o_Bacteroidales;f_S24-7;g_Unclassified_f_S24-7;s_Unclassified_f_S24-7
ASV_3253	0	0	3	0	0	0	0	0	0	0	0	0	0	0	0	0	0	0	0	0	0	0	0	0	0	0	0	0	0	0	d_Bacteria;p_Bacteroidetes;c_Bacteroidia;o_Bacteroidales;f_S24-7;g_Unclassified_f_S24-7;s_Unclassified_f_S24-7
ASV_3263	0	0	0	3	0	0	0	0	0	0	0	0	0	0	0	0	0	0	0	0	0	0	0	0	0	0	0	0	0	0	d_Bacteria;p_Bacteroidetes;c_Bacteroidia;o_Bacteroidales;f_S24-7;g_Unclassified_f_S24-7;s_Unclassified_f_S24-7
ASV_3266	0	0	2	0	0	0	0	0	0	0	0	0	0	0	0	0	0	0	0	0	0	0	0	0	0	0	0	0	0	0	d_Bacteria;p_Bacteroidetes;c_Bacteroidia;o_Bacteroidales;f_S24-7;g_Unclassified_f_S24-7;s_Unclassified_f_S24-7
ASV_3269	0	0	0	0	0	0	0	0	0	0	0	0	0	0	0	0	0	0	0	0	9	0	0	0	0	0	14	0	0	10	d_Bacteria;p_Bacteroidetes;c_Bacteroidia;o_Bacteroidales;f_S24-7;g_Unclassified_f_S24-7;s_Unclassified_f_S24-7
ASV_3270	0	0	0	0	0	0	0	0	0	0	0	0	0	0	0	0	0	0	2	0	0	0	0	0	0	0	0	0	0	0	d_Bacteria;p_Bacteroidetes;c_Bacteroidia;o_Bacteroidales;f_S24-7;g_Unclassified_f_S24-7;s_Unclassified_f_S24-7
ASV_3271	0	0	5	0	0	0	0	0	0	0	0	0	0	0	0	0	0	0	0	0	0	0	0	0	0	0	0	0	0	0	d_Bacteria;p_Bacteroidetes;c_Bacteroidia;o_Bacteroidales;f_S24-7;g_Unclassified_f_S24-7;s_Unclassified_f_S24-7
ASV_3273	0	0	0	0	0	0	0	6	0	0	0	0	0	0	0	0	0	0	0	0	0	0	0	0	0	0	0	0	0	0	d_Bacteria;p_Bacteroidetes;c_Bacteroidia;o_Bacteroidales;f_S24-7;g_Unclassified_f_S24-7;s_Unclassified_f_S24-7
ASV_3277	0	0	0	0	0	0	3	0	0	0	0	0	0	0	0	0	0	0	0	0	0	0	0	0	0	0	0	0	0	0	d_Bacteria;p_Bacteroidetes;c_Bacteroidia;o_Bacteroidales;f_S24-7;g_Unclassified_f_S24-7;s_Unclassified_f_S24-7
ASV_3279	0	0	4	0	0	0	0	0	0	0	0	0	0	0	0	0	0	0	0	0	0	0	0	0	0	0	0	0	0	0	d_Bacteria;p_Bacteroidetes;c_Bacteroidia;o_Bacteroidales;f_S24-7;g_Unclassified_f_S24-7;s_Unclassified_f_S24-7
ASV_3280	0	0	7	0	0	0	0	0	0	0	0	0	0	0	0	0	0	0	0	0	0	0	0	0	0	0	0	0	0	0	d_Bacteria;p_Bacteroidetes;c_Bacteroidia;o_Bacteroidales;f_S24-7;g_Unclassified_f_S24-7;s_Unclassified_f_S24-7
ASV_3282	0	0	1	0	0	0	0	0	0	0	0	0	0	0	0	0	0	0	0	0	0	0	0	0	0	0	0	0	0	0	d_Bacteria;p_Bacteroidetes;c_Bacteroidia;o_Bacteroidales;f_S24-7;g_Unclassified_f_S24-7;s_Unclassified_f_S24-7
ASV_3283	0	0	0	0	0	0	0	0	0	0	0	0	0	0	0	0	0	0	0	0	0	0	0	0	0	0	0	0	0	0	d_Bacteria;p_Bacteroidetes;c_Bacteroidia;o_Bacteroidales;f_S24-7;g_Unclassified_f_S24-7;s_Unclassified_f_S24-7
ASV_3290	0	0	0	0	0	0	0	2	0	0	0	0	0	0	0	0	0	0	0	0	0	0	0	0	0	0	0	0	0	0	d_Bacteria;p_Bacteroidetes;c_Bacteroidia;o_Bacteroidales;f_S24-7;g_Unclassified_f_S24-7;s_Unclassified_f_S24-7
ASV_3302	0	0	4	0	0	0	0	0	0	0	0	0	0	0	0	0	0	0	0	0	0	0	0	0	0	0	0	0	0	0	d_Bacteria;p_Bacteroidetes;c_Bacteroidia;o_Bacteroidales;f_S24-7;g_Unclassified_f_S24-7;s_Unclassified_f_S24-7
ASV_3303	0	0	0	0	0	0	0	0	0	0	0	0	0	0	0	0	0	0	0	0	0	0	0	0	0	0	0	0	0	0	d_Bacteria;p_Bacteroidetes;c_Bacteroidia;o_Bacteroidales;f_S24-7;g_Unclassified_f_S24-7;s_Unclassified_f_S24-7
ASV_3305	0	0	0	0	0	0	0	0	0	0	0	0	0	0	0	0	0	0	0	0	0	0	0	0	0	0	0	0	0	10	d_Bacteria;p_Bacteroidetes;c_Bacteroidia;o_Bacteroidales;f_S24-7;g_Unclassified_f_S24-7;s_Unclassified_f_S24-7
ASV_3307	0	0	0	0	0	0	0	0	0	0	0	0	0	0	0	0	0	0	0	0	0	0	0	0	12	0	0	0	0	0	d_Bacteria;p_Bacteroidetes;c_Bacteroidia;o_Bacteroidales;f_S24-7;g_Unclassified_f_S24-7;s_Unclassified_f_S24-7
ASV_3311	3	0	0	0	0	0	0	0	0	0	0	0	0	0	0	0	0	0	0	0	0	0	0	0	0	0	0	0	0	0	d_Bacteria;p_Bacteroidetes;c_Bacteroidia;o_Bacteroidales;f_S24-7;g_Unclassified_f_S24-7;s_Unclassified_f_S24-7
ASV_3314	0	0	4	0	0	0	0	0	0	0	0	0	0	0	0	0	0	0	0	0	0	0	0	0	0	0	0	0	0	0	d_Bacteria;p_Bacteroidetes;c_Bacteroidia;o_Bacteroidales;f_S24-7;g_Unclassified_f_S24-7;s_Unclassified_f_S24-7
ASV_3320	0	0	7	0	0	0	0	0	0	0	0	0	0	0	0	0	0	0	0	0	0	0	0	0	0	0	0	0	0	0	d_Bacteria;p_Bacteroidetes;c_Bacteroidia;o_Bacteroidales;f_S24-7;g_Unclassified_f_S24-7;s_Unclassified_f_S24-7
ASV_3321	0	0	0	0	0	0	0	2	0	0	0	0	0	0	0	0	0	0	0	0	0	0	0	0	0	0	0	0	0	0	d_Bacteria;p_Bacteroidetes;c_Bacteroidia;o_Bacteroidales;f_S24-7;g_Unclassified_f_S24-7;s_Unclassified_f_S24-7
ASV_3329	0	0	0	0	0	0	0	7	0	0	0	0	0	0	0	0	0	0	0	0	0	0	0	0	0	0	0	0	0	0	d_Bacteria;p_Bacteroidetes;c_Bacteroidia;o_Bacteroidales;f_S24-7;g_Unclassified_f_S24-7;s_Unclassified_f_S24-7
ASV_3334	0	0	0	0	0	0	0	0	0	0	0	0	0	0	0	0	0	0	0	0	0	0	0	0	0	0	0	0	0	0	d_Bacteria;p_Bacteroidetes;c_Bacteroidia;o_Bacteroidales;f_S24-7;g_Unclassified_f_S24-7;s_Unclassified_f_S24-7
ASV_3339	0	0	10	0	0	0	0	0	0	0	0	0	0	0	0	0	0	0	0	0	0	0	0	0	0	0	0	0	0	0	d_Bacteria;p_Bacteroidetes;c_Bacteroidia;o_Bacteroidales;f_S24-7;g_Unclassified_f_S24-7;s_Unclassified_f_S24-7
ASV_3340	0	0	0	0	0	0	0	5	0	0	0	0	0	0	0	0	0	0	0	0	0	0	0	0	0	0	0	0	0	0	d_Bacteria;p_Bacteroidetes;c_Bacteroidia;o_Bacteroidales;f_S24-7;g_Unclassified_f_S24-7;s_Unclassified_f_S24-7
ASV_3350	0	0	29	0	0	0	0	0	0	0	0	0	0	0	0	0	0	0	0	0	0	0	0	0	0	0	0	0	0	0	d_Bacteria;p_Bacteroidetes;c_Bacteroidia;o_Bacteroidales;f_S24-7;g_Unclassified_f_S24-7;s_Unclassified_f_S24-7
ASV_3351	0	0	0	0	0	0	0	0	0	0	0	0	0	0	0	0	0	0	0	0	0	0	0	0	0	0	5	0	0	0	d_Bacteria;p_Bacteroidetes;c_Bacteroidia;o_Bacteroidales;f_S24-7;g_Unclassified_f_S24-7;s_Unclassified_f_S24-7
ASV_3367	39	10	1071	0	0	0	332	2404	16	3271	201	195	63	0	0	12	0	114	0	10	45	0	113	0	203	33	0	0	0	55	d_Bacteria;p_Bacteroidetes;c_Bacteroidia;o_Bacteroidales;f_S24-7;g_Unclassified_f_S24-7;s_Unclassified_f_S24-7
ASV_3371	0	0	0	0	0	0	0	0	0	3	0	0	0	0	0	0	0	0	0	0	0	0	0	0	0	0	0	0	0	0	d_Bacteria;p_Bacteroidetes;c_Bacteroidia;o_Bacteroidales;f_S24-7;g_Unclassified_f_S24-7;s_Unclassified_f_S24-7
ASV_3379	0	0	2	0	0	0	0	0	0	0	0	0	0	0	0	0	0	0	0	0	0	0	0	0	0	0	0	0	0	0	d_Bacteria;p_Bacteroidetes;c_Bacteroidia;o_Bacteroidales;f_S24-7;g_Unclassified_f_S24-7;s_Unclassified_f_S24-7
ASV_3383	0	0	0	0	0	0	0	0	0	0	0	0	6	0	0	0	0	0	0	0	0	0	0	0	0	0	0	0	0	0	d_Bacteria;p_Bacteroidetes;c_Bacteroidia;o_Bacteroidales;f_S24-7;g_Unclassified_f_S24-7;s_Unclassified_f_S24-7
ASV_3385	0	0	0	0	0	0	1	0	0	0	0	0	0	0	0	0	0	0	0	0	0	0	0	0	0	0	0	0	0	0	d_Bacteria;p_Bacteroidetes;c_Bacteroidia;o_Bacteroidales;f_S24-7;g_Unclassified_f_S24-7;s_Unclassified_f_S24-7
ASV_3389	0	0	0	0	0	0	0	0	0	0	0	0	0	0	0	0	0	0	0	0	0	0	0	0	0	0	0	0	0	0	d_Bacteria;p_Bacteroidetes;c_Bacteroidia;o_Bacteroidales;f_S24-7;g_Unclassified_f_S24-7;s_Unclassified_f_S24-7
ASV_3390	0	0	0	0	0	0	0	0	0	2	0	0	0	0	0	0	0	0	0	0	0	0	0	0	0	0	0	0	0	0	d_Bacteria;p_Bacteroidetes;c_Bacteroidia;o_Bacteroidales;f_S24-7;g_Unclassified_f_S24-7;s_Unclassified_f_S24-7
ASV_3398	0	0	14	0	0	0	0	0	0	0	0	0	0	0	0	0	0	0	0	0	0	0	0	0	0	0	0	0	0	0	d_Bacteria;p_Bacteroidetes;c_Bacteroidia;o_Bacteroidales;f_S24-7;g_Unclassified_f_S24-7;s_Unclassified_f_S24-7
ASV_3400	0	0	0	0	0	0	0	0	0	0	0	3	0	0	0	0	0	0	0	0	0	0	0	0	0	0	0	0	0	0	d_Bacteria;p_Bacteroidetes;c_Bacteroidia;o_Bacteroidales;f_S24-7;g_Unclassified_f_S24-7;s_Unclassified_f_S24-7
ASV_3402	0	0	6	0	0	0	13	21	0	3	0	0	0	0	0	0	0	0	0	0	12	0	0	0	0	3	4	0	0	0	d_Bacteria;p_Bacteroidetes;c_Bacteroidia;o_Bacteroidales;f_S24-7;g_Unclassified_f_S24-7;s_Unclassified_f_S24-7
ASV_3407	0	0	0	0	0	0	0	0	0	0	0	0	3	0	0	0	0	0	0	0	0	0	0	0	0	0	0	0	0	0	d_Bacteria;p_Bacteroidetes;c_Bacteroidia;o_Bacteroidales;f_S24-7;g_Unclassified_f_S24-7;s_Unclassified_f_S24-7
ASV_3410	0	0	0	0	0	0	0	0	0	0	0	0	0	0	0	0	0	0	0	0	0	0	0	0	0	0	0	0	0	0	d_Bacteria;p_Bacteroidetes;c_Bacteroidia;o_Bacteroidales;f_S24-7;g_Unclassified_f_S24-7;s_Unclassified_f_S24-7
ASV_3411	0	0	0	0	0	0	0	0	0	0	0	0	0	0	0	0	0	0	0	0	0	0	0	0	0	0	0	0	0	0	d_Bacteria;p_Bacteroidetes;c_Bacteroidia;o_Bacteroidales;f_S24-7;g_Unclassified_f_S24-7;s_Unclassified_f_S24-7
ASV_3414	0	0	0	0	0	0	0	0	0	0	0	0	0	0	0	0	0	0	0	0	0	0	0	0	0	0	0	0	0	0	d_Bacteria;p_Bacteroidetes;c_Bacteroidia;o_Bacteroidales;f_S24-7;g_Unclassified_f_S24-7;s_Unclassified_f_S24-7
ASV_3416	7	0	0	0	0	0	0	0	0	0	0	0	0	0	0	0	0	0	0	0	0	0	0	0	0	0	0	0	0	0	d_Bacteria;p_Bacteroidetes;c_Bacteroidia;o_Bacteroidales;f_S24-7;g_Unclassified_f_S24-7;s_Unclassified_f_S24-7
ASV_3421	0	0	0	0	0	0	0	4	0	0	0	0	0	0	0	0	0	0	0	0	0	0	0	0	0	0	0	0	0	0	d_Bacteria;p_Bacteroidetes;c_Bacteroidia;o_Bacteroidales;f_S24-7;g_Unclassified_f_S24-7;s_Unclassified_f_S24-7
ASV_3425	0	0	18	0	0	0	0	0	0	0	0	0	161	0	0	0	0	91	0	0	26	0	0	0	63	0	0	0	0	0	d_Bacteria;p_Bacteroidetes;c_Bacteroidia;o_Bacteroidales;f_S24-7;g_Unclassified_f_S24-7;s_Unclassified_f_S24-7
ASV_3432	0	0	5	0	0	0	0	0	0	0	0	0	0	0	0	0	0	0	0	0	0	0	0	0	0	0	0	0	0	0	d_Bacteria;p_Bacteroidetes;c_Bacteroidia;o_Bacteroidales;f_S24-7;g_Unclassified_f_S24-7;s_Unclassified_f_S24-7
ASV_3433	0	0	0	0	0	0	0	2	0	0	0	0	0	0	0	0	0	0	0	0	0	0	0	0	0	0	0	0	0	0	d_Bacteria;p_Bacteroidetes;c_Bacteroidia;o_Bacteroidales;f_S24-7;g_Unclassified_f_S24-7;s_Unclassified_f_S24-7
ASV_3437	0	0	0	0	0	0	0	0	0	0	0	0	0	0	0	0	0	0	0	0	0	0	0	0	0	0	0	0	0	6	d_Bacteria;p_Bacteroidetes;c_Bacteroidia;o_Bacteroidales;f_S24-7;g_Unclassified_f_S24-7;s_Unclassified_f_S24-7
ASV_3441	0	0	0	0	0	0	0	0	0	2	0	0	0	0	0	0	0	0	0	0	0	0	0	0	0	0	0	0	0	0	d_Bacteria;p_Bacteroidetes;c_Bacteroidia;o_Bacteroidales;f_S24-7;g_Unclassified_f_S24-7;s_Unclassified_f_S24-7
ASV_3443	0	0	19	0	0	0	0	0	0	0	0	0	0	0	0	0	0	0	0	0	0	0	0	0	0	0	0	0	0	0	d_Bacteria;p_Bacteroidetes;c_Bacteroidia;o_Bacteroidales;f_S24-7;g_Unclassified_f_S24-7;s_Unclassified_f_S24-7
ASV_3444	0	0	0	0	0	0	0	0	0	0	0	0	0	0	0	0	0	0	0	0	0	0	0	0	5	0	0	0	0	0	d_Bacteria;p_Bacteroidetes;c_Bacteroidia;o_Bacteroidales;f_S24-7;g_Unclassified_f_S24-7;s_Unclassified_f_S24-7
ASV_3448	0	0	3	0	0	0	0	0	0	0	0	0	0	0	0	0	0	0	0	0	0	0	0	0	0	0	0	0	0	0	d_Bacteria;p_Bacteroidetes;c_Bacteroidia;o_Bacteroidales;f_S24-7;g_Unclassified_f_S24-7;s_Unclassified_f_S24-7
ASV_3452	0	0	0	0	0	0	0	0	0	0	0	0	2	0	0	0	0	0	0	0	0	0	0	0	0	0	0	0	0	0	d_Bacteria;p_Bacteroidetes;c_Bacteroidia;o_Bacteroidales;f_S24-7;g_Unclassified_f_S24-7;s_Unclassified_f_S24-7
ASV_3457	0	0	0	0	0	0	0	0	0	0	0	0	0	0	0	0	0	0	0	0	0	0	2	0	0	0	0	0	0	0	d_Bacteria;p_Bacteroidetes;c_Bacteroidia;o_Bacteroidales;f_S24-7;g_Unclassified_f_S24-7;s_Unclassified_f_S24-7
ASV_3459	0	2	0	0	0	0	0	0	0	0	0	0	0	0	0	0	0	0	0	0	0	0	0	0	0	0	0	0	0	0	d_Bacteria;p_Bacteroidetes;c_Bacteroidia;o_Bacteroidales;f_S24-7;g_Unclassified_f_S24-7;s_Unclassified_f_S24-7
ASV_3464	9	2	7	0	0	0	0	0	0	0	4	0	2	0	0	0	0	0	0	0	0	0	0	0	0	0	0	0	0	0	d_Bacteria;p_Bacteroidetes;c_Bacteroidia;o_Bacteroidales;f_S24-7;g_Unclassified_f_S24-7;s_Unclassified_f_S24-7
ASV_3466	0	0	0	0	0	0	0	0	0	0	0	0	0	0	0	0	0	0	0	0	0	0	45	0	0	0	0	0	0	0	d_Bacteria;p_Bacteroidetes;c_Bacteroidia;o_Bacteroidales;f_S24-7;g_Unclassified_f_S24-7;s_Unclassified_f_S24-7
ASV_3467	0	0	0	0	0	0	0	0	0	0	0	0	0	0	0	0	0	0	0	0	0	0	0	0	0	0	0	0	0	0	d_Bacteria;p_Bacteroidetes;c_Bacteroidia;o_Bacteroidales;f_S24-7;g_Unclassified_f_S24-7;s_Unclassified_f_S24-7
ASV_3474	0	0	0	0	0	0	0	0	0	0	0	0	3	0	0	0	0	0	0	0	0	0	0	0	0	0	0	0	0	0	d_Bacteria;p_Bacteroidetes;c_Bacteroidia;o_Bacteroidales;f_S24-7;g_Unclassified_f_S24-7;s_Unclassified_f_S24-7
ASV_3478	0	0	0	0	0	0	0	4	0	0	0	0	0	0	0	0	0	0	0	0	0	0	0	0	0	0	0	0	0	0	d_Bacteria;p_Bacteroidetes;c_Bacteroidia;o_Bacteroidales;f_S24-7;g_Unclassified_f_S24-7;s_Unclassified_f_S24-7
ASV_3479	0	0	0	0	0	0	0	0	0	0	0	0	6	0	0	0	0	0	0	0	0	0	0	0	0	0	0	0	0	0	d_Bacteria;p_Bacteroidetes;c_Bacteroidia;o_Bacteroidales;f_S24-7;g_Unclassified_f_S24-7;s_Unclassified_f_S24-7
ASV_3480	0	0	0	0	0	0	0	0	0	4	0	0	0	0	0	0	0	0	0	0	0	0	0	0	0	0	0	0	0	0	d_Bacteria;p_Bacteroidetes;c_Bacteroidia;o_Bacteroidales;f_S24-7;g_Unclassified_f_S24-7;s_Unclassified_f_S24-7
ASV_3481	0	0	0	0	0	0	0	0	0	0	0	0	0	0	0	1	0	0	0	0	0	0	0	0	0	0	0	0	0	0	d_Bacteria;p_Bacteroidetes;c_Bacteroidia;o_Bacteroidales;f_S24-7;g_Unclassified_f_S24-7;s_Unclassified_f_S24-7
ASV_3482	0	0	1	0	0	0	0	0	0	0	0	0	0	0	0	0	0	0	0	0	0	0	0	0	0	0	0	0	0	0	d_Bacteria;p_Bacteroidetes;c_Bacteroidia;o_Bacteroidales;f_S24-7;g_Unclassified_f_S24-7;s_Unclassified_f_S24-7
ASV_3487	0	0	2	0	0	0	0	0	0	0	0	0	0	0	0	0	0	0	0	0	0	0	0	0	0	0	0	0	0	0	d_Bacteria;p_Bacteroidetes;c_Bacteroidia;o_Bacteroidales;f_S24-7;g_Unclassified_f_S24-7;s_Unclassified_f_S24-7
ASV_3491	0	0	0	0	0	0	5	0	0	0	0	0	0	0	0	0	0	0	0	0	0	0	0	0	0	0	0	0	0	0	d_Bacteria;p_Bacteroidetes;c_Bacteroidia;o_Bacteroidales;f_S24-7;g_Unclassified_f_S24-7;s_Unclassified_f_S24-7
ASV_3492	0	0	0	0	0	0	0	0	0	0	0	0	0	0	0	0	0	0	0	0	0	0	0	0	0	3	0	0	0	0	d_Bacteria;p_Bacteroidetes;c_Bacteroidia;o_Bacteroidales;f_S24-7;g_Unclassified_f_S24-7;s_Unclassified_f_S24-7
ASV_3494	0	0	0	0	0	0	0	0	0	0	6	0	8	0	0	0	0	17	0	0	3	0	0	0	0	0	0	0	0	0	d_Bacteria;p_Bacteroidetes;c_Bacteroidia;o_Bacteroidales;f_S24-7;g_Unclassified_f_S24-7;s_Unclassified_f_S24-7
ASV_3497	0	0	2	0	0	0	0	0	0	0	0	0	0	0	0	0	0	0	0	0	0	0	0	0	0	0	0	0	0	0	d_Bacteria;p_Bacteroidetes;c_Bacteroidia;o_Bacteroidales;f_S24-7;g_Unclassified_f_S24-7;s_Unclassified_f_S24-7
ASV_3505	0	0	3	0	0	0	0	0	0	0	0	0	0	0	0	0	0	0	0	0	0	0	0	0	0	0	0	0	0	0	d_Bacteria;p_Bacteroidetes;c_Bacteroidia;o_Bacteroidales;f_S24-7;g_Unclassified_f_S24-7;s_Unclassified_f_S24-7
ASV_3507	0	0	0	0	0	0	0	0	0	0	0	0	0	0	0	0	0	0	0	0	0	0	0	0	0	0	0	0	0	0	d_Bacteria;p_Bacteroidetes;c_Bacteroidia;o_Bacteroidales;f_S24-7;g_Unclassified_f_S24-7;s_Unclassified_f_S24-7
ASV_3513	0	0	0	0	0	0	0	0	0	0	0	0	0	0	0	0	0	0	0	0	0	0	0	0	0	0	0	0	0	2	d_Bacteria;p_Bacteroidetes;c_Bacteroidia;o_Bacteroidales;f_S24-7;g_Unclassified_f_S24-7;s_Unclassified_f_S24-7
ASV_3520	0	0	0	0	0	0	0	0	0	3	0	0	0	0	0	0	0	0	0	0	0	0	0	0	0	0	0	0	0	0	d_Bacteria;p_Bacteroidetes;c_Bacteroidia;o_Bacteroidales;f_S24-7;g_Unclassified_f_S24-7;s_Unclassified_f_S24-7
ASV_3521	0	0	0	0	0	0	0	0	0	0	0	1	0	0	0	0	0	0	0	0	0	0	0	0	0	0	0	0	0	0	d_Bacteria;p_Bacteroidetes;c_Bacteroidia;o_Bacteroidales;f_S24-7;g_Unclassified_f_S24-7;s_Unclassified_f_S24-7
ASV_3523	0	0	0	0	0	0	0	0	0	0	0	0	0	0	0	0	0	0	0	0	0	0	0	0	0	0	0	0	0	3	d_Bacteria;p_Bacteroidetes;c_Bacteroidia;o_Bacteroidales;f_S24-7;g_Unclassified_f_S24-7;s_Unclassified_f_S24-7
ASV_3525	0	0	0	0	0	0	0	0	0	0	0	0	0	0	0	0	0	0	0	0	0	0	0	0	0	0	0	0	0	0	d_Bacteria;p_Bacteroidetes;c_Bacteroidia;o_Bacteroidales;f_S24-7;g_Unclassified_f_S24-7;s_Unclassified_f_S24-7
ASV_3529	0	0	0	0	0	0	0	0	0	0	0	0	0	0	0	0	0	0	0	0	0	0	0	0	0	0	0	0	0	0	d_Bacteria;p_Bacteroidetes;c_Bacteroidia;o_Bacteroidales;f_S24-7;g_Unclassified_f_S24-7;s_Unclassified_f_S24-7
ASV_3534	0	0	0	0	0	0	0	1	0	0	0	0	0	0	0	0	0	0	0	0	0	0	0	0	0	0	0	0	0	0	d_Bacteria;p_Bacteroidetes;c_Bacteroidia;o_Bacteroidales;f_S24-7;g_Unclassified_f_S24-7;s_Unclassified_f_S24-7
ASV_3535	0	0	0	0	0	0	0	0	0	0	0	0	0	0	0	0	0	0	0	0	12	0	0	0	0	0	0	0	0	0	d_Bacteria;p_Bacteroidetes;c_Bacteroidia;o_Bacteroidales;f_S24-7;g_Unclassified_f_S24-7;s_Unclassified_f_S24-7
ASV_3537	0	0	0	0	0	0	0	0	0	0	0	0	0	0	0	0	0	0	0	0	0	0	0	0	0	0	0	0	0	0	d_Bacteria;p_Bacteroidetes;c_Bacteroidia;o_Bacteroidales;f_S24-7;g_Unclassified_f_S24-7;s_Unclassified_f_S24-7
ASV_3538	0	0	0	0	0	0	0	0	0	0	0	0	0	0	0	0	0	0	0	0	12	0	0	0	0	0	0	0	0	0	d_Bacteria;p_Bacteroidetes;c_Bacteroidia;o_Bacteroidales;f_S24-7;g_Unclassified_f_S24-7;s_Unclassified_f_S24-7
ASV_3545	0	0	0	0	0	0	0	2	0	0	0	0	0	0	0	0	0	0	0	0	0	0	0	0	0	0	0	0	0	0	d_Bacteria;p_Bacteroidetes;c_Bacteroidia;o_Bacteroidales;f_S24-7;g_Unclassified_f_S24-7;s_Unclassified_f_S24-7
ASV_3547	0	0	0	0	0	0	0	0	0	0	0	0	0	0	0	0	0	0	0	0	0	0	0	0	0	0	2	0	0	0	d_Bacteria;p_Bacteroidetes;c_Bacteroidia;o_Bacteroidales;f_S24-7;g_Unclassified_f_S24-7;s_Unclassified_f_S24-7
ASV_3560	0	0	0	0	0	0	5	0	0	0	0	0	0	0	0	0	0	0	0	0	0	0	0	0	0	0	0	0	0	0	d_Bacteria;p_Bacteroidetes;c_Bacteroidia;o_Bacteroidales;f_S24-7;g_Unclassified_f_S24-7;s_Unclassified_f_S24-7
ASV_3561	0	0	0	0	0	0	0	0	3	0	0	0	0	0	0	0	0	0	0	0	0	0	0	0	0	0	0	0	0	0	d_Bacteria;p_Bacteroidetes;c_Bacteroidia;o_Bacteroidales;f_S24-7;g_Unclassified_f_S24-7;s_Unclassified_f_S24-7
ASV_3565	0	0	2	0	0	0	0	0	0	0	0	0	0	0	0	0	0	0	0	0	0	0	0	0	0	0	0	0	0	0	d_Bacteria;p_Bacteroidetes;c_Bacteroidia;o_Bacteroidales;f_S24-7;g_Unclassified_f_S24-7;s_Unclassified_f_S24-7
ASV_3566	0	3	26	6	0	0	0	0	0	0	0	0	0	0	0	0	0	0	0	0	0	0	0	0	0	0	0	0	0	0	d_Bacteria;p_Bacteroidetes;c_Bacteroidia;o_Bacteroidales;f_S24-7;g_Unclassified_f_S24-7;s_Unclassified_f_S24-7
ASV_3568	0	0	7	0	0	0	0	0	0	0	0	0	0	0	0	0	0	0	0	0	0	0	0	0	0	0	0	0	0	0	d_Bacteria;p_Bacteroidetes;c_Bacteroidia;o_Bacteroidales;f_S24-7;g_Unclassified_f_S24-7;s_Unclassified_f_S24-7
ASV_3569	33	12	799	42	0	0	169	620	0	256	105	522	162	0	0	0	0	57	0	0	59	0	61	0	0	265	361	24	0	200	d_Bacteria;p_Bacteroidetes;c_Bacteroidia;o_Bacteroidales;f_S24-7;g_Unclassified_f_S24-7;s_Unclassified_f_S24-7
ASV_3570	0	0	0	5	0	0	0	0	0	0	0	0	0	0	0	0	0	0	0	0	0	0	0	0	0	0	0	0	0	0	d_Bacteria;p_Bacteroidetes;c_Bacteroidia;o_Bacteroidales;f_S24-7;g_Unclassified_f_S24-7;s_Unclassified_f_S24-7
ASV_3572	0	0	0	0	0	0	0	0	0	0	0	0	2	0	0	0	0	0	0	0	0	0	0	0	0	0	0	0	0	0	d_Bacteria;p_Bacteroidetes;c_Bacteroidia;o_Bacteroidales;f_S24-7;g_Unclassified_f_S24-7;s_Unclassified_f_S24-7
ASV_3573	0	0	0	0	0	0	0	3	0	0	0	0	0	0	0	0	0	0	0	0	0	0	0	0	0	0	0	0	0	0	d_Bacteria;p_Bacteroidetes;c_Bacteroidia;o_Bacteroidales;f_S24-7;g_Unclassified_f_S24-7;s_Unclassified_f_S24-7
ASV_3578	0	0	0	0	0	0	0	0	0	0	0	3	0	0	0	0	0	0	0	0	0	0	0	0	0	0	0	0	0	0	d_Bacteria;p_Bacteroidetes;c_Bacteroidia;o_Bacteroidales;f_S24-7;g_Unclassified_f_S24-7;s_Unclassified_f_S24-7
ASV_3580	0	0	0	0	0	0	0	0	0	0	0	0	0	0	0	4	0	0	0	0	0	0	0	0	0	0	0	0	0	0	d_Bacteria;p_Bacteroidetes;c_Bacteroidia;o_Bacteroidales;f_S24-7;g_Unclassified_f_S24-7;s_Unclassified_f_S24-7
ASV_3586	0	0	0	0	0	0	0	0	0	3	0	0	0	0	0	0	0	0	0	0	0	0	0	0	0	0	0	0	0	0	d_Bacteria;p_Bacteroidetes;c_Bacteroidia;o_Bacteroidales;f_S24-7;g_Unclassified_f_S24-7;s_Unclassified_f_S24-7
ASV_3594	0	0	3	0	0	0	0	0	0	0	0	0	0	0	0	0	0	0	0	0	0	0	0	0	0	0	0	0	0	0	d_Bacteria;p_Bacteroidetes;c_Bacteroidia;o_Bacteroidales;f_S24-7;g_Unclassified_f_S24-7;s_Unclassified_f_S24-7
ASV_3595	0	0	6	0	0	0	0	0	0	0	0	0	0	0	0	0	0	0	0	0	0	0	0	0	0	0	0	0	0	0	d_Bacteria;p_Bacteroidetes;c_Bacteroidia;o_Bacteroidales;f_S24-7;g_Unclassified_f_S24-7;s_Unclassified_f_S24-7
ASV_3598	0	0	0	0	0	0	0	3	0	0	0	0	0	0	0	0	0	0	0	0	0	0	0	0	0	0	0	0	0	0	d_Bacteria;p_Bacteroidetes;c_Bacteroidia;o_Bacteroidales;f_S24-7;g_Unclassified_f_S24-7;s_Unclassified_f_S24-7
ASV_3599	0	2	0	0	3	0	208	458	2	260	0	34	0	1	0	1	0	3	0	0	117	0	0	0	0	0	0	0	0	0	d_Bacteria;p_Bacteroidetes;c_Bacteroidia;o_Bacteroidales;f_S24-7;g_Unclassified_f_S24-7;s_Unclassified_f_S24-7
ASV_3606	0	0	0	0	0	0	0	0	0	0	0	0	1	0	0	0	0	0	0	0	0	0	0	0	0	0	0	0	0	0	d_Bacteria;p_Bacteroidetes;c_Bacteroidia;o_Bacteroidales;f_S24-7;g_Unclassified_f_S24-7;s_Unclassified_f_S24-7
ASV_3607	0	0	5	0	0	0	0	0	0	0	0	0	0	0	0	0	0	0	0	0	0	0	0	0	0	0	0	0	0	0	d_Bacteria;p_Bacteroidetes;c_Bacteroidia;o_Bacteroidales;f_S24-7;g_Unclassified_f_S24-7;s_Unclassified_f_S24-7
ASV_3608	0	0	7	0	0	0	0	0	0	0	0	0	0	0	0	0	0	0	0	0	0	0	0	0	0	0	0	0	0	0	d_Bacteria;p_Bacteroidetes;c_Bacteroidia;o_Bacteroidales;f_S24-7;g_Unclassified_f_S24-7;s_Unclassified_f_S24-7
ASV_3611	0	0	0	0	0	0	0	0	0	0	0	0	0	0	0	0	0	0	0	0	0	0	0	0	0	0	0	0	0	4	d_Bacteria;p_Bacteroidetes;c_Bacteroidia;o_Bacteroidales;f_S24-7;g_Unclassified_f_S24-7;s_Unclassified_f_S24-7
ASV_3615	0	0	0	0	0	0	0	1	0	0	0	0	0	0	0	0	0	0	0	0	0	0	0	0	0	0	0	0	0	0	d_Bacteria;p_Bacteroidetes;c_Bacteroidia;o_Bacteroidales;f_S24-7;g_Unclassified_f_S24-7;s_Unclassified_f_S24-7
ASV_3628	0	0	0	0	0	0	2	0	0	0	0	0	0	0	0	0	0	0	0	0	0	0	0	0	0	0	0	0	0	0	d_Bacteria;p_Bacteroidetes;c_Bacteroidia;o_Bacteroidales;f_S24-7;g_Unclassified_f_S24-7;s_Unclassified_f_S24-7
ASV_3630	0	0	3	0	0	0	0	0	0	0	0	0	0	0	0	0	0	0	0	0	0	0	0	0	0	0	0	0	0	0	d_Bacteria;p_Bacteroidetes;c_Bacteroidia;o_Bacteroidales;f_S24-7;g_Unclassified_f_S24-7;s_Unclassified_f_S24-7
ASV_3631	0	0	0	0	0	0	0	2	0	0	0	0	0	0	0	0	0	0	0	0	0	0	0	0	0	0	0	0	0	0	d_Bacteria;p_Bacteroidetes;c_Bacteroidia;o_Bacteroidales;f_S24-7;g_Unclassified_f_S24-7;s_Unclassified_f_S24-7
ASV_3636	0	0	0	0	0	0	0	0	0	0	0	0	0	0	0	0	0	0	0	0	0	0	0	0	0	0	0	0	0	0	d_Bacteria;p_Bacteroidetes;c_Bacteroidia;o_Bacteroidales;f_S24-7;g_Unclassified_f_S24-7;s_Unclassified_f_S24-7
ASV_3638	0	0	0	7	0	0	0	0	0	0	0	0	0	0	0	0	0	0	0	0	0	0	0	0	0	0	0	0	0	0	d_Bacteria;p_Bacteroidetes;c_Bacteroidia;o_Bacteroidales;f_S24-7;g_Unclassified_f_S24-7;s_Unclassified_f_S24-7
ASV_3641	0	0	0	0	0	0	0	0	0	0	0	0	0	0	0	0	0	0	0	0	1	0	0	0	0	0	0	0	0	0	d_Bacteria;p_Bacteroidetes;c_Bacteroidia;o_Bacteroidales;f_S24-7;g_Unclassified_f_S24-7;s_Unclassified_f_S24-7
ASV_3649	0	0	0	0	0	0	0	0	0	5	0	0	0	0	0	0	0	0	0	0	0	0	0	0	0	0	0	0	0	0	d_Bacteria;p_Bacteroidetes;c_Bacteroidia;o_Bacteroidales;f_S24-7;g_Unclassified_f_S24-7;s_Unclassified_f_S24-7
ASV_3651	0	0	0	0	0	0	0	0	0	0	0	0	0	0	0	0	0	0	0	0	4	0	0	0	0	0	0	0	0	0	d_Bacteria;p_Bacteroidetes;c_Bacteroidia;o_Bacteroidales;f_S24-7;g_Unclassified_f_S24-7;s_Unclassified_f_S24-7
ASV_3656	0	0	0	0	0	0	39	65	0	0	22	0	109	0	0	0	0	0	0	0	0	0	0	0	0	0	0	0	0	0	d_Bacteria;p_Bacteroidetes;c_Bacteroidia;o_Bacteroidales;f_S24-7;g_Unclassified_f_S24-7;s_Unclassified_f_S24-7
ASV_3657	0	0	0	0	0	0	0	0	0	0	0	0	0	0	0	0	0	0	0	0	0	0	0	0	2	0	0	0	0	0	d_Bacteria;p_Bacteroidetes;c_Bacteroidia;o_Bacteroidales;f_S24-7;g_Unclassified_f_S24-7;s_Unclassified_f_S24-7
ASV_3661	0	0	0	0	0	0	0	0	0	5	0	0	0	0	0	0	0	0	0	0	0	0	0	0	0	0	0	0	0	0	d_Bacteria;p_Bacteroidetes;c_Bacteroidia;o_Bacteroidales;f_S24-7;g_Unclassified_f_S24-7;s_Unclassified_f_S24-7
ASV_3667	0	0	0	0	0	0	5	0	0	0	0	0	0	0	0	0	0	0	0	0	0	0	0	0	0	0	0	0	0	0	d_Bacteria;p_Bacteroidetes;c_Bacteroidia;o_Bacteroidales;f_S24-7;g_Unclassified_f_S24-7;s_Unclassified_f_S24-7
ASV_3669	0	0	5	0	0	0	0	0	0	0	0	0	0	0	0	0	0	0	0	0	0	0	0	0	0	0	0	0	0	0	d_Bacteria;p_Bacteroidetes;c_Bacteroidia;o_Bacteroidales;f_S24-7;g_Unclassified_f_S24-7;s_Unclassified_f_S24-7
ASV_3675	0	0	0	0	0	0	0	0	0	5	0	0	0	0	0	0	0	0	0	0	0	0	0	0	0	0	0	0	0	0	d_Bacteria;p_Bacteroidetes;c_Bacteroidia;o_Bacteroidales;f_S24-7;g_Unclassified_f_S24-7;s_Unclassified_f_S24-7
ASV_3679	0	0	0	0	0	0	0	0	0	3	0	0	0	0	0	0	0	0	0	0	0	0	0	0	0	0	0	0	0	0	d_Bacteria;p_Bacteroidetes;c_Bacteroidia;o_Bacteroidales;f_S24-7;g_Unclassified_f_S24-7;s_Unclassified_f_S24-7
ASV_3685	0	0	0	0	0	0	0	3	0	0	0	0	0	0	0	0	0	0	0	0	0	0	0	0	0	0	0	0	0	0	d_Bacteria;p_Bacteroidetes;c_Bacteroidia;o_Bacteroidales;f_S24-7;g_Unclassified_f_S24-7;s_Unclassified_f_S24-7
ASV_3686	0	0	0	0	0	0	0	5	0	0	0	0	0	0	0	0	0	0	0	0	0	0	0	0	0	0	0	0	0	0	d_Bacteria;p_Bacteroidetes;c_Bacteroidia;o_Bacteroidales;f_S24-7;g_Unclassified_f_S24-7;s_Unclassified_f_S24-7
ASV_3687	0	2	110	5	0	0	15	11	0	4	21	0	108	0	0	0	0	1	0	0	1	0	0	0	1	0	0	0	0	0	d_Bacteria;p_Bacteroidetes;c_Bacteroidia;o_Bacteroidales;f_S24-7;g_Unclassified_f_S24-7;s_Unclassified_f_S24-7
ASV_3693	30	0	135	34	0	0	30	11	0	0	0	0	5	0	0	3	0	0	0	0	35	0	0	0	0	0	0	0	0	0	d_Bacteria;p_Bacteroidetes;c_Bacteroidia;o_Bacteroidales;f_S24-7;g_Unclassified_f_S24-7;s_Unclassified_f_S24-7
ASV_3702	0	0	2	0	0	0	0	0	0	0	0	0	0	0	0	0	0	0	0	0	0	0	0	0	0	0	0	0	0	0	d_Bacteria;p_Bacteroidetes;c_Bacteroidia;o_Bacteroidales;f_S24-7;g_Unclassified_f_S24-7;s_Unclassified_f_S24-7
ASV_3710	0	0	0	0	0	0	0	0	0	0	0	2	0	0	0	0	0	0	0	0	0	0	0	0	0	0	0	0	0	0	d_Bacteria;p_Bacteroidetes;c_Bacteroidia;o_Bacteroidales;f_S24-7;g_Unclassified_f_S24-7;s_Unclassified_f_S24-7
ASV_3712	0	0	3	0	0	0	0	0	0	0	0	0	0	0	0	0	0	0	0	0	0	0	0	0	0	0	0	0	0	0	d_Bacteria;p_Bacteroidetes;c_Bacteroidia;o_Bacteroidales;f_S24-7;g_Unclassified_f_S24-7;s_Unclassified_f_S24-7
ASV_3718	0	0	0	0	0	0	0	0	0	0	0	4	0	0	0	0	0	0	0	0	0	0	0	0	0	0	0	0	0	0	d_Bacteria;p_Bacteroidetes;c_Bacteroidia;o_Bacteroidales;f_S24-7;g_Unclassified_f_S24-7;s_Unclassified_f_S24-7
ASV_3722	0	0	0	0	0	0	0	0	0	0	0	0	0	0	0	0	0	0	0	0	0	0	0	0	0	0	13	0	0	0	d_Bacteria;p_Bacteroidetes;c_Bacteroidia;o_Bacteroidales;f_S24-7;g_Unclassified_f_S24-7;s_Unclassified_f_S24-7
ASV_3728	0	0	0	0	0	0	0	3	0	0	0	0	0	0	0	0	0	0	0	0	0	0	0	0	0	0	0	0	0	0	d_Bacteria;p_Bacteroidetes;c_Bacteroidia;o_Bacteroidales;f_S24-7;g_Unclassified_f_S24-7;s_Unclassified_f_S24-7
ASV_3731	0	0	7	0	0	0	0	0	0	0	0	0	0	0	0	0	0	0	0	0	0	0	0	0	0	0	0	0	0	0	d_Bacteria;p_Bacteroidetes;c_Bacteroidia;o_Bacteroidales;f_S24-7;g_Unclassified_f_S24-7;s_Unclassified_f_S24-7
ASV_3735	0	0	19	0	0	0	0	0	0	0	0	0	0	0	0	0	0	0	0	0	0	0	0	0	0	0	0	0	0	0	d_Bacteria;p_Bacteroidetes;c_Bacteroidia;o_Bacteroidales;f_S24-7;g_Unclassified_f_S24-7;s_Unclassified_f_S24-7
ASV_3737	0	0	0	0	0	0	0	0	0	5	0	0	0	0	0	0	0	0	0	0	0	0	0	0	0	0	0	0	0	0	d_Bacteria;p_Bacteroidetes;c_Bacteroidia;o_Bacteroidales;f_S24-7;g_Unclassified_f_S24-7;s_Unclassified_f_S24-7
ASV_3752	0	0	5	0	0	0	0	0	0	0	0	0	0	0	0	0	0	0	0	0	0	0	0	0	0	0	0	0	0	0	d_Bacteria;p_Bacteroidetes;c_Bacteroidia;o_Bacteroidales;f_S24-7;g_Unclassified_f_S24-7;s_Unclassified_f_S24-7
ASV_3761	0	0	0	0	0	0	0	0	0	0	0	0	0	0	0	0	0	0	0	0	0	0	0	0	0	0	3	0	0	0	d_Bacteria;p_Bacteroidetes;c_Bacteroidia;o_Bacteroidales;f_S24-7;g_Unclassified_f_S24-7;s_Unclassified_f_S24-7
ASV_3766	0	0	4	0	0	0	0	0	0	0	0	0	0	0	0	0	0	0	0	0	0	0	0	0	0	0	0	0	0	0	d_Bacteria;p_Bacteroidetes;c_Bacteroidia;o_Bacteroidales;f_S24-7;g_Unclassified_f_S24-7;s_Unclassified_f_S24-7
ASV_3781	0	0	0	0	0	0	3	0	0	0	0	0	0	0	0	0	0	0	0	0	0	0	0	0	0	0	0	0	0	0	d_Bacteria;p_Bacteroidetes;c_Bacteroidia;o_Bacteroidales;f_S24-7;g_Unclassified_f_S24-7;s_Unclassified_f_S24-7
ASV_3782	0	0	0	0	0	0	0	0	0	0	0	0	0	0	0	0	0	0	0	0	0	0	0	0	0	0	7	0	0	0	d_Bacteria;p_Bacteroidetes;c_Bacteroidia;o_Bacteroidales;f_S24-7;g_Unclassified_f_S24-7;s_Unclassified_f_S24-7
ASV_3785	0	0	5	0	0	0	0	0	0	0	0	0	0	0	0	0	0	0	0	0	0	0	0	0	0	0	0	0	0	0	d_Bacteria;p_Bacteroidetes;c_Bacteroidia;o_Bacteroidales;f_S24-7;g_Unclassified_f_S24-7;s_Unclassified_f_S24-7
ASV_3794	0	0	0	0	0	0	0	0	0	0	0	0	0	0	0	0	0	0	0	0	0	0	0	0	0	0	0	0	0	0	d_Bacteria;p_Bacteroidetes;c_Bacteroidia;o_Bacteroidales;f_S24-7;g_Unclassified_f_S24-7;s_Unclassified_f_S24-7
ASV_3795	0	0	0	0	0	0	0	0	0	0	0	0	0	0	0	0	0	0	0	0	0	0	0	0	3	0	0	0	0	0	d_Bacteria;p_Bacteroidetes;c_Bacteroidia;o_Bacteroidales;f_S24-7;g_Unclassified_f_S24-7;s_Unclassified_f_S24-7
ASV_3800	0	0	0	0	0	0	0	0	0	0	0	0	0	0	0	0	0	0	0	0	4	0	0	0	0	0	0	0	0	0	d_Bacteria;p_Bacteroidetes;c_Bacteroidia;o_Bacteroidales;f_S24-7;g_Unclassified_f_S24-7;s_Unclassified_f_S24-7
ASV_3805	0	0	0	0	0	0	0	5	0	0	0	0	0	0	0	0	0	0	0	0	0	0	0	0	0	0	0	0	0	0	d_Bacteria;p_Bacteroidetes;c_Bacteroidia;o_Bacteroidales;f_S24-7;g_Unclassified_f_S24-7;s_Unclassified_f_S24-7
ASV_3810	0	0	0	0	0	0	2	1	0	9	0	4	0	0	0	0	0	0	0	0	0	0	0	0	0	0	0	0	0	0	d_Bacteria;p_Bacteroidetes;c_Bacteroidia;o_Bacteroidales;f_S24-7;g_Unclassified_f_S24-7;s_Unclassified_f_S24-7
ASV_3811	0	0	0	0	0	0	0	0	0	0	0	0	0	0	0	0	0	0	0	0	0	0	0	0	0	0	0	0	0	0	d_Bacteria;p_Bacteroidetes;c_Bacteroidia;o_Bacteroidales;f_S24-7;g_Unclassified_f_S24-7;s_Unclassified_f_S24-7
ASV_3812	0	0	3	0	0	0	0	0	0	0	0	0	0	0	0	0	0	0	0	0	0	0	0	0	0	0	0	0	0	0	d_Bacteria;p_Bacteroidetes;c_Bacteroidia;o_Bacteroidales;f_S24-7;g_Unclassified_f_S24-7;s_Unclassified_f_S24-7
ASV_3815	0	0	0	0	0	0	0	0	0	0	0	0	0	0	0	0	0	0	0	0	0	0	0	0	0	0	0	0	0	0	d_Bacteria;p_Bacteroidetes;c_Bacteroidia;o_Bacteroidales;f_S24-7;g_Unclassified_f_S24-7;s_Unclassified_f_S24-7
ASV_3821	0	0	0	0	0	0	0	0	0	0	0	0	0	0	0	5	0	0	0	0	0	0	0	0	0	0	0	0	0	0	d_Bacteria;p_Bacteroidetes;c_Bacteroidia;o_Bacteroidales;f_S24-7;g_Unclassified_f_S24-7;s_Unclassified_f_S24-7
ASV_3822	0	0	0	0	0	0	0	0	0	0	0	0	4	0	0	0	0	0	0	0	0	0	0	0	0	0	0	0	0	0	d_Bacteria;p_Bacteroidetes;c_Bacteroidia;o_Bacteroidales;f_S24-7;g_Unclassified_f_S24-7;s_Unclassified_f_S24-7
ASV_3831	0	0	3	0	0	0	0	0	0	0	0	0	0	0	0	0	0	0	0	0	0	0	0	0	0	0	0	0	0	0	d_Bacteria;p_Bacteroidetes;c_Bacteroidia;o_Bacteroidales;f_S24-7;g_Unclassified_f_S24-7;s_Unclassified_f_S24-7
ASV_3838	0	0	0	0	0	0	0	0	0	0	0	0	0	0	0	0	0	0	0	0	1	0	0	0	0	0	0	0	0	0	d_Bacteria;p_Bacteroidetes;c_Bacteroidia;o_Bacteroidales;f_S24-7;g_Unclassified_f_S24-7;s_Unclassified_f_S24-7
ASV_3839	0	0	0	0	0	0	0	0	0	0	0	37	0	0	0	0	0	0	0	0	0	0	0	0	0	0	0	0	0	0	d_Bacteria;p_Bacteroidetes;c_Bacteroidia;o_Bacteroidales;f_S24-7;g_Unclassified_f_S24-7;s_Unclassified_f_S24-7
ASV_3840	0	8	0	0	0	0	0	0	0	0	0	0	0	0	0	0	0	0	0	0	0	0	0	0	0	0	0	0	0	0	d_Bacteria;p_Bacteroidetes;c_Bacteroidia;o_Bacteroidales;f_S24-7;g_Unclassified_f_S24-7;s_Unclassified_f_S24-7
ASV_3842	0	0	0	0	0	0	0	0	0	0	0	0	0	0	0	0	0	0	0	0	0	0	0	0	0	0	0	0	0	0	d_Bacteria;p_Bacteroidetes;c_Bacteroidia;o_Bacteroidales;f_S24-7;g_Unclassified_f_S24-7;s_Unclassified_f_S24-7
ASV_3846	0	0	1	0	0	0	0	0	0	0	0	0	0	0	0	0	0	0	0	0	0	0	0	0	0	0	0	0	0	0	d_Bacteria;p_Bacteroidetes;c_Bacteroidia;o_Bacteroidales;f_S24-7;g_Unclassified_f_S24-7;s_Unclassified_f_S24-7
ASV_3850	0	0	2	0	0	0	0	0	0	0	0	0	0	0	0	0	0	0	0	0	0	0	0	0	0	0	0	0	0	0	d_Bacteria;p_Bacteroidetes;c_Bacteroidia;o_Bacteroidales;f_S24-7;g_Unclassified_f_S24-7;s_Unclassified_f_S24-7
ASV_3851	0	0	0	0	0	0	0	0	0	0	0	0	0	0	0	0	0	0	0	0	0	0	0	0	0	0	0	0	0	0	d_Bacteria;p_Bacteroidetes;c_Bacteroidia;o_Bacteroidales;f_S24-7;g_Unclassified_f_S24-7;s_Unclassified_f_S24-7
ASV_3860	0	0	0	0	0	0	5	12	0	8	0	0	0	0	0	0	0	0	0	0	0	0	0	0	0	0	0	0	0	0	d_Bacteria;p_Bacteroidetes;c_Bacteroidia;o_Bacteroidales;f_S24-7;g_Unclassified_f_S24-7;s_Unclassified_f_S24-7
ASV_3862	0	0	0	0	0	0	0	2	0	0	0	0	0	0	0	0	0	0	0	0	0	0	0	0	0	0	0	0	0	0	d_Bacteria;p_Bacteroidetes;c_Bacteroidia;o_Bacteroidales;f_S24-7;g_Unclassified_f_S24-7;s_Unclassified_f_S24-7
ASV_3870	0	0	5	0	0	0	0	0	0	0	0	0	0	0	0	0	0	0	0	0	0	0	0	0	0	0	0	0	0	0	d_Bacteria;p_Bacteroidetes;c_Bacteroidia;o_Bacteroidales;f_S24-7;g_Unclassified_f_S24-7;s_Unclassified_f_S24-7
ASV_3882	0	0	0	0	0	0	0	0	0	0	0	0	0	0	0	0	0	0	0	0	0	0	0	0	21	0	0	0	0	0	d_Bacteria;p_Bacteroidetes;c_Bacteroidia;o_Bacteroidales;f_S24-7;g_Unclassified_f_S24-7;s_Unclassified_f_S24-7
ASV_3892	0	0	2	0	0	0	0	0	0	0	0	0	0	0	0	0	0	0	0	0	0	0	0	0	0	0	0	0	0	0	d_Bacteria;p_Bacteroidetes;c_Bacteroidia;o_Bacteroidales;f_S24-7;g_Unclassified_f_S24-7;s_Unclassified_f_S24-7
ASV_3894	0	0	0	0	0	0	0	2	0	0	0	0	0	0	0	0	0	0	0	0	0	0	0	0	0	0	0	0	0	0	d_Bacteria;p_Bacteroidetes;c_Bacteroidia;o_Bacteroidales;f_S24-7;g_Unclassified_f_S24-7;s_Unclassified_f_S24-7
ASV_3895	0	0	0	0	0	0	0	0	0	0	0	0	0	0	0	0	0	0	0	0	0	0	0	0	0	0	2	0	0	0	d_Bacteria;p_Bacteroidetes;c_Bacteroidia;o_Bacteroidales;f_S24-7;g_Unclassified_f_S24-7;s_Unclassified_f_S24-7
ASV_3896	0	0	3	0	0	0	0	0	0	0	0	0	0	0	0	0	0	0	0	0	0	0	0	0	0	0	0	0	0	0	d_Bacteria;p_Bacteroidetes;c_Bacteroidia;o_Bacteroidales;f_S24-7;g_Unclassified_f_S24-7;s_Unclassified_f_S24-7
ASV_3897	0	0	2	0	0	0	0	0	0	0	0	0	0	0	0	0	0	0	0	0	0	0	0	0	0	0	0	0	0	0	d_Bacteria;p_Bacteroidetes;c_Bacteroidia;o_Bacteroidales;f_S24-7;g_Unclassified_f_S24-7;s_Unclassified_f_S24-7
ASV_3898	0	1	59	9	0	0	0	12	0	14	19	0	68	0	0	0	0	3	0	0	4	0	0	0	0	0	0	0	0	0	d_Bacteria;p_Bacteroidetes;c_Bacteroidia;o_Bacteroidales;f_S24-7;g_Unclassified_f_S24-7;s_Unclassified_f_S24-7
ASV_3899	0	0	0	0	0	0	0	0	0	0	0	0	1	0	0	0	0	0	0	0	0	0	0	0	0	0	0	0	0	0	d_Bacteria;p_Bacteroidetes;c_Bacteroidia;o_Bacteroidales;f_S24-7;g_Unclassified_f_S24-7;s_Unclassified_f_S24-7
ASV_3901	0	0	2	0	0	0	0	0	0	0	0	0	0	0	0	0	0	0	0	0	0	0	0	0	0	0	0	0	0	0	d_Bacteria;p_Bacteroidetes;c_Bacteroidia;o_Bacteroidales;f_S24-7;g_Unclassified_f_S24-7;s_Unclassified_f_S24-7
ASV_3904	0	0	2	0	0	0	0	0	0	0	0	0	0	0	0	0	0	0	0	0	0	0	0	0	0	0	0	0	0	0	d_Bacteria;p_Bacteroidetes;c_Bacteroidia;o_Bacteroidales;f_S24-7;g_Unclassified_f_S24-7;s_Unclassified_f_S24-7
ASV_3910	0	0	0	0	0	0	0	0	0	0	0	0	0	0	0	0	0	0	0	0	0	0	0	0	0	0	0	0	0	2	d_Bacteria;p_Bacteroidetes;c_Bacteroidia;o_Bacteroidales;f_S24-7;g_Unclassified_f_S24-7;s_Unclassified_f_S24-7
ASV_3911	0	0	0	0	0	0	0	0	0	0	0	0	0	0	0	0	0	0	0	0	13	0	0	0	0	0	0	0	0	0	d_Bacteria;p_Bacteroidetes;c_Bacteroidia;o_Bacteroidales;f_S24-7;g_Unclassified_f_S24-7;s_Unclassified_f_S24-7
ASV_3920	0	0	0	0	0	0	0	0	0	0	0	0	0	0	0	0	0	0	0	0	0	0	0	0	0	0	0	0	0	24	d_Bacteria;p_Bacteroidetes;c_Bacteroidia;o_Bacteroidales;f_S24-7;g_Unclassified_f_S24-7;s_Unclassified_f_S24-7
ASV_3923	0	0	30	0	0	0	16	50	0	17	27	0	4	0	0	0	0	7	0	0	11	0	11	0	0	0	0	0	0	0	d_Bacteria;p_Bacteroidetes;c_Bacteroidia;o_Bacteroidales;f_S24-7;g_Unclassified_f_S24-7;s_Unclassified_f_S24-7
ASV_3924	0	0	2	0	0	0	0	0	0	0	0	0	0	0	0	0	0	0	0	0	0	0	0	0	0	0	0	0	0	0	d_Bacteria;p_Bacteroidetes;c_Bacteroidia;o_Bacteroidales;f_S24-7;g_Unclassified_f_S24-7;s_Unclassified_f_S24-7
ASV_3935	0	0	0	0	0	0	0	2	0	0	0	0	0	0	0	0	0	0	0	0	0	0	0	0	0	0	0	0	0	0	d_Bacteria;p_Bacteroidetes;c_Bacteroidia;o_Bacteroidales;f_S24-7;g_Unclassified_f_S24-7;s_Unclassified_f_S24-7
ASV_3961	0	0	0	0	0	0	0	0	0	0	0	0	0	0	0	0	0	0	0	0	0	0	0	0	1	0	0	0	0	0	d_Bacteria;p_Bacteroidetes;c_Bacteroidia;o_Bacteroidales;f_S24-7;g_Unclassified_f_S24-7;s_Unclassified_f_S24-7
ASV_3968	0	0	6	0	0	0	0	0	0	0	0	0	0	0	0	0	0	0	0	0	0	0	0	0	0	0	0	0	0	0	d_Bacteria;p_Bacteroidetes;c_Bacteroidia;o_Bacteroidales;f_S24-7;g_Unclassified_f_S24-7;s_Unclassified_f_S24-7
ASV_3970	0	0	0	0	0	0	0	0	0	1	0	0	0	0	0	0	0	0	0	0	0	0	0	0	0	0	0	0	0	0	d_Bacteria;p_Bacteroidetes;c_Bacteroidia;o_Bacteroidales;f_S24-7;g_Unclassified_f_S24-7;s_Unclassified_f_S24-7
ASV_3974	0	0	2	0	0	0	0	0	0	0	0	0	0	0	0	0	0	0	0	0	0	0	0	0	0	0	0	0	0	0	d_Bacteria;p_Bacteroidetes;c_Bacteroidia;o_Bacteroidales;f_S24-7;g_Unclassified_f_S24-7;s_Unclassified_f_S24-7
ASV_3981	0	0	0	0	0	0	0	0	0	2	0	0	0	0	0	0	0	0	0	0	0	0	0	0	0	0	0	0	0	0	d_Bacteria;p_Bacteroidetes;c_Bacteroidia;o_Bacteroidales;f_S24-7;g_Unclassified_f_S24-7;s_Unclassified_f_S24-7
ASV_3983	0	0	2	0	0	0	0	0	0	0	0	0	0	0	0	0	0	0	0	0	0	0	0	0	0	0	0	0	0	0	d_Bacteria;p_Bacteroidetes;c_Bacteroidia;o_Bacteroidales;f_S24-7;g_Unclassified_f_S24-7;s_Unclassified_f_S24-7
ASV_3990	0	0	0	0	0	0	0	0	0	0	0	0	0	0	0	0	0	0	0	0	0	0	0	0	0	0	4	0	0	0	d_Bacteria;p_Bacteroidetes;c_Bacteroidia;o_Bacteroidales;f_S24-7;g_Unclassified_f_S24-7;s_Unclassified_f_S24-7
ASV_3992	0	0	6	0	0	0	0	0	0	0	0	0	0	0	0	0	0	0	0	0	0	0	0	0	0	0	0	0	0	0	d_Bacteria;p_Bacteroidetes;c_Bacteroidia;o_Bacteroidales;f_S24-7;g_Unclassified_f_S24-7;s_Unclassified_f_S24-7
ASV_3995	0	0	0	0	0	0	0	0	0	0	0	0	0	0	0	0	0	8	0	0	0	0	0	0	0	0	0	0	0	0	d_Bacteria;p_Bacteroidetes;c_Bacteroidia;o_Bacteroidales;f_S24-7;g_Unclassified_f_S24-7;s_Unclassified_f_S24-7
ASV_3998	3	0	0	0	0	0	0	0	0	0	0	0	0	0	0	0	0	0	0	0	0	0	0	0	0	0	0	0	0	0	d_Bacteria;p_Bacteroidetes;c_Bacteroidia;o_Bacteroidales;f_S24-7;g_Unclassified_f_S24-7;s_Unclassified_f_S24-7
ASV_3999	0	0	1	0	0	0	0	0	0	0	0	0	0	0	0	0	0	0	0	0	0	0	0	0	0	0	0	0	0	0	d_Bacteria;p_Bacteroidetes;c_Bacteroidia;o_Bacteroidales;f_S24-7;g_Unclassified_f_S24-7;s_Unclassified_f_S24-7
ASV_4003	0	9	6	0	0	0	0	0	0	0	0	0	0	0	0	4	0	0	0	0	0	0	0	0	0	0	0	0	0	0	d_Bacteria;p_Bacteroidetes;c_Bacteroidia;o_Bacteroidales;f_S24-7;g_Unclassified_f_S24-7;s_Unclassified_f_S24-7
ASV_4006	0	0	4	0	0	0	0	0	0	0	0	0	0	0	0	0	0	0	0	0	0	0	0	0	0	0	0	0	0	0	d_Bacteria;p_Bacteroidetes;c_Bacteroidia;o_Bacteroidales;f_S24-7;g_Unclassified_f_S24-7;s_Unclassified_f_S24-7
ASV_4013	0	0	0	0	0	0	0	0	0	0	5	0	0	0	0	0	0	0	0	0	0	0	0	0	0	0	0	0	0	0	d_Bacteria;p_Bacteroidetes;c_Bacteroidia;o_Bacteroidales;f_S24-7;g_Unclassified_f_S24-7;s_Unclassified_f_S24-7
ASV_4014	0	0	0	0	0	0	2	0	0	0	0	0	0	0	0	0	0	0	0	0	0	0	0	0	0	0	0	0	0	0	d_Bacteria;p_Bacteroidetes;c_Bacteroidia;o_Bacteroidales;f_S24-7;g_Unclassified_f_S24-7;s_Unclassified_f_S24-7
ASV_4019	0	0	17	0	0	0	0	0	0	0	0	0	0	0	0	0	0	0	0	0	0	0	0	0	0	0	0	0	0	0	d_Bacteria;p_Bacteroidetes;c_Bacteroidia;o_Bacteroidales;f_S24-7;g_Unclassified_f_S24-7;s_Unclassified_f_S24-7
ASV_4022	0	0	7	0	0	0	0	0	0	0	0	0	0	0	0	0	0	0	0	0	0	0	0	0	0	0	0	0	0	0	d_Bacteria;p_Bacteroidetes;c_Bacteroidia;o_Bacteroidales;f_S24-7;g_Unclassified_f_S24-7;s_Unclassified_f_S24-7
ASV_4025	0	0	0	0	0	0	0	0	0	0	0	0	0	0	0	0	0	0	0	0	5	0	0	0	0	0	0	0	0	0	d_Bacteria;p_Bacteroidetes;c_Bacteroidia;o_Bacteroidales;f_S24-7;g_Unclassified_f_S24-7;s_Unclassified_f_S24-7
ASV_4026	0	0	0	0	0	0	0	0	0	0	1	0	0	0	0	0	0	0	0	0	0	0	0	0	0	0	0	0	0	0	d_Bacteria;p_Bacteroidetes;c_Bacteroidia;o_Bacteroidales;f_S24-7;g_Unclassified_f_S24-7;s_Unclassified_f_S24-7
ASV_4030	0	0	0	0	0	0	0	0	0	2	0	0	0	0	0	0	0	0	0	0	0	0	0	0	0	0	0	0	0	0	d_Bacteria;p_Bacteroidetes;c_Bacteroidia;o_Bacteroidales;f_S24-7;g_Unclassified_f_S24-7;s_Unclassified_f_S24-7
ASV_4032	0	0	4	0	0	0	0	0	0	0	0	0	0	0	0	0	0	0	0	0	0	0	0	0	0	0	0	0	0	0	d_Bacteria;p_Bacteroidetes;c_Bacteroidia;o_Bacteroidales;f_S24-7;g_Unclassified_f_S24-7;s_Unclassified_f_S24-7
ASV_4034	0	0	0	0	0	0	0	0	0	0	0	0	0	0	0	0	0	0	0	0	0	0	4	0	0	0	0	0	0	0	d_Bacteria;p_Bacteroidetes;c_Bacteroidia;o_Bacteroidales;f_S24-7;g_Unclassified_f_S24-7;s_Unclassified_f_S24-7
ASV_4037	0	0	0	0	0	0	0	0	0	0	0	0	0	0	0	0	0	0	0	0	0	0	0	0	0	0	6	0	0	0	d_Bacteria;p_Bacteroidetes;c_Bacteroidia;o_Bacteroidales;f_S24-7;g_Unclassified_f_S24-7;s_Unclassified_f_S24-7
ASV_4042	0	0	0	0	0	0	0	0	0	0	0	0	40	0	0	0	0	0	0	0	0	0	0	0	0	0	0	0	0	0	d_Bacteria;p_Bacteroidetes;c_Bacteroidia;o_Bacteroidales;f_S24-7;g_Unclassified_f_S24-7;s_Unclassified_f_S24-7
ASV_4043	0	0	0	0	0	0	0	3	0	0	0	0	0	0	0	0	0	0	0	0	0	0	0	0	0	0	0	0	0	0	d_Bacteria;p_Bacteroidetes;c_Bacteroidia;o_Bacteroidales;f_S24-7;g_Unclassified_f_S24-7;s_Unclassified_f_S24-7
ASV_4046	0	0	0	0	0	0	0	3	0	0	0	0	0	0	0	0	0	0	0	0	0	0	0	0	0	0	0	0	0	0	d_Bacteria;p_Bacteroidetes;c_Bacteroidia;o_Bacteroidales;f_S24-7;g_Unclassified_f_S24-7;s_Unclassified_f_S24-7
ASV_4048	0	0	0	0	0	0	0	0	0	0	0	0	5	0	0	0	0	0	0	0	0	0	0	0	0	0	0	0	0	0	d_Bacteria;p_Bacteroidetes;c_Bacteroidia;o_Bacteroidales;f_S24-7;g_Unclassified_f_S24-7;s_Unclassified_f_S24-7
ASV_4055	0	0	0	0	0	0	0	3	0	0	0	0	0	0	0	0	0	0	0	0	0	0	0	0	0	0	0	0	0	0	d_Bacteria;p_Bacteroidetes;c_Bacteroidia;o_Bacteroidales;f_S24-7;g_Unclassified_f_S24-7;s_Unclassified_f_S24-7
ASV_4057	0	0	6	0	0	0	0	0	0	0	0	0	0	0	0	0	0	0	0	0	0	0	0	0	0	0	0	0	0	0	d_Bacteria;p_Bacteroidetes;c_Bacteroidia;o_Bacteroidales;f_S24-7;g_Unclassified_f_S24-7;s_Unclassified_f_S24-7
ASV_4062	0	0	24	0	0	0	0	0	0	0	0	0	0	0	0	0	0	0	0	0	0	0	0	0	0	0	0	0	0	0	d_Bacteria;p_Bacteroidetes;c_Bacteroidia;o_Bacteroidales;f_S24-7;g_Unclassified_f_S24-7;s_Unclassified_f_S24-7
ASV_4063	0	0	0	0	0	0	0	3	0	0	0	0	0	0	0	0	0	0	0	0	0	0	0	0	0	0	0	0	0	0	d_Bacteria;p_Bacteroidetes;c_Bacteroidia;o_Bacteroidales;f_S24-7;g_Unclassified_f_S24-7;s_Unclassified_f_S24-7
ASV_4065	0	0	3	0	0	0	0	0	0	0	0	0	0	0	0	0	0	0	0	0	0	0	0	0	0	0	0	0	0	0	d_Bacteria;p_Bacteroidetes;c_Bacteroidia;o_Bacteroidales;f_S24-7;g_Unclassified_f_S24-7;s_Unclassified_f_S24-7
ASV_4073	0	0	11	0	0	0	0	0	0	0	0	0	0	0	0	0	0	0	0	0	0	0	0	0	0	0	0	0	0	0	d_Bacteria;p_Bacteroidetes;c_Bacteroidia;o_Bacteroidales;f_S24-7;g_Unclassified_f_S24-7;s_Unclassified_f_S24-7
ASV_4075	0	0	0	0	0	0	0	0	0	0	0	0	0	0	0	0	0	2	0	0	0	0	0	0	0	0	0	0	0	0	d_Bacteria;p_Bacteroidetes;c_Bacteroidia;o_Bacteroidales;f_S24-7;g_Unclassified_f_S24-7;s_Unclassified_f_S24-7
ASV_4078	0	0	1	0	0	0	0	0	0	0	0	0	0	0	0	0	0	0	0	0	0	0	0	0	0	0	0	0	0	0	d_Bacteria;p_Bacteroidetes;c_Bacteroidia;o_Bacteroidales;f_S24-7;g_Unclassified_f_S24-7;s_Unclassified_f_S24-7
ASV_4079	0	0	0	0	0	0	0	0	0	0	0	0	0	0	0	0	0	0	0	0	12	0	0	0	0	0	0	0	0	0	d_Bacteria;p_Bacteroidetes;c_Bacteroidia;o_Bacteroidales;f_S24-7;g_Unclassified_f_S24-7;s_Unclassified_f_S24-7
ASV_4082	0	0	0	0	0	0	0	0	0	0	0	0	0	0	0	0	0	0	0	0	4	0	0	0	0	0	0	0	0	0	d_Bacteria;p_Bacteroidetes;c_Bacteroidia;o_Bacteroidales;f_S24-7;g_Unclassified_f_S24-7;s_Unclassified_f_S24-7
ASV_4084	0	0	0	0	0	0	0	7	0	0	0	0	0	0	0	0	0	0	0	0	0	0	0	0	0	0	0	0	0	0	d_Bacteria;p_Bacteroidetes;c_Bacteroidia;o_Bacteroidales;f_S24-7;g_Unclassified_f_S24-7;s_Unclassified_f_S24-7
ASV_4087	0	0	26	0	0	0	77	77	0	0	0	0	0	0	0	0	0	0	0	0	0	0	0	0	0	0	0	0	0	67	d_Bacteria;p_Bacteroidetes;c_Bacteroidia;o_Bacteroidales;f_S24-7;g_Unclassified_f_S24-7;s_Unclassified_f_S24-7
ASV_4089	0	0	0	0	0	0	0	7	0	0	0	0	0	0	0	0	0	0	0	0	0	0	0	0	0	0	0	0	0	0	d_Bacteria;p_Bacteroidetes;c_Bacteroidia;o_Bacteroidales;f_S24-7;g_Unclassified_f_S24-7;s_Unclassified_f_S24-7
ASV_4100	0	0	181	0	0	0	22	131	0	135	12	8	24	0	0	0	0	0	0	0	1	0	0	0	0	0	0	0	0	0	d_Bacteria;p_Bacteroidetes;c_Bacteroidia;o_Bacteroidales;f_S24-7;g_Unclassified_f_S24-7;s_Unclassified_f_S24-7
ASV_4105	0	0	5	0	0	0	0	0	0	0	0	0	0	0	0	0	0	0	0	0	0	0	0	0	0	0	0	0	0	0	d_Bacteria;p_Bacteroidetes;c_Bacteroidia;o_Bacteroidales;f_S24-7;g_Unclassified_f_S24-7;s_Unclassified_f_S24-7
ASV_4107	0	0	0	0	0	0	0	1	0	0	0	0	0	0	0	0	0	0	0	0	0	0	0	0	0	0	0	0	0	0	d_Bacteria;p_Bacteroidetes;c_Bacteroidia;o_Bacteroidales;f_S24-7;g_Unclassified_f_S24-7;s_Unclassified_f_S24-7
ASV_4110	0	0	2	0	0	0	0	0	0	0	0	0	0	0	0	0	0	0	0	0	0	0	0	0	0	0	0	0	0	0	d_Bacteria;p_Bacteroidetes;c_Bacteroidia;o_Bacteroidales;f_S24-7;g_Unclassified_f_S24-7;s_Unclassified_f_S24-7
ASV_4115	0	0	3	0	0	0	0	0	0	0	0	0	0	0	0	0	0	0	0	0	0	0	0	0	0	0	0	0	0	0	d_Bacteria;p_Bacteroidetes;c_Bacteroidia;o_Bacteroidales;f_S24-7;g_Unclassified_f_S24-7;s_Unclassified_f_S24-7
ASV_4140	0	0	34	0	0	0	0	0	0	0	0	0	129	2	0	0	0	0	0	0	33	0	344	0	0	0	41	0	0	0	d_Bacteria;p_Bacteroidetes;c_Bacteroidia;o_Bacteroidales;f_S24-7;g_Unclassified_f_S24-7;s_Unclassified_f_S24-7
ASV_4141	0	0	0	0	0	0	0	37	0	0	0	0	0	0	0	0	0	0	0	0	0	0	0	0	0	0	0	0	0	0	d_Bacteria;p_Bacteroidetes;c_Bacteroidia;o_Bacteroidales;f_S24-7;g_Unclassified_f_S24-7;s_Unclassified_f_S24-7
ASV_4142	0	0	0	0	0	0	0	2	0	0	0	0	0	0	0	0	0	0	0	0	0	0	0	0	0	0	0	0	0	0	d_Bacteria;p_Bacteroidetes;c_Bacteroidia;o_Bacteroidales;f_S24-7;g_Unclassified_f_S24-7;s_Unclassified_f_S24-7
ASV_4144	0	0	0	0	0	0	0	0	0	0	0	0	3	0	0	0	0	0	0	0	0	0	0	0	0	0	0	0	0	0	d_Bacteria;p_Bacteroidetes;c_Bacteroidia;o_Bacteroidales;f_S24-7;g_Unclassified_f_S24-7;s_Unclassified_f_S24-7
ASV_4154	0	0	8	0	0	0	0	0	0	0	0	0	0	0	0	0	0	0	0	0	0	0	220	0	0	0	0	0	0	0	d_Bacteria;p_Bacteroidetes;c_Bacteroidia;o_Bacteroidales;f_S24-7;g_Unclassified_f_S24-7;s_Unclassified_f_S24-7
ASV_4156	0	0	0	0	0	0	0	0	0	0	0	0	0	0	0	0	0	0	0	0	0	0	0	0	0	0	4	0	0	0	d_Bacteria;p_Bacteroidetes;c_Bacteroidia;o_Bacteroidales;f_S24-7;g_Unclassified_f_S24-7;s_Unclassified_f_S24-7
ASV_4159	0	0	7	0	0	0	0	0	0	0	0	0	0	0	0	0	0	0	0	0	0	0	0	0	0	0	0	0	0	0	d_Bacteria;p_Bacteroidetes;c_Bacteroidia;o_Bacteroidales;f_S24-7;g_Unclassified_f_S24-7;s_Unclassified_f_S24-7
ASV_4160	0	0	0	0	0	0	0	0	0	0	0	0	0	0	0	0	0	0	0	0	2	0	0	0	0	0	0	0	0	0	d_Bacteria;p_Bacteroidetes;c_Bacteroidia;o_Bacteroidales;f_S24-7;g_Unclassified_f_S24-7;s_Unclassified_f_S24-7
ASV_4161	0	0	0	0	0	0	5	0	0	0	0	0	0	0	0	0	0	0	0	0	0	0	0	0	0	0	0	0	0	0	d_Bacteria;p_Bacteroidetes;c_Bacteroidia;o_Bacteroidales;f_S24-7;g_Unclassified_f_S24-7;s_Unclassified_f_S24-7
ASV_4163	0	0	0	0	0	0	0	0	0	0	0	0	0	0	0	0	0	0	0	0	0	0	0	0	0	0	0	0	0	0	d_Bacteria;p_Bacteroidetes;c_Bacteroidia;o_Bacteroidales;f_S24-7;g_Unclassified_f_S24-7;s_Unclassified_f_S24-7
ASV_4165	0	0	4	0	0	0	0	0	0	0	0	0	0	0	0	0	0	0	0	0	0	0	0	0	0	0	0	0	0	0	d_Bacteria;p_Bacteroidetes;c_Bacteroidia;o_Bacteroidales;f_S24-7;g_Unclassified_f_S24-7;s_Unclassified_f_S24-7
ASV_4171	0	0	0	0	0	0	0	0	0	0	0	0	0	0	0	0	0	0	0	0	4	0	0	0	0	0	0	0	0	0	d_Bacteria;p_Bacteroidetes;c_Bacteroidia;o_Bacteroidales;f_S24-7;g_Unclassified_f_S24-7;s_Unclassified_f_S24-7
ASV_4172	0	0	0	0	0	0	0	3	0	0	0	0	0	0	0	0	0	0	0	0	0	0	0	0	0	0	0	0	0	0	d_Bacteria;p_Bacteroidetes;c_Bacteroidia;o_Bacteroidales;f_S24-7;g_Unclassified_f_S24-7;s_Unclassified_f_S24-7
ASV_4178	0	0	0	0	0	0	0	0	0	0	0	0	0	0	0	0	0	0	0	0	0	0	0	0	0	0	4	0	0	0	d_Bacteria;p_Bacteroidetes;c_Bacteroidia;o_Bacteroidales;f_S24-7;g_Unclassified_f_S24-7;s_Unclassified_f_S24-7
ASV_4179	0	0	0	0	0	0	0	5	0	0	0	0	0	0	0	0	0	0	0	0	0	0	0	0	0	0	0	0	0	0	d_Bacteria;p_Bacteroidetes;c_Bacteroidia;o_Bacteroidales;f_S24-7;g_Unclassified_f_S24-7;s_Unclassified_f_S24-7
ASV_4184	0	0	4	0	0	0	0	0	0	0	0	0	0	0	0	0	0	0	0	0	0	0	0	0	0	0	0	0	0	0	d_Bacteria;p_Bacteroidetes;c_Bacteroidia;o_Bacteroidales;f_S24-7;g_Unclassified_f_S24-7;s_Unclassified_f_S24-7
ASV_4186	0	0	0	0	0	0	0	0	0	3	0	0	0	0	0	0	0	0	0	0	0	0	0	0	0	0	0	0	0	0	d_Bacteria;p_Bacteroidetes;c_Bacteroidia;o_Bacteroidales;f_S24-7;g_Unclassified_f_S24-7;s_Unclassified_f_S24-7
ASV_4197	0	0	0	0	0	0	0	0	0	0	0	0	0	0	0	0	0	0	0	0	0	0	0	0	0	0	0	0	0	0	d_Bacteria;p_Bacteroidetes;c_Bacteroidia;o_Bacteroidales;f_S24-7;g_Unclassified_f_S24-7;s_Unclassified_f_S24-7
ASV_4201	0	0	4	0	0	0	0	0	0	0	0	0	0	0	0	0	0	0	0	0	0	0	0	0	0	0	0	0	0	0	d_Bacteria;p_Bacteroidetes;c_Bacteroidia;o_Bacteroidales;f_S24-7;g_Unclassified_f_S24-7;s_Unclassified_f_S24-7
ASV_4208	0	0	0	0	0	0	0	0	0	0	0	0	0	0	0	0	0	0	0	0	0	0	0	0	0	0	0	0	0	0	d_Bacteria;p_Bacteroidetes;c_Bacteroidia;o_Bacteroidales;f_S24-7;g_Unclassified_f_S24-7;s_Unclassified_f_S24-7
ASV_4215	0	0	0	0	0	0	0	0	0	0	0	0	3	0	0	0	0	0	0	0	0	0	0	0	0	0	0	0	0	0	d_Bacteria;p_Bacteroidetes;c_Bacteroidia;o_Bacteroidales;f_S24-7;g_Unclassified_f_S24-7;s_Unclassified_f_S24-7
ASV_4220	0	0	2	0	0	0	0	0	0	0	0	0	0	0	0	0	0	0	0	0	0	0	0	0	0	0	0	0	0	0	d_Bacteria;p_Bacteroidetes;c_Bacteroidia;o_Bacteroidales;f_S24-7;g_Unclassified_f_S24-7;s_Unclassified_f_S24-7
ASV_4221	0	0	0	0	0	0	0	0	0	3	0	0	0	0	0	0	0	0	0	0	0	0	0	0	0	0	0	0	0	0	d_Bacteria;p_Bacteroidetes;c_Bacteroidia;o_Bacteroidales;f_S24-7;g_Unclassified_f_S24-7;s_Unclassified_f_S24-7
ASV_4225	0	0	0	6	0	0	0	0	0	0	0	0	0	0	0	0	0	0	0	0	0	0	0	0	0	0	0	0	0	0	d_Bacteria;p_Bacteroidetes;c_Bacteroidia;o_Bacteroidales;f_S24-7;g_Unclassified_f_S24-7;s_Unclassified_f_S24-7
ASV_4230	0	0	0	0	0	0	0	0	0	0	0	0	0	0	42	0	0	0	0	0	0	0	0	0	0	0	0	0	0	0	d_Bacteria;p_Bacteroidetes;c_Bacteroidia;o_Bacteroidales;f_S24-7;g_Unclassified_f_S24-7;s_Unclassified_f_S24-7
ASV_4231	0	0	0	0	0	0	0	0	0	0	0	0	0	0	0	0	0	0	0	0	0	0	0	0	0	0	3	0	0	0	d_Bacteria;p_Bacteroidetes;c_Bacteroidia;o_Bacteroidales;f_S24-7;g_Unclassified_f_S24-7;s_Unclassified_f_S24-7
ASV_4237	0	0	3	0	0	0	0	0	0	0	0	0	0	0	0	0	0	0	0	0	0	0	0	0	0	0	0	0	0	0	d_Bacteria;p_Bacteroidetes;c_Bacteroidia;o_Bacteroidales;f_S24-7;g_Unclassified_f_S24-7;s_Unclassified_f_S24-7
ASV_4242	0	0	0	0	0	0	0	0	0	0	0	35	0	0	0	0	0	0	0	0	0	0	0	0	0	0	3	0	0	0	d_Bacteria;p_Bacteroidetes;c_Bacteroidia;o_Bacteroidales;f_S24-7;g_Unclassified_f_S24-7;s_Unclassified_f_S24-7
ASV_4243	0	0	0	0	0	0	1	0	0	0	0	0	0	0	0	0	0	0	0	0	0	0	0	0	0	0	0	0	0	0	d_Bacteria;p_Bacteroidetes;c_Bacteroidia;o_Bacteroidales;f_S24-7;g_Unclassified_f_S24-7;s_Unclassified_f_S24-7
ASV_4249	0	7	23	0	0	0	165	199	0	330	0	0	0	0	0	0	0	0	0	0	33	0	0	0	0	0	87	0	0	45	d_Bacteria;p_Bacteroidetes;c_Bacteroidia;o_Bacteroidales;f_S24-7;g_Unclassified_f_S24-7;s_Unclassified_f_S24-7
ASV_4250	0	0	9	0	0	0	0	0	0	0	0	0	0	0	0	0	0	0	0	0	0	0	0	0	0	0	0	0	0	0	d_Bacteria;p_Bacteroidetes;c_Bacteroidia;o_Bacteroidales;f_S24-7;g_Unclassified_f_S24-7;s_Unclassified_f_S24-7
ASV_4254	0	0	0	0	0	0	0	0	0	0	0	0	0	0	0	0	0	0	0	0	0	0	0	0	0	0	0	0	0	16	d_Bacteria;p_Bacteroidetes;c_Bacteroidia;o_Bacteroidales;f_S24-7;g_Unclassified_f_S24-7;s_Unclassified_f_S24-7
ASV_4257	0	0	0	0	0	0	0	4	0	0	0	0	0	0	0	0	0	0	0	0	0	0	0	0	0	0	0	0	0	0	d_Bacteria;p_Bacteroidetes;c_Bacteroidia;o_Bacteroidales;f_S24-7;g_Unclassified_f_S24-7;s_Unclassified_f_S24-7
ASV_4260	0	0	5	0	0	0	0	0	0	0	0	0	0	0	0	0	0	0	0	0	0	0	0	0	0	0	0	0	0	0	d_Bacteria;p_Bacteroidetes;c_Bacteroidia;o_Bacteroidales;f_S24-7;g_Unclassified_f_S24-7;s_Unclassified_f_S24-7
ASV_4267	0	0	0	0	0	0	0	4	0	0	0	0	0	0	0	0	0	0	0	0	0	0	0	0	0	0	0	0	0	0	d_Bacteria;p_Bacteroidetes;c_Bacteroidia;o_Bacteroidales;f_S24-7;g_Unclassified_f_S24-7;s_Unclassified_f_S24-7
ASV_4272	0	0	4	0	0	0	0	0	0	0	0	0	0	0	0	0	0	0	0	0	0	0	0	0	0	0	0	0	0	0	d_Bacteria;p_Bacteroidetes;c_Bacteroidia;o_Bacteroidales;f_S24-7;g_Unclassified_f_S24-7;s_Unclassified_f_S24-7
ASV_4276	0	0	0	0	0	0	0	0	0	0	0	0	4	0	0	0	0	0	0	0	0	0	0	0	0	0	0	0	0	0	d_Bacteria;p_Bacteroidetes;c_Bacteroidia;o_Bacteroidales;f_S24-7;g_Unclassified_f_S24-7;s_Unclassified_f_S24-7
ASV_4283	0	0	0	0	0	0	0	0	0	0	0	0	0	0	0	0	0	0	0	0	0	0	0	0	0	0	3	0	0	0	d_Bacteria;p_Bacteroidetes;c_Bacteroidia;o_Bacteroidales;f_S24-7;g_Unclassified_f_S24-7;s_Unclassified_f_S24-7
ASV_4295	0	0	2	0	0	0	0	0	0	0	0	0	0	0	0	0	0	0	0	0	0	0	0	0	0	0	0	0	0	0	d_Bacteria;p_Bacteroidetes;c_Bacteroidia;o_Bacteroidales;f_S24-7;g_Unclassified_f_S24-7;s_Unclassified_f_S24-7
ASV_4298	0	0	2	0	0	0	0	0	0	0	0	0	0	0	0	0	0	0	0	0	0	0	0	0	0	0	0	0	0	0	d_Bacteria;p_Bacteroidetes;c_Bacteroidia;o_Bacteroidales;f_S24-7;g_Unclassified_f_S24-7;s_Unclassified_f_S24-7
ASV_4301	0	0	3	0	0	0	0	0	0	0	0	0	0	0	0	0	0	0	0	0	0	0	0	0	0	0	0	0	0	0	d_Bacteria;p_Bacteroidetes;c_Bacteroidia;o_Bacteroidales;f_S24-7;g_Unclassified_f_S24-7;s_Unclassified_f_S24-7
ASV_4305	0	0	3	0	0	0	0	0	0	0	0	0	0	0	0	0	0	0	0	0	0	0	0	0	0	0	0	0	0	0	d_Bacteria;p_Bacteroidetes;c_Bacteroidia;o_Bacteroidales;f_S24-7;g_Unclassified_f_S24-7;s_Unclassified_f_S24-7
ASV_4311	0	0	0	0	0	0	0	0	0	6	0	0	0	0	0	0	0	0	0	0	0	0	0	0	0	0	0	0	0	0	d_Bacteria;p_Bacteroidetes;c_Bacteroidia;o_Bacteroidales;f_S24-7;g_Unclassified_f_S24-7;s_Unclassified_f_S24-7
ASV_4313	0	0	0	0	0	0	0	0	0	0	0	0	0	0	0	0	0	0	0	0	0	0	0	0	0	0	0	0	0	3	d_Bacteria;p_Bacteroidetes;c_Bacteroidia;o_Bacteroidales;f_S24-7;g_Unclassified_f_S24-7;s_Unclassified_f_S24-7
ASV_4314	0	0	0	0	0	0	0	0	0	0	0	0	2	0	0	0	0	0	0	0	0	0	0	0	0	0	0	0	0	0	d_Bacteria;p_Bacteroidetes;c_Bacteroidia;o_Bacteroidales;f_S24-7;g_Unclassified_f_S24-7;s_Unclassified_f_S24-7
ASV_4315	0	0	0	0	0	0	0	0	0	0	0	0	0	0	0	0	0	0	0	0	0	0	0	0	0	0	0	0	0	0	d_Bacteria;p_Bacteroidetes;c_Bacteroidia;o_Bacteroidales;f_S24-7;g_Unclassified_f_S24-7;s_Unclassified_f_S24-7
ASV_4323	0	0	0	0	0	0	0	0	0	0	0	0	0	0	0	0	0	0	0	0	0	0	0	0	0	0	0	0	0	2	d_Bacteria;p_Bacteroidetes;c_Bacteroidia;o_Bacteroidales;f_S24-7;g_Unclassified_f_S24-7;s_Unclassified_f_S24-7
ASV_4327	0	0	5	0	0	0	7	5	0	0	0	0	27	0	0	0	0	0	0	0	0	0	0	0	0	0	0	0	0	0	d_Bacteria;p_Bacteroidetes;c_Bacteroidia;o_Bacteroidales;f_S24-7;g_Unclassified_f_S24-7;s_Unclassified_f_S24-7
ASV_4331	0	0	0	0	0	0	0	0	0	0	0	0	2	0	0	0	0	0	0	0	0	0	0	0	0	0	0	0	0	0	d_Bacteria;p_Bacteroidetes;c_Bacteroidia;o_Bacteroidales;f_S24-7;g_Unclassified_f_S24-7;s_Unclassified_f_S24-7
ASV_4341	0	0	0	0	0	0	0	1	0	0	0	0	0	0	0	0	0	0	0	0	0	0	0	0	0	0	0	0	0	0	d_Bacteria;p_Bacteroidetes;c_Bacteroidia;o_Bacteroidales;f_S24-7;g_Unclassified_f_S24-7;s_Unclassified_f_S24-7
ASV_4361	0	0	6	0	0	0	0	0	0	0	0	0	0	0	0	0	0	0	0	0	0	0	0	0	0	0	0	0	0	0	d_Bacteria;p_Bacteroidetes;c_Bacteroidia;o_Bacteroidales;f_S24-7;g_Unclassified_f_S24-7;s_Unclassified_f_S24-7
ASV_4362	0	0	0	0	0	0	0	0	0	0	0	0	0	0	0	0	0	0	0	0	3	0	0	0	0	0	0	0	0	0	d_Bacteria;p_Bacteroidetes;c_Bacteroidia;o_Bacteroidales;f_S24-7;g_Unclassified_f_S24-7;s_Unclassified_f_S24-7
ASV_4367	0	0	0	0	0	0	4	0	0	0	0	0	0	0	0	0	0	0	0	0	0	0	0	0	0	0	0	0	0	0	d_Bacteria;p_Bacteroidetes;c_Bacteroidia;o_Bacteroidales;f_S24-7;g_Unclassified_f_S24-7;s_Unclassified_f_S24-7
ASV_4369	0	0	10	0	0	0	0	0	0	0	0	0	0	0	0	0	0	0	0	0	0	0	0	0	0	0	0	0	0	0	d_Bacteria;p_Bacteroidetes;c_Bacteroidia;o_Bacteroidales;f_S24-7;g_Unclassified_f_S24-7;s_Unclassified_f_S24-7
ASV_4374	0	0	0	0	0	0	0	0	0	9	0	0	0	0	0	0	0	0	0	0	0	0	0	0	0	0	0	0	0	0	d_Bacteria;p_Bacteroidetes;c_Bacteroidia;o_Bacteroidales;f_S24-7;g_Unclassified_f_S24-7;s_Unclassified_f_S24-7
ASV_4381	0	0	0	0	0	0	11	0	0	0	0	0	0	0	0	0	0	0	0	0	0	0	0	0	0	0	0	0	0	0	d_Bacteria;p_Bacteroidetes;c_Bacteroidia;o_Bacteroidales;f_S24-7;g_Unclassified_f_S24-7;s_Unclassified_f_S24-7
ASV_4384	0	0	0	0	0	0	0	2	0	0	0	0	0	0	0	0	0	0	0	0	0	0	0	0	0	0	0	0	0	0	d_Bacteria;p_Bacteroidetes;c_Bacteroidia;o_Bacteroidales;f_S24-7;g_Unclassified_f_S24-7;s_Unclassified_f_S24-7
ASV_4386	0	0	0	0	0	0	0	0	0	0	0	1	0	0	0	0	0	0	0	0	0	0	0	0	0	0	0	0	0	0	d_Bacteria;p_Bacteroidetes;c_Bacteroidia;o_Bacteroidales;f_S24-7;g_Unclassified_f_S24-7;s_Unclassified_f_S24-7
ASV_4392	0	0	53	33	0	0	0	28	0	0	0	0	52	0	0	0	0	70	0	0	15	0	0	0	0	0	0	0	0	85	d_Bacteria;p_Bacteroidetes;c_Bacteroidia;o_Bacteroidales;f_S24-7;g_Unclassified_f_S24-7;s_Unclassified_f_S24-7
ASV_4393	0	0	0	0	0	0	0	5	0	0	0	0	0	0	0	0	0	0	0	0	0	0	0	0	0	0	0	0	0	0	d_Bacteria;p_Bacteroidetes;c_Bacteroidia;o_Bacteroidales;f_S24-7;g_Unclassified_f_S24-7;s_Unclassified_f_S24-7
ASV_4397	0	0	0	0	0	0	0	0	0	0	0	0	0	0	0	0	0	0	0	0	0	0	0	0	0	0	0	0	0	0	d_Bacteria;p_Bacteroidetes;c_Bacteroidia;o_Bacteroidales;f_S24-7;g_Unclassified_f_S24-7;s_Unclassified_f_S24-7
ASV_4402	0	0	0	0	0	0	0	0	0	0	0	0	0	0	0	0	0	0	0	0	0	0	0	0	0	0	0	0	0	0	d_Bacteria;p_Bacteroidetes;c_Bacteroidia;o_Bacteroidales;f_S24-7;g_Unclassified_f_S24-7;s_Unclassified_f_S24-7
ASV_4404	0	0	0	0	0	0	0	0	0	7	0	0	0	0	0	0	0	0	0	0	0	0	0	0	0	0	0	0	0	0	d_Bacteria;p_Bacteroidetes;c_Bacteroidia;o_Bacteroidales;f_S24-7;g_Unclassified_f_S24-7;s_Unclassified_f_S24-7
ASV_4420	0	0	0	0	0	0	0	3	0	0	0	0	0	0	0	0	0	0	0	0	0	0	0	0	0	0	0	0	0	0	d_Bacteria;p_Bacteroidetes;c_Bacteroidia;o_Bacteroidales;f_S24-7;g_Unclassified_f_S24-7;s_Unclassified_f_S24-7
ASV_4426	0	0	0	0	0	0	10	0	0	0	0	0	0	0	0	0	0	0	0	0	0	0	0	0	0	0	0	0	0	0	d_Bacteria;p_Bacteroidetes;c_Bacteroidia;o_Bacteroidales;f_S24-7;g_Unclassified_f_S24-7;s_Unclassified_f_S24-7
ASV_4428	0	0	0	0	0	0	0	0	0	0	0	24	0	0	0	0	0	0	0	0	0	0	0	0	0	0	0	0	0	0	d_Bacteria;p_Bacteroidetes;c_Bacteroidia;o_Bacteroidales;f_S24-7;g_Unclassified_f_S24-7;s_Unclassified_f_S24-7
ASV_4433	0	0	7	0	0	0	0	0	0	0	0	0	0	0	0	0	0	0	0	0	0	0	0	0	0	0	0	0	0	0	d_Bacteria;p_Bacteroidetes;c_Bacteroidia;o_Bacteroidales;f_S24-7;g_Unclassified_f_S24-7;s_Unclassified_f_S24-7
ASV_4443	0	0	0	0	0	0	0	0	0	0	0	0	0	0	0	0	0	0	0	0	8	0	0	0	0	0	0	0	0	0	d_Bacteria;p_Bacteroidetes;c_Bacteroidia;o_Bacteroidales;f_S24-7;g_Unclassified_f_S24-7;s_Unclassified_f_S24-7
ASV_4444	0	0	0	0	0	0	0	0	0	0	0	0	0	0	0	0	0	0	0	0	0	0	0	0	0	0	0	0	0	3	d_Bacteria;p_Bacteroidetes;c_Bacteroidia;o_Bacteroidales;f_S24-7;g_Unclassified_f_S24-7;s_Unclassified_f_S24-7
ASV_4448	0	0	0	0	0	0	0	0	0	5	0	0	0	0	0	0	0	0	0	0	0	0	0	0	0	0	0	0	0	0	d_Bacteria;p_Bacteroidetes;c_Bacteroidia;o_Bacteroidales;f_S24-7;g_Unclassified_f_S24-7;s_Unclassified_f_S24-7
ASV_4455	0	0	0	0	0	0	18	51	0	68	0	0	0	0	0	0	0	0	0	0	0	0	0	0	0	0	0	0	0	0	d_Bacteria;p_Bacteroidetes;c_Bacteroidia;o_Bacteroidales;f_S24-7;g_Unclassified_f_S24-7;s_Unclassified_f_S24-7
ASV_4456	0	0	0	0	0	0	2	0	0	0	0	0	0	0	0	0	0	0	0	0	0	0	0	0	0	0	0	0	0	0	d_Bacteria;p_Bacteroidetes;c_Bacteroidia;o_Bacteroidales;f_S24-7;g_Unclassified_f_S24-7;s_Unclassified_f_S24-7
ASV_4461	0	0	0	0	0	0	0	3	0	0	0	0	0	0	0	0	0	0	0	0	0	0	0	0	0	0	0	0	0	0	d_Bacteria;p_Bacteroidetes;c_Bacteroidia;o_Bacteroidales;f_S24-7;g_Unclassified_f_S24-7;s_Unclassified_f_S24-7
ASV_4462	0	0	0	0	0	0	0	0	0	0	0	0	3	0	0	0	0	0	0	0	0	0	0	0	0	0	0	0	0	0	d_Bacteria;p_Bacteroidetes;c_Bacteroidia;o_Bacteroidales;f_S24-7;g_Unclassified_f_S24-7;s_Unclassified_f_S24-7
ASV_4464	0	0	0	0	0	0	0	0	0	0	0	0	0	0	0	0	0	0	0	0	0	0	0	0	2	0	0	0	0	0	d_Bacteria;p_Bacteroidetes;c_Bacteroidia;o_Bacteroidales;f_S24-7;g_Unclassified_f_S24-7;s_Unclassified_f_S24-7
ASV_4466	0	0	6	0	0	0	0	0	0	0	0	0	0	0	0	0	0	0	0	0	0	0	0	0	0	0	0	0	0	0	d_Bacteria;p_Bacteroidetes;c_Bacteroidia;o_Bacteroidales;f_S24-7;g_Unclassified_f_S24-7;s_Unclassified_f_S24-7
ASV_4470	0	0	4	0	0	0	0	0	0	0	0	0	0	0	0	0	0	0	0	0	0	0	0	0	0	0	0	0	0	0	d_Bacteria;p_Bacteroidetes;c_Bacteroidia;o_Bacteroidales;f_S24-7;g_Unclassified_f_S24-7;s_Unclassified_f_S24-7
ASV_4471	0	0	0	0	0	0	0	0	0	0	0	0	0	0	0	0	0	0	0	0	0	0	0	0	0	0	0	0	0	40	d_Bacteria;p_Bacteroidetes;c_Bacteroidia;o_Bacteroidales;f_S24-7;g_Unclassified_f_S24-7;s_Unclassified_f_S24-7
ASV_4476	0	0	0	0	0	0	0	0	3	0	16	0	14	0	0	0	0	7	0	0	0	0	0	0	0	0	0	0	0	0	d_Bacteria;p_Bacteroidetes;c_Bacteroidia;o_Bacteroidales;f_S24-7;g_Unclassified_f_S24-7;s_Unclassified_f_S24-7
ASV_4481	0	0	0	0	0	0	0	0	0	0	0	0	0	0	0	0	0	0	0	0	0	0	0	0	0	0	5	0	0	0	d_Bacteria;p_Bacteroidetes;c_Bacteroidia;o_Bacteroidales;f_S24-7;g_Unclassified_f_S24-7;s_Unclassified_f_S24-7
ASV_4482	0	0	0	0	0	0	0	0	0	0	0	2	0	0	0	0	0	0	0	0	0	0	0	0	0	0	0	0	0	0	d_Bacteria;p_Bacteroidetes;c_Bacteroidia;o_Bacteroidales;f_S24-7;g_Unclassified_f_S24-7;s_Unclassified_f_S24-7
ASV_4486	0	0	0	0	0	0	0	0	0	4	0	0	0	0	0	0	0	0	0	0	0	0	0	0	0	0	0	0	0	0	d_Bacteria;p_Bacteroidetes;c_Bacteroidia;o_Bacteroidales;f_S24-7;g_Unclassified_f_S24-7;s_Unclassified_f_S24-7
ASV_4489	0	0	8	0	0	0	0	0	0	0	0	0	0	0	0	0	0	0	0	0	0	0	0	0	0	0	0	0	0	0	d_Bacteria;p_Bacteroidetes;c_Bacteroidia;o_Bacteroidales;f_S24-7;g_Unclassified_f_S24-7;s_Unclassified_f_S24-7
ASV_4496	0	0	5	0	0	0	0	0	0	0	0	0	0	0	0	0	0	0	0	0	0	0	0	0	0	0	0	0	0	0	d_Bacteria;p_Bacteroidetes;c_Bacteroidia;o_Bacteroidales;f_S24-7;g_Unclassified_f_S24-7;s_Unclassified_f_S24-7
ASV_4497	0	0	4	0	0	0	0	0	0	0	0	0	0	0	0	0	0	0	0	0	0	0	0	0	0	0	0	0	0	0	d_Bacteria;p_Bacteroidetes;c_Bacteroidia;o_Bacteroidales;f_S24-7;g_Unclassified_f_S24-7;s_Unclassified_f_S24-7
ASV_4498	0	0	0	0	0	0	0	0	0	0	0	0	0	0	0	0	0	0	0	0	3	0	0	0	0	0	0	0	0	0	d_Bacteria;p_Bacteroidetes;c_Bacteroidia;o_Bacteroidales;f_S24-7;g_Unclassified_f_S24-7;s_Unclassified_f_S24-7
ASV_4501	0	0	0	0	0	0	0	0	0	6	0	0	0	0	0	0	0	0	0	0	0	0	0	0	0	0	0	0	0	0	d_Bacteria;p_Bacteroidetes;c_Bacteroidia;o_Bacteroidales;f_S24-7;g_Unclassified_f_S24-7;s_Unclassified_f_S24-7
ASV_4508	0	0	5	0	0	0	0	0	0	0	0	0	0	0	0	0	0	0	0	0	0	0	0	0	0	0	0	0	0	0	d_Bacteria;p_Bacteroidetes;c_Bacteroidia;o_Bacteroidales;f_S24-7;g_Unclassified_f_S24-7;s_Unclassified_f_S24-7
ASV_4517	0	0	0	0	0	0	0	0	0	0	0	0	0	0	0	0	0	0	0	0	0	0	0	0	1	0	0	0	0	0	d_Bacteria;p_Bacteroidetes;c_Bacteroidia;o_Bacteroidales;f_S24-7;g_Unclassified_f_S24-7;s_Unclassified_f_S24-7
ASV_4526	0	0	0	0	0	0	0	0	0	1	0	0	0	0	0	0	0	0	0	0	0	0	0	0	0	0	0	0	0	0	d_Bacteria;p_Bacteroidetes;c_Bacteroidia;o_Bacteroidales;f_S24-7;g_Unclassified_f_S24-7;s_Unclassified_f_S24-7
ASV_4527	0	0	0	0	0	0	0	0	0	0	0	8	0	0	0	0	0	0	0	0	0	0	0	0	0	0	0	0	0	0	d_Bacteria;p_Bacteroidetes;c_Bacteroidia;o_Bacteroidales;f_S24-7;g_Unclassified_f_S24-7;s_Unclassified_f_S24-7
ASV_4530	0	0	0	0	0	0	0	0	0	0	0	0	0	0	0	0	0	0	0	0	0	0	0	0	5	0	0	0	0	0	d_Bacteria;p_Bacteroidetes;c_Bacteroidia;o_Bacteroidales;f_S24-7;g_Unclassified_f_S24-7;s_Unclassified_f_S24-7
ASV_4534	0	0	0	0	0	0	0	0	0	0	2	0	0	0	0	0	0	0	0	0	0	0	0	0	0	0	0	0	0	0	d_Bacteria;p_Bacteroidetes;c_Bacteroidia;o_Bacteroidales;f_S24-7;g_Unclassified_f_S24-7;s_Unclassified_f_S24-7
ASV_4535	0	0	0	0	0	0	5	0	0	0	0	0	0	0	0	0	0	0	0	0	0	0	0	0	0	0	0	0	0	0	d_Bacteria;p_Bacteroidetes;c_Bacteroidia;o_Bacteroidales;f_S24-7;g_Unclassified_f_S24-7;s_Unclassified_f_S24-7
ASV_4543	0	0	3	0	0	0	0	0	0	0	0	0	0	0	0	0	0	0	0	0	0	0	0	0	0	0	0	0	0	0	d_Bacteria;p_Bacteroidetes;c_Bacteroidia;o_Bacteroidales;f_S24-7;g_Unclassified_f_S24-7;s_Unclassified_f_S24-7
ASV_4547	0	0	2	0	0	0	0	0	0	0	0	0	0	0	0	0	0	0	0	0	0	0	0	0	0	0	0	0	0	0	d_Bacteria;p_Bacteroidetes;c_Bacteroidia;o_Bacteroidales;f_S24-7;g_Unclassified_f_S24-7;s_Unclassified_f_S24-7
ASV_4550	0	0	1	0	0	0	0	0	0	0	0	0	0	0	0	0	0	0	0	0	0	0	0	0	0	0	0	0	0	0	d_Bacteria;p_Bacteroidetes;c_Bacteroidia;o_Bacteroidales;f_S24-7;g_Unclassified_f_S24-7;s_Unclassified_f_S24-7
ASV_4553	0	0	2	0	0	0	0	0	0	0	0	0	0	0	0	0	0	0	0	0	0	0	0	0	0	0	0	0	0	0	d_Bacteria;p_Bacteroidetes;c_Bacteroidia;o_Bacteroidales;f_S24-7;g_Unclassified_f_S24-7;s_Unclassified_f_S24-7
ASV_4559	0	0	2	0	0	0	0	0	0	0	0	0	0	0	0	0	0	0	0	0	0	0	0	0	0	0	0	0	0	0	d_Bacteria;p_Bacteroidetes;c_Bacteroidia;o_Bacteroidales;f_S24-7;g_Unclassified_f_S24-7;s_Unclassified_f_S24-7
ASV_4565	0	0	0	0	0	0	44	114	0	32	0	0	0	0	0	0	0	0	0	0	0	0	0	0	0	0	0	0	0	0	d_Bacteria;p_Bacteroidetes;c_Bacteroidia;o_Bacteroidales;f_S24-7;g_Unclassified_f_S24-7;s_Unclassified_f_S24-7
ASV_4569	0	0	0	0	0	0	0	0	0	0	0	0	0	0	0	0	0	0	0	0	0	0	0	0	0	0	2	0	0	0	d_Bacteria;p_Bacteroidetes;c_Bacteroidia;o_Bacteroidales;f_S24-7;g_Unclassified_f_S24-7;s_Unclassified_f_S24-7
ASV_4582	0	0	0	0	0	0	0	0	0	0	0	0	0	0	0	0	0	0	0	0	0	0	0	0	0	0	0	0	0	0	d_Bacteria;p_Bacteroidetes;c_Bacteroidia;o_Bacteroidales;f_S24-7;g_Unclassified_f_S24-7;s_Unclassified_f_S24-7
ASV_4584	0	0	0	0	0	0	0	0	0	0	0	0	0	0	0	0	0	0	0	0	2	0	0	0	0	0	0	0	0	0	d_Bacteria;p_Bacteroidetes;c_Bacteroidia;o_Bacteroidales;f_S24-7;g_Unclassified_f_S24-7;s_Unclassified_f_S24-7
ASV_4590	0	0	27	0	0	0	67	199	0	0	0	0	0	0	0	0	0	18	0	0	0	0	0	0	0	0	0	0	0	0	d_Bacteria;p_Bacteroidetes;c_Bacteroidia;o_Bacteroidales;f_S24-7;g_Unclassified_f_S24-7;s_Unclassified_f_S24-7
ASV_4594	0	0	6	0	0	0	0	0	0	0	0	0	0	0	0	0	0	0	0	0	0	0	0	0	0	0	0	0	0	0	d_Bacteria;p_Bacteroidetes;c_Bacteroidia;o_Bacteroidales;f_S24-7;g_Unclassified_f_S24-7;s_Unclassified_f_S24-7
ASV_4595	0	0	0	0	0	0	4	0	0	0	0	0	0	0	0	0	0	0	0	0	0	0	0	0	0	0	0	0	0	0	d_Bacteria;p_Bacteroidetes;c_Bacteroidia;o_Bacteroidales;f_S24-7;g_Unclassified_f_S24-7;s_Unclassified_f_S24-7
ASV_4600	0	0	0	0	0	0	0	3	0	0	0	0	0	0	0	0	0	0	0	0	0	0	0	0	0	0	0	0	0	0	d_Bacteria;p_Bacteroidetes;c_Bacteroidia;o_Bacteroidales;f_S24-7;g_Unclassified_f_S24-7;s_Unclassified_f_S24-7
ASV_4602	0	0	0	0	0	0	0	0	0	0	0	0	0	0	0	0	0	0	0	0	0	0	0	0	0	0	0	0	0	0	d_Bacteria;p_Bacteroidetes;c_Bacteroidia;o_Bacteroidales;f_S24-7;g_Unclassified_f_S24-7;s_Unclassified_f_S24-7
ASV_4607	0	0	0	0	0	0	0	0	0	0	0	0	5	0	0	0	0	0	0	0	0	0	0	0	0	0	0	0	0	0	d_Bacteria;p_Bacteroidetes;c_Bacteroidia;o_Bacteroidales;f_S24-7;g_Unclassified_f_S24-7;s_Unclassified_f_S24-7
ASV_4608	0	0	0	0	0	0	0	0	0	0	0	0	0	0	0	0	0	0	0	0	0	0	0	0	0	0	0	0	0	4	d_Bacteria;p_Bacteroidetes;c_Bacteroidia;o_Bacteroidales;f_S24-7;g_Unclassified_f_S24-7;s_Unclassified_f_S24-7
ASV_4611	0	0	9	0	0	0	0	0	0	0	0	0	0	0	0	0	0	0	0	0	0	0	0	0	0	0	0	0	0	0	d_Bacteria;p_Bacteroidetes;c_Bacteroidia;o_Bacteroidales;f_S24-7;g_Unclassified_f_S24-7;s_Unclassified_f_S24-7
ASV_4615	0	0	0	0	0	0	0	0	0	5	0	0	0	0	0	0	0	0	0	0	0	0	0	0	0	0	0	0	0	0	d_Bacteria;p_Bacteroidetes;c_Bacteroidia;o_Bacteroidales;f_S24-7;g_Unclassified_f_S24-7;s_Unclassified_f_S24-7
ASV_4618	0	0	0	0	0	0	0	0	0	0	0	0	0	0	0	0	0	0	0	0	0	0	0	0	0	0	0	0	0	0	d_Bacteria;p_Bacteroidetes;c_Bacteroidia;o_Bacteroidales;f_S24-7;g_Unclassified_f_S24-7;s_Unclassified_f_S24-7
ASV_4623	0	0	0	0	0	0	0	0	2	0	0	0	0	0	0	0	0	0	0	0	0	0	0	0	0	0	0	0	0	0	d_Bacteria;p_Bacteroidetes;c_Bacteroidia;o_Bacteroidales;f_S24-7;g_Unclassified_f_S24-7;s_Unclassified_f_S24-7
ASV_4625	0	0	0	0	0	0	0	0	0	0	0	0	0	0	0	0	0	0	0	0	0	0	0	0	3	0	0	0	0	0	d_Bacteria;p_Bacteroidetes;c_Bacteroidia;o_Bacteroidales;f_S24-7;g_Unclassified_f_S24-7;s_Unclassified_f_S24-7
ASV_4626	0	0	0	0	0	0	0	0	0	0	0	0	0	0	0	0	0	6	0	0	0	0	0	0	0	0	0	0	0	0	d_Bacteria;p_Bacteroidetes;c_Bacteroidia;o_Bacteroidales;f_S24-7;g_Unclassified_f_S24-7;s_Unclassified_f_S24-7
ASV_4636	0	0	0	0	0	0	0	0	0	0	0	0	0	0	0	0	0	0	0	0	0	0	0	0	0	0	4	0	0	0	d_Bacteria;p_Bacteroidetes;c_Bacteroidia;o_Bacteroidales;f_S24-7;g_Unclassified_f_S24-7;s_Unclassified_f_S24-7
ASV_4647	0	0	3	0	0	0	0	0	0	0	0	0	0	0	0	0	0	0	0	0	0	0	0	0	0	0	0	0	0	0	d_Bacteria;p_Bacteroidetes;c_Bacteroidia;o_Bacteroidales;f_S24-7;g_Unclassified_f_S24-7;s_Unclassified_f_S24-7
ASV_4650	0	0	2	0	0	0	0	0	0	0	0	0	0	0	0	0	0	0	0	0	0	0	0	0	0	0	0	0	0	0	d_Bacteria;p_Bacteroidetes;c_Bacteroidia;o_Bacteroidales;f_S24-7;g_Unclassified_f_S24-7;s_Unclassified_f_S24-7
ASV_4653	0	0	4	0	0	0	0	0	0	0	0	0	0	0	0	0	0	0	0	0	0	0	0	0	0	0	0	0	0	0	d_Bacteria;p_Bacteroidetes;c_Bacteroidia;o_Bacteroidales;f_S24-7;g_Unclassified_f_S24-7;s_Unclassified_f_S24-7
ASV_4654	0	0	1	0	0	0	0	0	0	0	0	0	0	0	0	0	0	0	0	0	0	0	0	0	0	0	0	0	0	0	d_Bacteria;p_Bacteroidetes;c_Bacteroidia;o_Bacteroidales;f_S24-7;g_Unclassified_f_S24-7;s_Unclassified_f_S24-7
ASV_4656	0	0	0	0	0	0	0	0	0	0	0	0	1	0	0	0	0	0	0	0	0	0	0	0	0	0	0	0	0	0	d_Bacteria;p_Bacteroidetes;c_Bacteroidia;o_Bacteroidales;f_S24-7;g_Unclassified_f_S24-7;s_Unclassified_f_S24-7
ASV_4657	0	0	8	0	0	0	0	0	0	0	0	0	0	0	0	0	0	0	0	0	0	0	0	0	0	0	0	0	0	0	d_Bacteria;p_Bacteroidetes;c_Bacteroidia;o_Bacteroidales;f_S24-7;g_Unclassified_f_S24-7;s_Unclassified_f_S24-7
ASV_4659	0	0	0	0	0	0	0	0	0	0	0	0	0	0	0	0	0	0	0	0	0	0	0	0	0	0	0	0	0	0	d_Bacteria;p_Bacteroidetes;c_Bacteroidia;o_Bacteroidales;f_S24-7;g_Unclassified_f_S24-7;s_Unclassified_f_S24-7
ASV_4660	0	0	0	0	0	0	0	0	0	8	0	0	0	0	0	0	0	0	0	0	0	0	0	0	0	0	0	0	0	0	d_Bacteria;p_Bacteroidetes;c_Bacteroidia;o_Bacteroidales;f_S24-7;g_Unclassified_f_S24-7;s_Unclassified_f_S24-7
ASV_4662	0	0	0	0	0	0	0	0	0	0	0	0	0	0	0	0	0	0	0	0	0	0	0	0	0	0	17	0	0	0	d_Bacteria;p_Bacteroidetes;c_Bacteroidia;o_Bacteroidales;f_S24-7;g_Unclassified_f_S24-7;s_Unclassified_f_S24-7
ASV_4664	0	0	3	0	0	0	0	0	0	0	0	0	0	0	0	0	0	0	0	0	0	0	0	0	0	0	0	0	0	0	d_Bacteria;p_Bacteroidetes;c_Bacteroidia;o_Bacteroidales;f_S24-7;g_Unclassified_f_S24-7;s_Unclassified_f_S24-7
ASV_4665	0	0	22	0	0	0	0	0	0	0	0	0	0	0	0	0	0	0	0	0	0	0	0	0	0	0	0	0	0	0	d_Bacteria;p_Bacteroidetes;c_Bacteroidia;o_Bacteroidales;f_S24-7;g_Unclassified_f_S24-7;s_Unclassified_f_S24-7
ASV_4669	0	0	4	0	0	0	0	0	0	0	0	0	0	0	0	0	0	0	0	0	0	0	0	0	0	0	0	0	0	0	d_Bacteria;p_Bacteroidetes;c_Bacteroidia;o_Bacteroidales;f_S24-7;g_Unclassified_f_S24-7;s_Unclassified_f_S24-7
ASV_4670	0	0	0	0	0	0	0	5	0	0	0	0	0	0	0	0	0	0	0	0	0	0	0	0	0	0	0	0	0	0	d_Bacteria;p_Bacteroidetes;c_Bacteroidia;o_Bacteroidales;f_S24-7;g_Unclassified_f_S24-7;s_Unclassified_f_S24-7
ASV_4672	0	0	6	0	0	0	0	0	0	0	0	0	0	0	0	0	0	0	0	0	0	0	0	0	0	0	0	0	0	0	d_Bacteria;p_Bacteroidetes;c_Bacteroidia;o_Bacteroidales;f_S24-7;g_Unclassified_f_S24-7;s_Unclassified_f_S24-7
ASV_4681	0	0	2	0	0	0	0	0	0	0	0	0	0	0	0	0	0	0	0	0	0	0	0	0	0	0	0	0	0	0	d_Bacteria;p_Bacteroidetes;c_Bacteroidia;o_Bacteroidales;f_S24-7;g_Unclassified_f_S24-7;s_Unclassified_f_S24-7
ASV_4685	0	0	5	0	0	0	0	0	0	0	0	0	0	0	0	0	0	0	0	0	0	0	0	0	0	0	0	0	0	0	d_Bacteria;p_Bacteroidetes;c_Bacteroidia;o_Bacteroidales;f_S24-7;g_Unclassified_f_S24-7;s_Unclassified_f_S24-7
ASV_4686	0	0	4	0	0	0	0	0	0	0	0	0	0	0	0	0	0	0	0	0	0	0	0	0	0	0	0	0	0	0	d_Bacteria;p_Bacteroidetes;c_Bacteroidia;o_Bacteroidales;f_S24-7;g_Unclassified_f_S24-7;s_Unclassified_f_S24-7
ASV_4701	0	0	0	0	0	0	0	0	0	0	0	0	0	0	0	0	0	0	0	0	0	0	0	0	0	0	0	0	0	0	d_Bacteria;p_Bacteroidetes;c_Bacteroidia;o_Bacteroidales;f_S24-7;g_Unclassified_f_S24-7;s_Unclassified_f_S24-7
ASV_4705	85	57	1338	152	0	0	0	0	0	0	110	113	57	0	0	22	0	0	0	32	34	0	0	0	0	0	0	0	0	0	d_Bacteria;p_Bacteroidetes;c_Bacteroidia;o_Bacteroidales;f_S24-7;g_Unclassified_f_S24-7;s_Unclassified_f_S24-7
ASV_4710	0	0	7	0	0	0	0	0	0	0	0	0	0	0	0	0	0	0	0	0	0	0	0	0	0	0	0	0	0	0	d_Bacteria;p_Bacteroidetes;c_Bacteroidia;o_Bacteroidales;f_S24-7;g_Unclassified_f_S24-7;s_Unclassified_f_S24-7
ASV_4719	0	0	4	0	0	0	0	0	0	0	0	0	0	0	0	0	0	0	0	0	0	0	0	0	0	0	0	0	0	0	d_Bacteria;p_Bacteroidetes;c_Bacteroidia;o_Bacteroidales;f_S24-7;g_Unclassified_f_S24-7;s_Unclassified_f_S24-7
ASV_4721	0	0	0	0	0	0	0	0	0	0	0	0	0	0	0	34	0	271	0	0	0	0	0	0	0	0	0	0	0	0	d_Bacteria;p_Bacteroidetes;c_Bacteroidia;o_Bacteroidales;f_S24-7;g_Unclassified_f_S24-7;s_Unclassified_f_S24-7
ASV_4724	0	0	0	0	0	0	0	0	0	0	0	0	0	0	0	0	0	0	0	0	0	0	0	0	0	0	4	0	0	0	d_Bacteria;p_Bacteroidetes;c_Bacteroidia;o_Bacteroidales;f_S24-7;g_Unclassified_f_S24-7;s_Unclassified_f_S24-7
ASV_4725	0	0	0	0	0	0	0	0	0	0	0	0	0	0	0	0	0	0	0	0	0	0	0	0	0	0	0	0	0	0	d_Bacteria;p_Bacteroidetes;c_Bacteroidia;o_Bacteroidales;f_S24-7;g_Unclassified_f_S24-7;s_Unclassified_f_S24-7
ASV_4726	0	0	0	0	0	0	0	0	0	0	0	0	0	0	0	0	0	0	0	0	0	0	0	0	0	0	0	0	0	0	d_Bacteria;p_Bacteroidetes;c_Bacteroidia;o_Bacteroidales;f_S24-7;g_Unclassified_f_S24-7;s_Unclassified_f_S24-7
ASV_4728	0	0	3	0	0	0	0	0	0	0	0	0	0	0	0	0	0	0	0	0	0	0	0	0	0	0	0	0	0	0	d_Bacteria;p_Bacteroidetes;c_Bacteroidia;o_Bacteroidales;f_S24-7;g_Unclassified_f_S24-7;s_Unclassified_f_S24-7
ASV_4731	0	0	0	0	0	0	0	0	0	0	0	0	0	0	0	0	0	0	0	0	0	0	3	0	0	0	0	0	0	0	d_Bacteria;p_Bacteroidetes;c_Bacteroidia;o_Bacteroidales;f_S24-7;g_Unclassified_f_S24-7;s_Unclassified_f_S24-7
ASV_4732	0	0	0	0	0	0	0	0	0	0	0	0	0	0	0	0	0	0	0	0	0	0	0	0	0	0	6	0	0	0	d_Bacteria;p_Bacteroidetes;c_Bacteroidia;o_Bacteroidales;f_S24-7;g_Unclassified_f_S24-7;s_Unclassified_f_S24-7
ASV_4737	0	0	5	0	0	0	0	0	0	0	0	0	0	0	0	0	0	0	0	0	0	0	0	0	0	0	0	0	0	0	d_Bacteria;p_Bacteroidetes;c_Bacteroidia;o_Bacteroidales;f_S24-7;g_Unclassified_f_S24-7;s_Unclassified_f_S24-7
ASV_4739	0	0	0	0	0	0	0	0	0	0	0	0	0	0	0	0	0	0	0	0	0	0	0	0	0	0	26	0	0	14	d_Bacteria;p_Bacteroidetes;c_Bacteroidia;o_Bacteroidales;f_S24-7;g_Unclassified_f_S24-7;s_Unclassified_f_S24-7
ASV_4744	0	0	0	0	0	0	0	0	0	0	0	0	0	0	0	0	0	0	0	0	0	0	0	0	0	0	20	0	0	0	d_Bacteria;p_Bacteroidetes;c_Bacteroidia;o_Bacteroidales;f_S24-7;g_Unclassified_f_S24-7;s_Unclassified_f_S24-7
ASV_4749	0	0	5	0	0	0	0	0	0	0	0	0	0	0	0	0	0	0	0	0	0	0	0	0	0	0	0	0	0	0	d_Bacteria;p_Bacteroidetes;c_Bacteroidia;o_Bacteroidales;f_S24-7;g_Unclassified_f_S24-7;s_Unclassified_f_S24-7
ASV_4752	0	0	0	0	0	0	0	4	0	0	0	0	0	0	0	0	0	0	0	0	0	0	0	0	0	0	0	0	0	0	d_Bacteria;p_Bacteroidetes;c_Bacteroidia;o_Bacteroidales;f_S24-7;g_Unclassified_f_S24-7;s_Unclassified_f_S24-7
ASV_4760	17	0	27	0	0	0	0	0	0	0	73	0	0	0	0	0	0	0	0	0	38	0	0	0	0	0	10	0	0	0	d_Bacteria;p_Bacteroidetes;c_Bacteroidia;o_Bacteroidales;f_S24-7;g_Unclassified_f_S24-7;s_Unclassified_f_S24-7
ASV_4764	0	0	0	0	0	0	0	0	0	1	0	0	0	0	0	0	0	0	0	0	0	0	0	0	0	0	0	0	0	0	d_Bacteria;p_Bacteroidetes;c_Bacteroidia;o_Bacteroidales;f_S24-7;g_Unclassified_f_S24-7;s_Unclassified_f_S24-7
ASV_4767	0	0	7	0	0	0	0	0	0	0	0	0	0	0	0	0	0	0	0	0	0	0	0	0	0	0	0	0	0	0	d_Bacteria;p_Bacteroidetes;c_Bacteroidia;o_Bacteroidales;f_S24-7;g_Unclassified_f_S24-7;s_Unclassified_f_S24-7
ASV_4768	0	0	0	0	0	0	0	1	0	0	0	0	0	0	0	0	0	0	0	0	0	0	0	0	0	0	0	0	0	0	d_Bacteria;p_Bacteroidetes;c_Bacteroidia;o_Bacteroidales;f_S24-7;g_Unclassified_f_S24-7;s_Unclassified_f_S24-7
ASV_4769	0	0	1	0	0	0	0	0	0	0	0	0	0	0	0	0	0	0	0	0	0	0	0	0	0	0	0	0	0	0	d_Bacteria;p_Bacteroidetes;c_Bacteroidia;o_Bacteroidales;f_S24-7;g_Unclassified_f_S24-7;s_Unclassified_f_S24-7
ASV_4770	0	0	34	0	0	0	0	0	0	0	0	0	0	0	0	0	0	0	0	0	0	0	0	0	0	0	0	0	0	0	d_Bacteria;p_Bacteroidetes;c_Bacteroidia;o_Bacteroidales;f_S24-7;g_Unclassified_f_S24-7;s_Unclassified_f_S24-7
ASV_4773	0	0	7	0	0	0	0	0	0	0	0	0	0	0	0	0	0	0	0	0	0	0	0	0	0	0	0	0	0	0	d_Bacteria;p_Bacteroidetes;c_Bacteroidia;o_Bacteroidales;f_S24-7;g_Unclassified_f_S24-7;s_Unclassified_f_S24-7
ASV_4780	0	0	56	0	0	0	0	0	0	0	0	0	0	0	0	0	0	0	0	0	0	0	0	0	0	0	0	0	0	0	d_Bacteria;p_Bacteroidetes;c_Bacteroidia;o_Bacteroidales;f_S24-7;g_Unclassified_f_S24-7;s_Unclassified_f_S24-7
ASV_4781	0	0	88	0	0	0	0	37	0	0	0	0	110	0	0	0	0	0	0	0	0	0	0	0	0	0	0	0	0	0	d_Bacteria;p_Bacteroidetes;c_Bacteroidia;o_Bacteroidales;f_S24-7;g_Unclassified_f_S24-7;s_Unclassified_f_S24-7
ASV_4783	0	0	0	0	0	0	0	0	0	5	0	0	0	0	0	0	0	0	0	0	0	0	0	0	0	0	0	0	0	0	d_Bacteria;p_Bacteroidetes;c_Bacteroidia;o_Bacteroidales;f_S24-7;g_Unclassified_f_S24-7;s_Unclassified_f_S24-7
ASV_4787	0	0	0	0	0	0	0	0	0	0	0	0	0	0	0	0	0	0	0	0	0	0	0	0	0	0	0	0	0	2	d_Bacteria;p_Bacteroidetes;c_Bacteroidia;o_Bacteroidales;f_S24-7;g_Unclassified_f_S24-7;s_Unclassified_f_S24-7
ASV_4791	0	0	18	0	0	0	0	0	0	0	0	0	0	0	0	0	0	0	0	0	0	0	0	0	0	0	0	0	0	0	d_Bacteria;p_Bacteroidetes;c_Bacteroidia;o_Bacteroidales;f_S24-7;g_Unclassified_f_S24-7;s_Unclassified_f_S24-7
ASV_4792	2	0	0	0	0	0	0	0	0	0	0	0	0	0	0	0	0	0	0	0	0	0	0	0	0	0	0	0	0	0	d_Bacteria;p_Bacteroidetes;c_Bacteroidia;o_Bacteroidales;f_S24-7;g_Unclassified_f_S24-7;s_Unclassified_f_S24-7
ASV_4800	0	0	0	0	0	0	0	4	0	0	0	0	0	0	0	0	0	0	0	0	0	0	0	0	0	0	0	0	0	0	d_Bacteria;p_Bacteroidetes;c_Bacteroidia;o_Bacteroidales;f_S24-7;g_Unclassified_f_S24-7;s_Unclassified_f_S24-7
ASV_4805	0	0	0	0	0	0	0	8	0	0	0	0	0	0	0	0	0	0	0	0	0	0	0	0	0	0	0	0	0	0	d_Bacteria;p_Bacteroidetes;c_Bacteroidia;o_Bacteroidales;f_S24-7;g_Unclassified_f_S24-7;s_Unclassified_f_S24-7
ASV_4809	0	0	0	0	0	0	2	0	0	0	0	0	0	0	0	0	0	0	0	0	0	0	0	0	0	0	2	0	0	0	d_Bacteria;p_Bacteroidetes;c_Bacteroidia;o_Bacteroidales;f_S24-7;g_Unclassified_f_S24-7;s_Unclassified_f_S24-7
ASV_4810	0	0	3	0	0	0	0	0	0	0	0	0	0	0	0	0	0	0	0	0	0	0	0	0	0	0	0	0	0	0	d_Bacteria;p_Bacteroidetes;c_Bacteroidia;o_Bacteroidales;f_S24-7;g_Unclassified_f_S24-7;s_Unclassified_f_S24-7
ASV_4811	0	0	1	0	0	0	0	0	0	0	0	0	0	0	0	0	0	0	0	0	0	0	0	0	0	0	0	0	0	0	d_Bacteria;p_Bacteroidetes;c_Bacteroidia;o_Bacteroidales;f_S24-7;g_Unclassified_f_S24-7;s_Unclassified_f_S24-7
ASV_4817	0	0	6	0	0	0	0	0	0	0	0	0	0	0	0	0	0	0	0	0	0	0	0	0	0	0	0	0	0	0	d_Bacteria;p_Bacteroidetes;c_Bacteroidia;o_Bacteroidales;f_S24-7;g_Unclassified_f_S24-7;s_Unclassified_f_S24-7
ASV_4823	0	0	0	0	0	0	0	0	0	0	0	0	4	0	0	0	0	0	0	0	0	0	0	0	0	0	0	0	0	0	d_Bacteria;p_Bacteroidetes;c_Bacteroidia;o_Bacteroidales;f_S24-7;g_Unclassified_f_S24-7;s_Unclassified_f_S24-7
ASV_4825	2	0	0	0	0	0	0	0	0	0	0	0	0	0	0	0	0	0	0	0	0	0	0	0	0	0	0	0	0	0	d_Bacteria;p_Bacteroidetes;c_Bacteroidia;o_Bacteroidales;f_S24-7;g_Unclassified_f_S24-7;s_Unclassified_f_S24-7
ASV_4831	0	0	0	0	0	0	0	0	0	0	0	0	0	0	0	0	0	0	0	0	0	0	0	0	1	0	0	0	0	0	d_Bacteria;p_Bacteroidetes;c_Bacteroidia;o_Bacteroidales;f_S24-7;g_Unclassified_f_S24-7;s_Unclassified_f_S24-7
ASV_4839	4	0	0	0	0	0	0	0	0	0	0	0	0	0	0	0	0	0	0	0	0	0	0	0	0	0	0	0	0	0	d_Bacteria;p_Bacteroidetes;c_Bacteroidia;o_Bacteroidales;f_S24-7;g_Unclassified_f_S24-7;s_Unclassified_f_S24-7
ASV_4842	0	0	0	0	0	0	0	6	0	0	0	0	0	0	0	0	0	0	0	0	0	0	0	0	0	0	0	0	0	0	d_Bacteria;p_Bacteroidetes;c_Bacteroidia;o_Bacteroidales;f_S24-7;g_Unclassified_f_S24-7;s_Unclassified_f_S24-7
ASV_4844	0	0	0	0	0	0	0	0	0	0	0	0	0	0	0	0	0	0	0	0	0	0	0	0	0	0	0	0	0	0	d_Bacteria;p_Bacteroidetes;c_Bacteroidia;o_Bacteroidales;f_S24-7;g_Unclassified_f_S24-7;s_Unclassified_f_S24-7
ASV_4851	0	0	0	0	0	0	0	0	0	2	0	0	0	0	0	0	0	0	0	0	0	0	0	0	0	0	0	0	0	0	d_Bacteria;p_Bacteroidetes;c_Bacteroidia;o_Bacteroidales;f_S24-7;g_Unclassified_f_S24-7;s_Unclassified_f_S24-7
ASV_4863	0	0	0	0	0	0	0	0	0	0	0	0	2	0	0	0	0	0	0	0	0	0	0	0	0	0	0	0	0	0	d_Bacteria;p_Bacteroidetes;c_Bacteroidia;o_Bacteroidales;f_S24-7;g_Unclassified_f_S24-7;s_Unclassified_f_S24-7
ASV_4864	0	0	5	0	0	0	0	0	0	0	0	0	0	0	0	0	0	0	0	0	0	0	0	0	0	0	0	0	0	0	d_Bacteria;p_Bacteroidetes;c_Bacteroidia;o_Bacteroidales;f_S24-7;g_Unclassified_f_S24-7;s_Unclassified_f_S24-7
ASV_4868	0	0	0	0	0	0	0	0	0	0	0	0	0	0	0	0	0	0	0	0	6	0	0	0	0	0	0	0	0	0	d_Bacteria;p_Bacteroidetes;c_Bacteroidia;o_Bacteroidales;f_S24-7;g_Unclassified_f_S24-7;s_Unclassified_f_S24-7
ASV_4872	0	0	0	0	0	0	3	0	0	0	0	0	0	0	0	0	0	0	0	0	0	0	0	0	0	0	0	0	0	0	d_Bacteria;p_Bacteroidetes;c_Bacteroidia;o_Bacteroidales;f_S24-7;g_Unclassified_f_S24-7;s_Unclassified_f_S24-7
ASV_4873	0	0	0	0	0	0	0	0	0	0	0	0	0	0	0	0	0	0	0	0	0	0	0	0	0	0	0	0	0	0	d_Bacteria;p_Bacteroidetes;c_Bacteroidia;o_Bacteroidales;f_S24-7;g_Unclassified_f_S24-7;s_Unclassified_f_S24-7
ASV_4882	37	0	99	0	0	0	31	0	0	0	0	67	0	0	0	0	0	55	0	0	49	0	57	0	0	0	8	0	0	0	d_Bacteria;p_Bacteroidetes;c_Bacteroidia;o_Bacteroidales;f_S24-7;g_Unclassified_f_S24-7;s_Unclassified_f_S24-7
ASV_4885	0	0	2	0	0	0	0	0	0	0	0	0	0	0	0	0	0	0	0	0	0	0	0	0	0	0	0	0	0	0	d_Bacteria;p_Bacteroidetes;c_Bacteroidia;o_Bacteroidales;f_S24-7;g_Unclassified_f_S24-7;s_Unclassified_f_S24-7
ASV_4889	0	0	0	0	0	0	0	0	0	0	0	0	0	0	0	0	0	0	0	0	0	0	0	0	2	0	0	0	0	0	d_Bacteria;p_Bacteroidetes;c_Bacteroidia;o_Bacteroidales;f_S24-7;g_Unclassified_f_S24-7;s_Unclassified_f_S24-7
ASV_4892	0	0	0	0	0	0	0	0	0	0	0	0	0	0	0	0	0	0	0	0	0	0	0	0	0	0	0	0	0	15	d_Bacteria;p_Bacteroidetes;c_Bacteroidia;o_Bacteroidales;f_S24-7;g_Unclassified_f_S24-7;s_Unclassified_f_S24-7
ASV_4895	0	0	87	0	0	0	0	0	0	0	0	0	7	0	0	0	0	0	0	0	0	0	0	0	0	0	0	0	0	0	d_Bacteria;p_Bacteroidetes;c_Bacteroidia;o_Bacteroidales;f_S24-7;g_Unclassified_f_S24-7;s_Unclassified_f_S24-7
ASV_4913	0	0	0	0	0	0	0	0	0	0	0	0	0	0	0	0	0	0	0	0	0	0	0	0	0	0	0	0	0	8	d_Bacteria;p_Bacteroidetes;c_Bacteroidia;o_Bacteroidales;f_S24-7;g_Unclassified_f_S24-7;s_Unclassified_f_S24-7
ASV_4922	0	0	0	0	0	0	2	0	0	0	0	0	0	0	0	0	0	0	0	0	0	0	0	0	0	0	0	0	0	0	d_Bacteria;p_Bacteroidetes;c_Bacteroidia;o_Bacteroidales;f_S24-7;g_Unclassified_f_S24-7;s_Unclassified_f_S24-7
ASV_4930	0	0	0	4	0	0	0	0	0	0	0	0	0	0	0	0	0	0	0	0	0	0	0	0	0	0	0	0	0	0	d_Bacteria;p_Bacteroidetes;c_Bacteroidia;o_Bacteroidales;f_S24-7;g_Unclassified_f_S24-7;s_Unclassified_f_S24-7
ASV_4931	0	0	6	0	0	0	0	0	0	0	0	0	0	0	0	0	0	0	0	0	0	0	0	0	0	0	0	0	0	0	d_Bacteria;p_Bacteroidetes;c_Bacteroidia;o_Bacteroidales;f_S24-7;g_Unclassified_f_S24-7;s_Unclassified_f_S24-7
ASV_4933	0	0	0	0	0	0	0	0	2	0	0	0	0	0	0	0	0	0	0	0	0	0	0	0	0	0	0	0	0	0	d_Bacteria;p_Bacteroidetes;c_Bacteroidia;o_Bacteroidales;f_S24-7;g_Unclassified_f_S24-7;s_Unclassified_f_S24-7
ASV_4936	0	0	10	0	0	0	0	0	0	0	0	0	0	0	0	0	0	0	0	0	0	0	0	0	0	0	0	0	0	0	d_Bacteria;p_Bacteroidetes;c_Bacteroidia;o_Bacteroidales;f_S24-7;g_Unclassified_f_S24-7;s_Unclassified_f_S24-7
ASV_4937	0	0	0	0	0	0	0	0	0	0	0	0	0	0	0	0	0	0	0	0	0	0	0	0	0	0	0	0	0	0	d_Bacteria;p_Bacteroidetes;c_Bacteroidia;o_Bacteroidales;f_S24-7;g_Unclassified_f_S24-7;s_Unclassified_f_S24-7
ASV_4940	0	0	8	0	0	0	0	0	0	0	0	0	0	0	0	0	0	0	0	0	0	0	0	0	0	0	0	0	0	0	d_Bacteria;p_Bacteroidetes;c_Bacteroidia;o_Bacteroidales;f_S24-7;g_Unclassified_f_S24-7;s_Unclassified_f_S24-7
ASV_4948	0	0	0	0	0	0	0	5	0	0	0	0	0	0	0	0	0	0	0	0	0	0	0	0	0	0	0	0	0	0	d_Bacteria;p_Bacteroidetes;c_Bacteroidia;o_Bacteroidales;f_S24-7;g_Unclassified_f_S24-7;s_Unclassified_f_S24-7
ASV_4949	0	0	0	0	0	0	0	0	0	0	0	0	0	0	0	0	0	0	0	0	0	0	0	0	0	0	0	0	0	0	d_Bacteria;p_Bacteroidetes;c_Bacteroidia;o_Bacteroidales;f_S24-7;g_Unclassified_f_S24-7;s_Unclassified_f_S24-7
ASV_4951	0	0	2	0	0	0	0	0	0	0	0	0	0	0	0	0	0	0	0	0	0	0	0	0	0	0	0	0	0	0	d_Bacteria;p_Bacteroidetes;c_Bacteroidia;o_Bacteroidales;f_S24-7;g_Unclassified_f_S24-7;s_Unclassified_f_S24-7
ASV_4954	0	0	0	0	0	0	0	0	0	6	0	0	0	0	0	0	0	0	0	0	0	0	0	0	0	0	0	0	0	0	d_Bacteria;p_Bacteroidetes;c_Bacteroidia;o_Bacteroidales;f_S24-7;g_Unclassified_f_S24-7;s_Unclassified_f_S24-7
ASV_4964	0	0	0	0	0	0	0	0	0	0	0	0	36	0	0	0	0	0	0	0	0	0	0	0	0	0	0	0	0	0	d_Bacteria;p_Bacteroidetes;c_Bacteroidia;o_Bacteroidales;f_S24-7;g_Unclassified_f_S24-7;s_Unclassified_f_S24-7
ASV_4979	0	0	0	0	0	0	0	0	0	0	0	0	6	0	0	0	0	0	0	0	0	0	0	0	0	0	0	0	0	0	d_Bacteria;p_Bacteroidetes;c_Bacteroidia;o_Bacteroidales;f_S24-7;g_Unclassified_f_S24-7;s_Unclassified_f_S24-7
ASV_4980	7	0	0	0	0	0	0	0	0	0	0	0	0	0	0	0	0	0	0	0	0	0	0	0	0	0	0	0	0	0	d_Bacteria;p_Bacteroidetes;c_Bacteroidia;o_Bacteroidales;f_S24-7;g_Unclassified_f_S24-7;s_Unclassified_f_S24-7
ASV_4987	0	0	0	0	0	0	0	0	0	30	0	0	0	0	0	0	0	0	0	0	0	0	0	0	0	0	0	0	0	0	d_Bacteria;p_Bacteroidetes;c_Bacteroidia;o_Bacteroidales;f_S24-7;g_Unclassified_f_S24-7;s_Unclassified_f_S24-7
ASV_4988	0	0	0	0	0	0	0	0	0	0	0	0	0	0	0	0	0	0	0	0	0	0	0	0	0	0	8	0	0	0	d_Bacteria;p_Bacteroidetes;c_Bacteroidia;o_Bacteroidales;f_S24-7;g_Unclassified_f_S24-7;s_Unclassified_f_S24-7
ASV_4990	0	0	3	0	0	0	0	0	0	0	0	0	0	0	0	0	0	0	0	0	0	0	0	0	0	0	0	0	0	0	d_Bacteria;p_Bacteroidetes;c_Bacteroidia;o_Bacteroidales;f_S24-7;g_Unclassified_f_S24-7;s_Unclassified_f_S24-7
ASV_4991	0	0	0	0	0	0	0	0	0	0	0	0	6	0	0	0	0	0	0	0	0	0	0	0	0	0	0	0	0	0	d_Bacteria;p_Bacteroidetes;c_Bacteroidia;o_Bacteroidales;f_S24-7;g_Unclassified_f_S24-7;s_Unclassified_f_S24-7
ASV_4992	0	0	0	0	0	0	0	0	0	0	0	8	0	0	0	0	0	0	0	0	0	0	0	0	0	0	0	0	0	0	d_Bacteria;p_Bacteroidetes;c_Bacteroidia;o_Bacteroidales;f_S24-7;g_Unclassified_f_S24-7;s_Unclassified_f_S24-7
ASV_4993	0	0	0	0	0	0	0	4	0	0	0	0	0	0	0	0	0	0	0	0	0	0	0	0	0	0	0	0	0	0	d_Bacteria;p_Bacteroidetes;c_Bacteroidia;o_Bacteroidales;f_S24-7;g_Unclassified_f_S24-7;s_Unclassified_f_S24-7
ASV_4995	0	0	3	0	0	0	0	0	0	0	0	0	0	0	0	0	0	0	0	0	0	0	0	0	0	0	0	0	0	0	d_Bacteria;p_Bacteroidetes;c_Bacteroidia;o_Bacteroidales;f_S24-7;g_Unclassified_f_S24-7;s_Unclassified_f_S24-7
ASV_4998	0	0	4	0	0	0	0	0	0	0	0	0	0	0	0	0	0	0	0	0	0	0	0	0	0	0	0	0	0	0	d_Bacteria;p_Bacteroidetes;c_Bacteroidia;o_Bacteroidales;f_S24-7;g_Unclassified_f_S24-7;s_Unclassified_f_S24-7
ASV_5005	0	0	0	0	0	0	0	0	0	0	0	2	0	0	0	0	0	0	0	0	0	0	0	0	0	0	0	0	0	0	d_Bacteria;p_Bacteroidetes;c_Bacteroidia;o_Bacteroidales;f_S24-7;g_Unclassified_f_S24-7;s_Unclassified_f_S24-7
ASV_5011	0	0	0	0	0	0	0	0	0	2	0	0	0	0	0	0	0	0	0	0	0	0	0	0	0	0	0	0	0	0	d_Bacteria;p_Bacteroidetes;c_Bacteroidia;o_Bacteroidales;f_S24-7;g_Unclassified_f_S24-7;s_Unclassified_f_S24-7
ASV_5018	0	0	0	0	0	0	0	0	0	0	0	0	0	0	0	0	0	0	0	0	7	0	0	0	0	0	0	0	0	0	d_Bacteria;p_Bacteroidetes;c_Bacteroidia;o_Bacteroidales;f_S24-7;g_Unclassified_f_S24-7;s_Unclassified_f_S24-7
ASV_5021	0	0	0	0	0	0	0	0	0	0	0	0	16	0	0	0	0	0	0	0	0	0	0	0	0	0	0	0	0	0	d_Bacteria;p_Bacteroidetes;c_Bacteroidia;o_Bacteroidales;f_S24-7;g_Unclassified_f_S24-7;s_Unclassified_f_S24-7
ASV_5022	0	0	5	0	0	0	0	0	0	0	0	0	0	0	0	0	0	0	0	0	0	0	0	0	0	0	0	0	0	0	d_Bacteria;p_Bacteroidetes;c_Bacteroidia;o_Bacteroidales;f_S24-7;g_Unclassified_f_S24-7;s_Unclassified_f_S24-7
ASV_5025	0	0	0	0	0	0	0	3	0	0	0	0	0	0	0	0	0	0	0	0	0	0	0	0	0	0	0	0	0	0	d_Bacteria;p_Bacteroidetes;c_Bacteroidia;o_Bacteroidales;f_S24-7;g_Unclassified_f_S24-7;s_Unclassified_f_S24-7
ASV_5027	0	0	0	0	0	0	0	0	0	0	0	0	0	0	0	0	0	0	0	0	0	0	0	0	0	0	0	0	0	0	d_Bacteria;p_Bacteroidetes;c_Bacteroidia;o_Bacteroidales;f_S24-7;g_Unclassified_f_S24-7;s_Unclassified_f_S24-7
ASV_5029	0	0	0	0	0	0	0	2	0	0	0	0	0	0	0	0	0	0	0	0	0	0	0	0	0	0	0	0	0	0	d_Bacteria;p_Bacteroidetes;c_Bacteroidia;o_Bacteroidales;f_S24-7;g_Unclassified_f_S24-7;s_Unclassified_f_S24-7
ASV_5032	0	0	0	0	0	0	5	0	0	0	0	0	0	0	0	0	0	0	0	0	0	0	0	0	0	0	0	0	0	0	d_Bacteria;p_Bacteroidetes;c_Bacteroidia;o_Bacteroidales;f_S24-7;g_Unclassified_f_S24-7;s_Unclassified_f_S24-7
ASV_5034	18	17	36	0	0	0	0	0	0	0	15	0	0	0	0	0	0	14	0	9	0	0	0	0	0	0	0	0	0	0	d_Bacteria;p_Bacteroidetes;c_Bacteroidia;o_Bacteroidales;f_S24-7;g_Unclassified_f_S24-7;s_Unclassified_f_S24-7
ASV_5039	0	0	6	0	0	0	0	0	0	0	0	0	0	0	0	0	0	0	0	0	0	0	0	0	0	0	0	0	0	0	d_Bacteria;p_Bacteroidetes;c_Bacteroidia;o_Bacteroidales;f_S24-7;g_Unclassified_f_S24-7;s_Unclassified_f_S24-7
ASV_5044	0	0	0	0	0	0	47	45	0	8	0	0	0	0	0	0	0	0	0	0	0	0	0	0	0	0	0	0	0	0	d_Bacteria;p_Bacteroidetes;c_Bacteroidia;o_Bacteroidales;f_S24-7;g_Unclassified_f_S24-7;s_Unclassified_f_S24-7
ASV_5054	0	0	3	0	0	0	0	0	0	0	0	0	0	0	0	0	0	0	0	0	0	0	0	0	0	0	0	0	0	0	d_Bacteria;p_Bacteroidetes;c_Bacteroidia;o_Bacteroidales;f_S24-7;g_Unclassified_f_S24-7;s_Unclassified_f_S24-7
ASV_5056	0	0	0	0	0	0	0	0	0	0	0	0	0	0	0	0	0	0	0	0	0	0	0	0	0	0	2	0	0	0	d_Bacteria;p_Bacteroidetes;c_Bacteroidia;o_Bacteroidales;f_S24-7;g_Unclassified_f_S24-7;s_Unclassified_f_S24-7
ASV_5066	0	0	5	0	0	0	0	0	0	0	0	0	0	0	0	0	0	0	0	0	0	0	0	0	0	0	0	0	0	0	d_Bacteria;p_Bacteroidetes;c_Bacteroidia;o_Bacteroidales;f_S24-7;g_Unclassified_f_S24-7;s_Unclassified_f_S24-7
ASV_5068	0	0	0	0	0	0	0	0	0	1	0	0	0	0	0	0	0	0	0	0	0	0	0	0	0	0	0	0	0	0	d_Bacteria;p_Bacteroidetes;c_Bacteroidia;o_Bacteroidales;f_S24-7;g_Unclassified_f_S24-7;s_Unclassified_f_S24-7
ASV_5071	0	0	0	0	0	0	0	1	0	0	0	0	0	0	0	0	0	0	0	0	0	0	0	0	0	0	0	0	0	0	d_Bacteria;p_Bacteroidetes;c_Bacteroidia;o_Bacteroidales;f_S24-7;g_Unclassified_f_S24-7;s_Unclassified_f_S24-7
ASV_5081	0	0	0	0	0	0	0	0	0	0	0	0	0	0	0	0	0	0	0	0	0	0	0	0	0	0	6	0	0	0	d_Bacteria;p_Bacteroidetes;c_Bacteroidia;o_Bacteroidales;f_S24-7;g_Unclassified_f_S24-7;s_Unclassified_f_S24-7
ASV_5082	0	0	0	0	0	0	0	0	0	0	0	0	0	0	0	0	0	0	0	0	0	0	0	0	0	0	0	0	0	0	d_Bacteria;p_Bacteroidetes;c_Bacteroidia;o_Bacteroidales;f_S24-7;g_Unclassified_f_S24-7;s_Unclassified_f_S24-7
ASV_5084	0	0	0	0	0	0	0	0	0	0	0	0	0	0	0	0	0	0	0	0	0	0	0	0	0	0	0	0	0	0	d_Bacteria;p_Bacteroidetes;c_Bacteroidia;o_Bacteroidales;f_S24-7;g_Unclassified_f_S24-7;s_Unclassified_f_S24-7
ASV_5085	0	0	0	0	0	0	0	10	0	0	0	0	0	0	0	0	0	0	0	0	0	0	0	0	0	0	0	0	0	0	d_Bacteria;p_Bacteroidetes;c_Bacteroidia;o_Bacteroidales;f_S24-7;g_Unclassified_f_S24-7;s_Unclassified_f_S24-7
ASV_5090	0	0	0	0	0	0	0	0	0	0	0	0	0	0	0	0	0	0	0	0	2	0	0	0	0	0	0	0	0	0	d_Bacteria;p_Bacteroidetes;c_Bacteroidia;o_Bacteroidales;f_S24-7;g_Unclassified_f_S24-7;s_Unclassified_f_S24-7
ASV_5104	0	0	0	0	0	0	0	0	0	0	0	3	0	0	0	0	0	0	0	0	0	0	0	0	0	0	0	0	0	0	d_Bacteria;p_Bacteroidetes;c_Bacteroidia;o_Bacteroidales;f_S24-7;g_Unclassified_f_S24-7;s_Unclassified_f_S24-7
ASV_5111	0	0	0	0	0	0	0	0	0	0	0	0	0	0	0	0	0	0	0	0	0	0	0	0	0	0	3	0	0	0	d_Bacteria;p_Bacteroidetes;c_Bacteroidia;o_Bacteroidales;f_S24-7;g_Unclassified_f_S24-7;s_Unclassified_f_S24-7
ASV_5114	0	0	0	0	0	0	0	0	0	0	0	0	0	0	0	0	0	5	0	0	0	0	0	0	0	0	0	0	0	0	d_Bacteria;p_Bacteroidetes;c_Bacteroidia;o_Bacteroidales;f_S24-7;g_Unclassified_f_S24-7;s_Unclassified_f_S24-7
ASV_5124	0	0	0	0	0	0	0	0	0	0	0	0	0	0	0	0	0	0	0	0	0	0	0	0	0	0	0	0	0	3	d_Bacteria;p_Bacteroidetes;c_Bacteroidia;o_Bacteroidales;f_S24-7;g_Unclassified_f_S24-7;s_Unclassified_f_S24-7
ASV_5127	0	0	4	0	0	0	0	0	0	0	0	0	0	0	0	0	0	0	0	0	0	0	0	0	0	0	0	0	0	0	d_Bacteria;p_Bacteroidetes;c_Bacteroidia;o_Bacteroidales;f_S24-7;g_Unclassified_f_S24-7;s_Unclassified_f_S24-7
ASV_5134	0	0	2	0	0	0	0	0	0	0	0	0	0	0	0	0	0	0	0	0	0	0	0	0	0	0	0	0	0	0	d_Bacteria;p_Bacteroidetes;c_Bacteroidia;o_Bacteroidales;f_S24-7;g_Unclassified_f_S24-7;s_Unclassified_f_S24-7
ASV_5138	0	0	1	0	0	0	0	0	0	0	0	0	0	0	0	0	0	0	0	0	0	0	0	0	0	0	0	0	0	0	d_Bacteria;p_Bacteroidetes;c_Bacteroidia;o_Bacteroidales;f_S24-7;g_Unclassified_f_S24-7;s_Unclassified_f_S24-7
ASV_5142	0	0	0	0	0	0	0	0	0	0	0	38	0	0	0	0	0	0	0	0	0	0	0	0	0	0	0	0	0	0	d_Bacteria;p_Bacteroidetes;c_Bacteroidia;o_Bacteroidales;f_S24-7;g_Unclassified_f_S24-7;s_Unclassified_f_S24-7
ASV_5144	0	6	0	0	0	0	0	0	0	0	0	0	0	0	0	0	0	0	0	0	0	0	0	0	0	0	0	0	0	0	d_Bacteria;p_Bacteroidetes;c_Bacteroidia;o_Bacteroidales;f_S24-7;g_Unclassified_f_S24-7;s_Unclassified_f_S24-7
ASV_5154	0	0	3	0	0	0	0	0	0	0	0	0	0	0	0	0	0	0	0	0	0	0	0	0	0	0	0	0	0	0	d_Bacteria;p_Bacteroidetes;c_Bacteroidia;o_Bacteroidales;f_S24-7;g_Unclassified_f_S24-7;s_Unclassified_f_S24-7
ASV_5156	0	0	0	0	0	0	0	0	0	0	0	0	0	0	0	0	0	0	0	0	0	0	0	0	0	0	35	0	0	0	d_Bacteria;p_Bacteroidetes;c_Bacteroidia;o_Bacteroidales;f_S24-7;g_Unclassified_f_S24-7;s_Unclassified_f_S24-7
ASV_5158	0	0	0	0	0	0	0	0	0	0	0	0	0	0	0	0	0	0	0	0	6	0	0	0	0	0	0	0	0	0	d_Bacteria;p_Bacteroidetes;c_Bacteroidia;o_Bacteroidales;f_S24-7;g_Unclassified_f_S24-7;s_Unclassified_f_S24-7
ASV_5163	0	0	0	0	0	0	0	0	0	20	0	0	0	0	0	0	0	0	0	0	0	0	0	0	0	0	11	0	0	0	d_Bacteria;p_Bacteroidetes;c_Bacteroidia;o_Bacteroidales;f_S24-7;g_Unclassified_f_S24-7;s_Unclassified_f_S24-7
ASV_5164	8	0	0	0	0	0	0	0	0	0	0	0	0	0	0	0	0	0	0	0	0	0	0	0	0	0	0	0	0	0	d_Bacteria;p_Bacteroidetes;c_Bacteroidia;o_Bacteroidales;f_S24-7;g_Unclassified_f_S24-7;s_Unclassified_f_S24-7
ASV_5167	0	0	0	0	0	0	0	1	0	0	0	0	0	0	0	0	0	0	0	0	0	0	0	0	0	0	0	0	0	0	d_Bacteria;p_Bacteroidetes;c_Bacteroidia;o_Bacteroidales;f_S24-7;g_Unclassified_f_S24-7;s_Unclassified_f_S24-7
ASV_5168	0	0	1	0	0	0	0	0	0	0	0	0	0	0	0	0	0	0	0	0	0	0	0	0	0	0	0	0	0	0	d_Bacteria;p_Bacteroidetes;c_Bacteroidia;o_Bacteroidales;f_S24-7;g_Unclassified_f_S24-7;s_Unclassified_f_S24-7
ASV_5177	0	0	0	0	0	0	0	0	0	0	0	0	4	0	0	0	0	0	0	0	0	0	0	0	0	0	0	0	0	0	d_Bacteria;p_Bacteroidetes;c_Bacteroidia;o_Bacteroidales;f_S24-7;g_Unclassified_f_S24-7;s_Unclassified_f_S24-7
ASV_5188	0	0	0	0	0	0	0	0	0	0	0	0	5	0	0	0	0	0	0	0	0	0	0	0	0	0	0	0	0	0	d_Bacteria;p_Bacteroidetes;c_Bacteroidia;o_Bacteroidales;f_S24-7;g_Unclassified_f_S24-7;s_Unclassified_f_S24-7
ASV_5191	0	0	0	0	0	0	0	0	0	0	0	0	0	0	0	0	0	0	0	0	9	0	0	0	0	0	9	0	0	1	d_Bacteria;p_Bacteroidetes;c_Bacteroidia;o_Bacteroidales;f_S24-7;g_Unclassified_f_S24-7;s_Unclassified_f_S24-7
ASV_5194	0	0	0	0	0	0	0	5	0	0	0	0	0	0	0	0	0	0	0	0	0	0	0	0	0	0	0	0	0	0	d_Bacteria;p_Bacteroidetes;c_Bacteroidia;o_Bacteroidales;f_S24-7;g_Unclassified_f_S24-7;s_Unclassified_f_S24-7
ASV_5197	60	0	26	0	0	0	144	583	0	232	0	0	0	0	0	14	0	0	0	0	60	0	0	0	0	0	127	0	0	318	d_Bacteria;p_Bacteroidetes;c_Bacteroidia;o_Bacteroidales;f_S24-7;g_Unclassified_f_S24-7;s_Unclassified_f_S24-7
ASV_5198	0	0	3	0	0	0	0	0	0	0	0	0	0	0	0	0	0	0	0	0	0	0	0	0	0	0	0	0	0	0	d_Bacteria;p_Bacteroidetes;c_Bacteroidia;o_Bacteroidales;f_S24-7;g_Unclassified_f_S24-7;s_Unclassified_f_S24-7
ASV_5202	0	0	1	0	0	0	0	0	0	0	0	0	0	0	0	0	0	0	0	0	0	0	0	0	0	0	0	0	0	0	d_Bacteria;p_Bacteroidetes;c_Bacteroidia;o_Bacteroidales;f_S24-7;g_Unclassified_f_S24-7;s_Unclassified_f_S24-7
ASV_5207	0	0	0	0	0	0	0	0	0	0	0	0	0	0	0	0	0	0	0	0	0	0	5	0	0	0	0	0	0	0	d_Bacteria;p_Bacteroidetes;c_Bacteroidia;o_Bacteroidales;f_S24-7;g_Unclassified_f_S24-7;s_Unclassified_f_S24-7
ASV_5214	0	0	0	0	0	0	0	0	0	0	0	0	0	0	0	0	0	0	0	0	12	0	0	0	0	0	0	0	0	0	d_Bacteria;p_Bacteroidetes;c_Bacteroidia;o_Bacteroidales;f_S24-7;g_Unclassified_f_S24-7;s_Unclassified_f_S24-7
ASV_5216	0	0	0	0	0	0	0	0	0	0	0	3	0	0	0	0	0	0	0	0	0	0	0	0	0	0	0	0	0	0	d_Bacteria;p_Bacteroidetes;c_Bacteroidia;o_Bacteroidales;f_S24-7;g_Unclassified_f_S24-7;s_Unclassified_f_S24-7
ASV_5224	2	0	0	0	0	0	0	0	0	0	0	0	0	0	0	0	0	0	0	0	0	0	0	0	0	0	0	0	0	0	d_Bacteria;p_Bacteroidetes;c_Bacteroidia;o_Bacteroidales;f_S24-7;g_Unclassified_f_S24-7;s_Unclassified_f_S24-7
ASV_5225	0	0	0	0	0	0	0	0	0	0	0	0	3	0	0	0	0	0	0	0	0	0	0	0	0	0	0	0	0	0	d_Bacteria;p_Bacteroidetes;c_Bacteroidia;o_Bacteroidales;f_S24-7;g_Unclassified_f_S24-7;s_Unclassified_f_S24-7
ASV_5230	0	0	0	0	0	0	0	1	0	0	0	0	0	0	0	0	0	0	0	0	0	0	0	0	0	0	0	0	0	0	d_Bacteria;p_Bacteroidetes;c_Bacteroidia;o_Bacteroidales;f_S24-7;g_Unclassified_f_S24-7;s_Unclassified_f_S24-7
ASV_5232	0	0	3	0	0	0	0	0	0	0	0	0	0	0	0	0	0	0	0	0	0	0	0	0	0	0	0	0	0	0	d_Bacteria;p_Bacteroidetes;c_Bacteroidia;o_Bacteroidales;f_S24-7;g_Unclassified_f_S24-7;s_Unclassified_f_S24-7
ASV_5237	0	0	0	11	0	0	0	0	0	0	0	0	0	0	0	0	0	0	0	0	0	0	0	0	0	0	0	0	0	0	d_Bacteria;p_Bacteroidetes;c_Bacteroidia;o_Bacteroidales;f_S24-7;g_Unclassified_f_S24-7;s_Unclassified_f_S24-7
ASV_5245	0	0	3	0	0	0	0	0	0	0	0	0	0	0	0	0	0	0	0	0	0	0	0	0	0	0	0	0	0	0	d_Bacteria;p_Bacteroidetes;c_Bacteroidia;o_Bacteroidales;f_S24-7;g_Unclassified_f_S24-7;s_Unclassified_f_S24-7
ASV_5254	0	0	0	0	0	0	0	0	0	3	0	0	0	0	0	0	0	0	0	0	0	0	0	0	0	0	0	0	0	0	d_Bacteria;p_Bacteroidetes;c_Bacteroidia;o_Bacteroidales;f_S24-7;g_Unclassified_f_S24-7;s_Unclassified_f_S24-7
ASV_5257	0	0	0	0	0	0	0	0	0	0	0	0	0	0	0	0	0	0	0	0	0	0	0	0	0	0	1	0	0	0	d_Bacteria;p_Bacteroidetes;c_Bacteroidia;o_Bacteroidales;f_S24-7;g_Unclassified_f_S24-7;s_Unclassified_f_S24-7
ASV_5258	0	0	3	0	0	0	0	0	0	0	0	0	0	0	0	0	0	0	0	0	0	0	0	0	0	0	0	0	0	0	d_Bacteria;p_Bacteroidetes;c_Bacteroidia;o_Bacteroidales;f_S24-7;g_Unclassified_f_S24-7;s_Unclassified_f_S24-7
ASV_5259	0	0	5	0	0	0	0	0	0	0	0	0	0	0	0	0	0	0	0	0	0	0	0	0	0	0	0	0	0	0	d_Bacteria;p_Bacteroidetes;c_Bacteroidia;o_Bacteroidales;f_S24-7;g_Unclassified_f_S24-7;s_Unclassified_f_S24-7
ASV_5260	0	0	2	0	0	0	0	0	0	0	0	0	0	0	0	0	0	0	0	0	0	0	0	0	0	0	0	0	0	0	d_Bacteria;p_Bacteroidetes;c_Bacteroidia;o_Bacteroidales;f_S24-7;g_Unclassified_f_S24-7;s_Unclassified_f_S24-7
ASV_5261	0	0	0	0	0	0	0	0	0	0	0	0	0	0	0	0	0	0	0	0	0	0	0	0	0	0	7	0	0	0	d_Bacteria;p_Bacteroidetes;c_Bacteroidia;o_Bacteroidales;f_S24-7;g_Unclassified_f_S24-7;s_Unclassified_f_S24-7
ASV_5266	0	0	0	11	0	0	18	32	0	28	13	125	22	0	0	0	0	6	0	0	0	0	0	0	0	0	0	0	0	0	d_Bacteria;p_Bacteroidetes;c_Bacteroidia;o_Bacteroidales;f_S24-7;g_Unclassified_f_S24-7;s_Unclassified_f_S24-7
ASV_5267	0	0	0	0	0	0	0	0	0	0	0	0	0	0	0	0	0	0	0	0	10	0	0	0	0	0	0	0	0	0	d_Bacteria;p_Bacteroidetes;c_Bacteroidia;o_Bacteroidales;f_S24-7;g_Unclassified_f_S24-7;s_Unclassified_f_S24-7
ASV_5270	0	0	0	0	0	0	8	0	0	0	0	0	0	0	0	0	0	0	0	0	0	0	0	0	0	0	0	0	0	0	d_Bacteria;p_Bacteroidetes;c_Bacteroidia;o_Bacteroidales;f_S24-7;g_Unclassified_f_S24-7;s_Unclassified_f_S24-7
ASV_5274	3	0	0	0	0	0	0	0	0	0	0	0	0	0	0	0	0	0	0	0	0	0	0	0	0	0	0	0	0	0	d_Bacteria;p_Bacteroidetes;c_Bacteroidia;o_Bacteroidales;f_S24-7;g_Unclassified_f_S24-7;s_Unclassified_f_S24-7
ASV_5283	0	0	0	0	0	0	0	2	0	0	0	0	0	0	0	0	0	0	0	0	0	0	0	0	0	0	0	0	0	0	d_Bacteria;p_Bacteroidetes;c_Bacteroidia;o_Bacteroidales;f_S24-7;g_Unclassified_f_S24-7;s_Unclassified_f_S24-7
ASV_5285	0	0	0	5	0	0	0	0	0	0	0	0	0	0	0	0	0	0	0	0	0	0	0	0	0	0	0	0	0	0	d_Bacteria;p_Bacteroidetes;c_Bacteroidia;o_Bacteroidales;f_S24-7;g_Unclassified_f_S24-7;s_Unclassified_f_S24-7
ASV_5298	0	0	0	0	0	0	2	0	0	0	0	0	0	0	0	0	0	0	0	0	0	0	0	0	0	0	0	0	0	0	d_Bacteria;p_Bacteroidetes;c_Bacteroidia;o_Bacteroidales;f_S24-7;g_Unclassified_f_S24-7;s_Unclassified_f_S24-7
ASV_5300	0	0	6	0	0	0	0	0	0	0	0	0	0	0	0	0	0	0	0	0	0	0	0	0	0	0	0	0	0	0	d_Bacteria;p_Bacteroidetes;c_Bacteroidia;o_Bacteroidales;f_S24-7;g_Unclassified_f_S24-7;s_Unclassified_f_S24-7
ASV_5301	0	0	0	0	0	0	0	0	0	0	0	0	0	0	0	0	0	1	0	0	0	0	0	0	0	0	0	0	0	0	d_Bacteria;p_Bacteroidetes;c_Bacteroidia;o_Bacteroidales;f_S24-7;g_Unclassified_f_S24-7;s_Unclassified_f_S24-7
ASV_5304	0	0	0	0	0	0	0	5	0	0	0	0	0	0	0	0	0	0	0	0	0	0	0	0	0	0	0	0	0	0	d_Bacteria;p_Bacteroidetes;c_Bacteroidia;o_Bacteroidales;f_S24-7;g_Unclassified_f_S24-7;s_Unclassified_f_S24-7
ASV_5306	0	0	0	0	0	0	0	0	0	0	0	0	0	0	0	0	0	0	0	0	0	0	4	0	0	0	0	0	0	0	d_Bacteria;p_Bacteroidetes;c_Bacteroidia;o_Bacteroidales;f_S24-7;g_Unclassified_f_S24-7;s_Unclassified_f_S24-7
ASV_5313	0	3	0	0	0	0	0	0	0	0	0	0	0	0	0	0	0	0	0	0	0	0	0	0	0	0	0	0	0	0	d_Bacteria;p_Bacteroidetes;c_Bacteroidia;o_Bacteroidales;f_S24-7;g_Unclassified_f_S24-7;s_Unclassified_f_S24-7
ASV_5314	0	0	0	0	0	0	0	2	0	0	0	0	0	0	0	0	0	0	0	0	0	0	0	0	0	0	0	0	0	0	d_Bacteria;p_Bacteroidetes;c_Bacteroidia;o_Bacteroidales;f_S24-7;g_Unclassified_f_S24-7;s_Unclassified_f_S24-7
ASV_5322	0	0	1	0	0	0	0	0	0	0	0	0	0	0	0	0	0	0	0	0	0	0	0	0	0	0	0	0	0	0	d_Bacteria;p_Bacteroidetes;c_Bacteroidia;o_Bacteroidales;f_S24-7;g_Unclassified_f_S24-7;s_Unclassified_f_S24-7
ASV_5333	0	0	0	0	0	0	0	0	0	0	3	0	0	0	0	0	0	0	0	0	0	0	0	0	0	0	0	0	0	0	d_Bacteria;p_Bacteroidetes;c_Bacteroidia;o_Bacteroidales;f_S24-7;g_Unclassified_f_S24-7;s_Unclassified_f_S24-7
ASV_5346	0	0	0	0	0	0	0	0	0	4	0	0	0	0	0	0	0	0	0	0	0	0	0	0	0	0	0	0	0	0	d_Bacteria;p_Bacteroidetes;c_Bacteroidia;o_Bacteroidales;f_S24-7;g_Unclassified_f_S24-7;s_Unclassified_f_S24-7
ASV_5351	0	0	0	0	0	0	0	0	0	0	0	0	0	0	0	0	0	0	0	0	0	0	0	0	0	0	6	0	0	0	d_Bacteria;p_Bacteroidetes;c_Bacteroidia;o_Bacteroidales;f_S24-7;g_Unclassified_f_S24-7;s_Unclassified_f_S24-7
ASV_5353	0	0	0	0	0	0	6	0	0	0	0	0	0	0	0	0	0	0	0	0	0	0	0	0	0	0	0	0	0	0	d_Bacteria;p_Bacteroidetes;c_Bacteroidia;o_Bacteroidales;f_S24-7;g_Unclassified_f_S24-7;s_Unclassified_f_S24-7
ASV_5358	5	0	0	0	0	0	0	0	0	0	0	0	0	0	0	0	0	0	0	0	0	0	0	0	0	0	0	0	0	0	d_Bacteria;p_Bacteroidetes;c_Bacteroidia;o_Bacteroidales;f_S24-7;g_Unclassified_f_S24-7;s_Unclassified_f_S24-7
ASV_5359	0	0	0	0	0	0	3	0	0	0	0	0	0	0	0	0	0	0	0	0	0	0	0	0	0	0	0	0	0	0	d_Bacteria;p_Bacteroidetes;c_Bacteroidia;o_Bacteroidales;f_S24-7;g_Unclassified_f_S24-7;s_Unclassified_f_S24-7
ASV_5362	0	0	0	0	0	0	0	0	0	0	0	0	0	0	0	0	0	0	0	0	0	0	0	0	1	0	0	0	0	0	d_Bacteria;p_Bacteroidetes;c_Bacteroidia;o_Bacteroidales;f_S24-7;g_Unclassified_f_S24-7;s_Unclassified_f_S24-7
ASV_5367	0	0	0	0	0	0	0	0	0	0	0	0	0	0	0	0	0	0	0	0	0	0	0	0	0	0	2	0	0	0	d_Bacteria;p_Bacteroidetes;c_Bacteroidia;o_Bacteroidales;f_S24-7;g_Unclassified_f_S24-7;s_Unclassified_f_S24-7
ASV_5369	0	0	0	0	0	0	4	0	0	0	0	0	0	0	0	0	0	0	0	0	0	0	0	0	0	0	0	0	0	0	d_Bacteria;p_Bacteroidetes;c_Bacteroidia;o_Bacteroidales;f_S24-7;g_Unclassified_f_S24-7;s_Unclassified_f_S24-7
ASV_5370	0	0	0	0	0	0	0	3	0	0	0	0	0	0	0	0	0	0	0	0	0	0	0	0	0	0	0	0	0	0	d_Bacteria;p_Bacteroidetes;c_Bacteroidia;o_Bacteroidales;f_S24-7;g_Unclassified_f_S24-7;s_Unclassified_f_S24-7
ASV_5382	0	0	0	0	0	0	0	0	0	0	0	0	0	0	0	0	0	0	0	0	0	0	0	0	0	0	10	0	0	15	d_Bacteria;p_Bacteroidetes;c_Bacteroidia;o_Bacteroidales;f_S24-7;g_Unclassified_f_S24-7;s_Unclassified_f_S24-7
ASV_5389	0	0	0	0	0	0	17	14	0	53	0	0	0	0	0	0	0	0	0	0	2	0	20	0	0	0	0	0	0	0	d_Bacteria;p_Bacteroidetes;c_Bacteroidia;o_Bacteroidales;f_S24-7;g_Unclassified_f_S24-7;s_Unclassified_f_S24-7
ASV_5396	0	0	0	0	0	0	0	0	0	0	0	0	2	0	0	0	0	0	0	0	0	0	0	0	0	0	0	0	0	0	d_Bacteria;p_Bacteroidetes;c_Bacteroidia;o_Bacteroidales;f_S24-7;g_Unclassified_f_S24-7;s_Unclassified_f_S24-7
ASV_5402	0	0	0	0	0	0	0	0	0	0	0	0	3	0	0	0	0	0	0	0	0	0	0	0	0	0	0	0	0	0	d_Bacteria;p_Bacteroidetes;c_Bacteroidia;o_Bacteroidales;f_S24-7;g_Unclassified_f_S24-7;s_Unclassified_f_S24-7
ASV_5406	0	0	0	0	0	0	0	0	0	0	0	0	0	0	0	0	0	0	0	0	0	0	0	0	0	0	0	0	0	0	d_Bacteria;p_Bacteroidetes;c_Bacteroidia;o_Bacteroidales;f_S24-7;g_Unclassified_f_S24-7;s_Unclassified_f_S24-7
ASV_5407	0	0	0	0	0	0	0	0	0	0	0	0	4	0	0	0	0	0	0	0	0	0	0	0	0	0	0	0	0	0	d_Bacteria;p_Bacteroidetes;c_Bacteroidia;o_Bacteroidales;f_S24-7;g_Unclassified_f_S24-7;s_Unclassified_f_S24-7
ASV_5408	0	0	1	0	0	0	0	0	0	0	0	0	0	0	0	0	0	0	0	0	0	0	0	0	0	0	0	0	0	0	d_Bacteria;p_Bacteroidetes;c_Bacteroidia;o_Bacteroidales;f_S24-7;g_Unclassified_f_S24-7;s_Unclassified_f_S24-7
ASV_5415	0	0	0	0	0	0	0	0	0	0	0	0	0	0	0	0	0	0	0	0	0	0	0	0	0	0	0	0	0	2	d_Bacteria;p_Bacteroidetes;c_Bacteroidia;o_Bacteroidales;f_S24-7;g_Unclassified_f_S24-7;s_Unclassified_f_S24-7
ASV_5420	0	0	4	0	0	0	0	0	0	0	0	0	0	0	0	0	0	0	0	0	0	0	0	0	0	0	0	0	0	0	d_Bacteria;p_Bacteroidetes;c_Bacteroidia;o_Bacteroidales;f_S24-7;g_Unclassified_f_S24-7;s_Unclassified_f_S24-7
ASV_5425	0	0	0	0	0	0	0	2	0	0	0	0	0	0	0	0	0	0	0	0	0	0	0	0	0	0	0	0	0	0	d_Bacteria;p_Bacteroidetes;c_Bacteroidia;o_Bacteroidales;f_S24-7;g_Unclassified_f_S24-7;s_Unclassified_f_S24-7
ASV_5438	0	0	57	42	0	0	0	0	0	0	0	0	0	0	0	0	0	0	0	0	0	0	0	0	0	0	0	0	0	0	d_Bacteria;p_Bacteroidetes;c_Bacteroidia;o_Bacteroidales;f_S24-7;g_Unclassified_f_S24-7;s_Unclassified_f_S24-7
ASV_5441	0	0	0	0	0	0	0	9	0	0	0	0	0	0	0	0	0	0	0	0	0	0	0	0	0	0	0	0	0	0	d_Bacteria;p_Bacteroidetes;c_Bacteroidia;o_Bacteroidales;f_S24-7;g_Unclassified_f_S24-7;s_Unclassified_f_S24-7
ASV_5445	0	0	0	0	0	0	0	0	0	0	0	0	0	0	0	0	0	0	0	0	6	0	0	0	0	0	0	0	0	0	d_Bacteria;p_Bacteroidetes;c_Bacteroidia;o_Bacteroidales;f_S24-7;g_Unclassified_f_S24-7;s_Unclassified_f_S24-7
ASV_5447	0	0	0	0	0	0	0	0	0	0	0	0	0	0	0	0	0	0	0	0	0	0	0	0	0	0	0	0	0	0	d_Bacteria;p_Bacteroidetes;c_Bacteroidia;o_Bacteroidales;f_S24-7;g_Unclassified_f_S24-7;s_Unclassified_f_S24-7
ASV_5449	4	0	0	0	0	0	0	0	0	0	0	0	0	0	0	0	0	0	0	0	0	0	0	0	0	0	0	0	0	0	d_Bacteria;p_Bacteroidetes;c_Bacteroidia;o_Bacteroidales;f_S24-7;g_Unclassified_f_S24-7;s_Unclassified_f_S24-7
ASV_5450	0	0	0	0	0	0	0	0	0	0	0	0	0	0	0	0	0	4	0	0	0	0	0	0	0	0	0	0	0	0	d_Bacteria;p_Bacteroidetes;c_Bacteroidia;o_Bacteroidales;f_S24-7;g_Unclassified_f_S24-7;s_Unclassified_f_S24-7
ASV_5452	0	0	0	0	0	0	0	0	0	6	0	0	0	0	0	0	0	0	0	0	0	0	0	0	0	0	0	0	0	0	d_Bacteria;p_Bacteroidetes;c_Bacteroidia;o_Bacteroidales;f_S24-7;g_Unclassified_f_S24-7;s_Unclassified_f_S24-7
ASV_5455	0	0	0	0	0	0	0	0	0	0	0	0	0	0	0	0	0	0	0	0	9	0	0	0	0	0	0	0	0	0	d_Bacteria;p_Bacteroidetes;c_Bacteroidia;o_Bacteroidales;f_S24-7;g_Unclassified_f_S24-7;s_Unclassified_f_S24-7
ASV_5457	0	0	0	0	0	0	0	0	0	0	0	0	0	0	0	0	0	0	0	0	0	0	2	0	0	0	0	0	0	0	d_Bacteria;p_Bacteroidetes;c_Bacteroidia;o_Bacteroidales;f_S24-7;g_Unclassified_f_S24-7;s_Unclassified_f_S24-7
ASV_5461	0	0	0	0	0	0	0	0	0	0	0	0	0	0	0	0	0	0	0	0	0	0	0	0	0	0	4	0	0	0	d_Bacteria;p_Bacteroidetes;c_Bacteroidia;o_Bacteroidales;f_S24-7;g_Unclassified_f_S24-7;s_Unclassified_f_S24-7
ASV_5466	0	0	6	0	0	0	0	0	0	0	0	0	0	0	0	0	0	0	0	0	0	0	0	0	0	0	0	0	0	0	d_Bacteria;p_Bacteroidetes;c_Bacteroidia;o_Bacteroidales;f_S24-7;g_Unclassified_f_S24-7;s_Unclassified_f_S24-7
ASV_5469	0	0	0	0	0	0	0	0	0	0	0	2	0	0	0	0	0	0	0	0	0	0	0	0	0	0	0	0	0	0	d_Bacteria;p_Bacteroidetes;c_Bacteroidia;o_Bacteroidales;f_S24-7;g_Unclassified_f_S24-7;s_Unclassified_f_S24-7
ASV_5470	0	0	4	0	0	0	0	0	0	0	0	0	0	0	0	0	0	0	0	0	0	0	0	0	0	0	0	0	0	0	d_Bacteria;p_Bacteroidetes;c_Bacteroidia;o_Bacteroidales;f_S24-7;g_Unclassified_f_S24-7;s_Unclassified_f_S24-7
ASV_5474	0	0	0	0	0	0	3	0	0	0	0	0	0	0	0	0	0	0	0	0	0	0	0	0	0	0	0	0	0	0	d_Bacteria;p_Bacteroidetes;c_Bacteroidia;o_Bacteroidales;f_S24-7;g_Unclassified_f_S24-7;s_Unclassified_f_S24-7
ASV_5478	0	0	0	0	0	0	4	0	0	0	0	0	0	0	0	0	0	0	0	0	0	0	0	0	0	0	0	0	0	0	d_Bacteria;p_Bacteroidetes;c_Bacteroidia;o_Bacteroidales;f_S24-7;g_Unclassified_f_S24-7;s_Unclassified_f_S24-7
ASV_5480	11	0	0	18	0	0	0	0	0	0	0	0	0	0	0	0	0	0	0	0	0	0	0	0	0	0	0	0	0	0	d_Bacteria;p_Bacteroidetes;c_Bacteroidia;o_Bacteroidales;f_S24-7;g_Unclassified_f_S24-7;s_Unclassified_f_S24-7
ASV_5482	0	0	2	0	0	0	0	0	0	0	0	0	0	0	0	0	0	0	0	0	0	0	0	0	0	0	0	0	0	0	d_Bacteria;p_Bacteroidetes;c_Bacteroidia;o_Bacteroidales;f_S24-7;g_Unclassified_f_S24-7;s_Unclassified_f_S24-7
ASV_5488	0	0	0	0	0	0	0	0	0	0	0	0	0	0	0	0	0	0	0	0	0	0	0	0	4	0	0	0	0	0	d_Bacteria;p_Bacteroidetes;c_Bacteroidia;o_Bacteroidales;f_S24-7;g_Unclassified_f_S24-7;s_Unclassified_f_S24-7
ASV_5489	0	0	0	0	0	0	0	9	0	0	0	0	0	0	0	0	0	0	0	0	0	0	0	0	0	0	0	0	0	0	d_Bacteria;p_Bacteroidetes;c_Bacteroidia;o_Bacteroidales;f_S24-7;g_Unclassified_f_S24-7;s_Unclassified_f_S24-7
ASV_5493	0	0	0	0	0	0	0	0	0	4	0	0	0	0	0	0	0	0	0	0	0	0	0	0	0	0	0	0	0	0	d_Bacteria;p_Bacteroidetes;c_Bacteroidia;o_Bacteroidales;f_S24-7;g_Unclassified_f_S24-7;s_Unclassified_f_S24-7
ASV_5499	0	0	0	0	0	0	0	0	0	1	0	0	0	0	0	0	0	0	0	0	0	0	0	0	0	0	0	0	0	0	d_Bacteria;p_Bacteroidetes;c_Bacteroidia;o_Bacteroidales;f_S24-7;g_Unclassified_f_S24-7;s_Unclassified_f_S24-7
ASV_5501	0	0	0	0	0	0	0	0	0	0	0	0	0	0	0	0	0	0	0	0	0	0	0	0	0	0	5	0	0	0	d_Bacteria;p_Bacteroidetes;c_Bacteroidia;o_Bacteroidales;f_S24-7;g_Unclassified_f_S24-7;s_Unclassified_f_S24-7
ASV_5505	0	0	0	0	0	0	0	0	0	0	0	0	0	0	0	0	0	0	0	0	0	0	3	0	0	0	0	0	0	0	d_Bacteria;p_Bacteroidetes;c_Bacteroidia;o_Bacteroidales;f_S24-7;g_Unclassified_f_S24-7;s_Unclassified_f_S24-7
ASV_5506	0	35	77	0	0	0	0	0	0	0	0	0	0	0	0	0	0	0	0	0	0	0	0	0	0	0	0	0	0	0	d_Bacteria;p_Bacteroidetes;c_Bacteroidia;o_Bacteroidales;f_S24-7;g_Unclassified_f_S24-7;s_Unclassified_f_S24-7
ASV_5515	0	0	0	0	0	0	0	4	0	0	0	0	0	0	0	0	0	0	0	0	0	0	0	0	0	0	0	0	0	0	d_Bacteria;p_Bacteroidetes;c_Bacteroidia;o_Bacteroidales;f_S24-7;g_Unclassified_f_S24-7;s_Unclassified_f_S24-7
ASV_5517	0	0	3	0	0	0	0	0	0	0	0	0	0	0	0	0	0	0	0	0	0	0	0	0	0	0	0	0	0	0	d_Bacteria;p_Bacteroidetes;c_Bacteroidia;o_Bacteroidales;f_S24-7;g_Unclassified_f_S24-7;s_Unclassified_f_S24-7
ASV_5519	0	0	2	0	0	0	0	0	0	0	0	0	0	0	0	0	0	0	0	0	0	0	0	0	0	0	0	0	0	0	d_Bacteria;p_Bacteroidetes;c_Bacteroidia;o_Bacteroidales;f_S24-7;g_Unclassified_f_S24-7;s_Unclassified_f_S24-7
ASV_5523	0	0	0	0	0	0	0	0	0	0	0	0	0	0	0	0	0	0	0	0	2	0	0	0	0	0	4	0	0	0	d_Bacteria;p_Bacteroidetes;c_Bacteroidia;o_Bacteroidales;f_S24-7;g_Unclassified_f_S24-7;s_Unclassified_f_S24-7
ASV_5531	0	0	0	0	0	0	0	0	0	3	0	0	0	0	0	0	0	0	0	0	0	0	0	0	0	0	0	0	0	0	d_Bacteria;p_Bacteroidetes;c_Bacteroidia;o_Bacteroidales;f_S24-7;g_Unclassified_f_S24-7;s_Unclassified_f_S24-7
ASV_5533	0	0	0	0	0	0	0	0	0	0	0	0	5	0	0	0	0	0	0	0	0	0	0	0	0	0	0	0	0	0	d_Bacteria;p_Bacteroidetes;c_Bacteroidia;o_Bacteroidales;f_S24-7;g_Unclassified_f_S24-7;s_Unclassified_f_S24-7
ASV_5534	0	0	0	0	0	0	0	0	0	0	0	0	0	0	0	0	0	0	0	0	0	0	0	0	0	0	0	0	0	7	d_Bacteria;p_Bacteroidetes;c_Bacteroidia;o_Bacteroidales;f_S24-7;g_Unclassified_f_S24-7;s_Unclassified_f_S24-7
ASV_5535	0	0	0	0	0	0	0	0	0	3	0	0	0	0	0	0	0	0	0	0	0	0	0	0	0	0	0	0	0	0	d_Bacteria;p_Bacteroidetes;c_Bacteroidia;o_Bacteroidales;f_S24-7;g_Unclassified_f_S24-7;s_Unclassified_f_S24-7
ASV_5536	0	0	0	0	0	0	0	6	0	0	0	0	0	0	0	0	0	0	0	0	0	0	0	0	0	0	0	0	0	0	d_Bacteria;p_Bacteroidetes;c_Bacteroidia;o_Bacteroidales;f_S24-7;g_Unclassified_f_S24-7;s_Unclassified_f_S24-7
ASV_5538	0	0	0	0	0	0	0	0	0	0	0	0	0	0	0	0	0	0	0	0	0	0	0	0	0	0	0	0	0	0	d_Bacteria;p_Bacteroidetes;c_Bacteroidia;o_Bacteroidales;f_S24-7;g_Unclassified_f_S24-7;s_Unclassified_f_S24-7
ASV_5546	0	0	0	0	0	0	0	0	0	0	0	0	0	0	0	0	0	0	0	0	11	0	0	0	0	0	0	0	0	0	d_Bacteria;p_Bacteroidetes;c_Bacteroidia;o_Bacteroidales;f_S24-7;g_Unclassified_f_S24-7;s_Unclassified_f_S24-7
ASV_5549	0	0	0	0	0	0	0	0	0	0	0	0	5	0	0	0	0	0	0	0	0	0	0	0	0	0	0	0	0	0	d_Bacteria;p_Bacteroidetes;c_Bacteroidia;o_Bacteroidales;f_S24-7;g_Unclassified_f_S24-7;s_Unclassified_f_S24-7
ASV_5550	0	0	0	0	0	0	0	0	0	0	0	0	0	0	0	0	0	0	0	0	3	0	0	0	0	0	0	0	0	0	d_Bacteria;p_Bacteroidetes;c_Bacteroidia;o_Bacteroidales;f_S24-7;g_Unclassified_f_S24-7;s_Unclassified_f_S24-7
ASV_5557	0	0	5	0	0	0	0	0	0	0	0	0	0	0	0	0	0	0	0	0	0	0	0	0	0	0	0	0	0	0	d_Bacteria;p_Bacteroidetes;c_Bacteroidia;o_Bacteroidales;f_S24-7;g_Unclassified_f_S24-7;s_Unclassified_f_S24-7
ASV_5561	0	0	0	0	0	0	0	0	0	0	0	0	0	0	0	0	0	0	0	0	0	0	0	0	0	0	0	0	0	0	d_Bacteria;p_Bacteroidetes;c_Bacteroidia;o_Bacteroidales;f_S24-7;g_Unclassified_f_S24-7;s_Unclassified_f_S24-7
ASV_5562	0	0	0	0	0	0	0	0	0	6	0	0	0	0	0	0	0	0	0	0	0	0	0	0	0	0	0	0	0	0	d_Bacteria;p_Bacteroidetes;c_Bacteroidia;o_Bacteroidales;f_S24-7;g_Unclassified_f_S24-7;s_Unclassified_f_S24-7
ASV_5573	0	0	1	0	0	0	0	0	0	0	0	0	0	0	0	0	0	0	0	0	0	0	0	0	0	0	0	0	0	0	d_Bacteria;p_Bacteroidetes;c_Bacteroidia;o_Bacteroidales;f_S24-7;g_Unclassified_f_S24-7;s_Unclassified_f_S24-7
ASV_5574	0	0	1	0	0	0	0	0	0	0	0	0	0	0	0	0	0	0	0	0	0	0	0	0	0	0	0	0	0	0	d_Bacteria;p_Bacteroidetes;c_Bacteroidia;o_Bacteroidales;f_S24-7;g_Unclassified_f_S24-7;s_Unclassified_f_S24-7
ASV_5576	0	0	0	0	0	0	0	0	0	0	0	0	0	0	0	0	0	0	0	0	0	0	5	0	0	0	0	0	0	0	d_Bacteria;p_Bacteroidetes;c_Bacteroidia;o_Bacteroidales;f_S24-7;g_Unclassified_f_S24-7;s_Unclassified_f_S24-7
ASV_5578	0	0	6	0	0	0	0	0	0	0	0	0	0	0	0	0	0	0	0	0	0	0	0	0	0	0	0	0	0	0	d_Bacteria;p_Bacteroidetes;c_Bacteroidia;o_Bacteroidales;f_S24-7;g_Unclassified_f_S24-7;s_Unclassified_f_S24-7
ASV_5583	54	0	115	0	0	0	43	100	0	254	0	53	0	0	0	0	0	58	0	0	76	0	92	0	0	0	142	0	0	101	d_Bacteria;p_Bacteroidetes;c_Bacteroidia;o_Bacteroidales;f_S24-7;g_Unclassified_f_S24-7;s_Unclassified_f_S24-7
ASV_5588	0	0	0	0	0	0	0	0	0	1	0	0	0	0	0	0	0	0	0	0	0	0	0	0	0	0	0	0	0	0	d_Bacteria;p_Bacteroidetes;c_Bacteroidia;o_Bacteroidales;f_S24-7;g_Unclassified_f_S24-7;s_Unclassified_f_S24-7
ASV_5592	0	0	2	0	0	0	0	0	0	0	0	0	0	0	0	0	0	0	0	0	0	0	0	0	0	0	0	0	0	0	d_Bacteria;p_Bacteroidetes;c_Bacteroidia;o_Bacteroidales;f_S24-7;g_Unclassified_f_S24-7;s_Unclassified_f_S24-7
ASV_5593	0	0	0	0	0	0	0	0	0	0	0	0	0	0	0	0	0	0	0	0	0	0	0	0	0	0	0	3	0	0	d_Bacteria;p_Bacteroidetes;c_Bacteroidia;o_Bacteroidales;f_S24-7;g_Unclassified_f_S24-7;s_Unclassified_f_S24-7
ASV_5596	0	0	0	0	0	0	0	0	0	0	0	0	0	0	0	0	0	0	0	0	0	0	0	0	0	0	0	0	0	0	d_Bacteria;p_Bacteroidetes;c_Bacteroidia;o_Bacteroidales;f_S24-7;g_Unclassified_f_S24-7;s_Unclassified_f_S24-7
ASV_5602	0	0	0	0	0	0	0	5	0	0	0	0	0	0	0	0	0	0	0	0	0	0	0	0	0	0	0	0	0	0	d_Bacteria;p_Bacteroidetes;c_Bacteroidia;o_Bacteroidales;f_S24-7;g_Unclassified_f_S24-7;s_Unclassified_f_S24-7
ASV_5604	0	0	0	0	0	0	37	0	0	0	0	0	0	0	0	0	0	0	0	0	0	0	0	0	0	0	0	0	0	0	d_Bacteria;p_Bacteroidetes;c_Bacteroidia;o_Bacteroidales;f_S24-7;g_Unclassified_f_S24-7;s_Unclassified_f_S24-7
ASV_5610	0	0	0	0	0	0	4	0	0	0	0	0	0	0	0	0	0	0	0	0	0	0	0	0	0	0	0	0	0	0	d_Bacteria;p_Bacteroidetes;c_Bacteroidia;o_Bacteroidales;f_S24-7;g_Unclassified_f_S24-7;s_Unclassified_f_S24-7
ASV_5615	0	0	0	0	0	0	0	0	0	3	0	0	0	0	0	0	0	0	0	0	0	0	0	0	0	0	0	0	0	0	d_Bacteria;p_Bacteroidetes;c_Bacteroidia;o_Bacteroidales;f_S24-7;g_Unclassified_f_S24-7;s_Unclassified_f_S24-7
ASV_5617	0	0	0	0	0	0	0	0	0	2	0	0	0	0	0	0	0	0	0	0	0	0	0	0	0	0	0	0	0	0	d_Bacteria;p_Bacteroidetes;c_Bacteroidia;o_Bacteroidales;f_S24-7;g_Unclassified_f_S24-7;s_Unclassified_f_S24-7
ASV_5625	0	0	0	0	0	0	0	0	0	0	0	0	0	0	0	0	0	0	0	0	5	0	0	0	0	0	0	0	0	0	d_Bacteria;p_Bacteroidetes;c_Bacteroidia;o_Bacteroidales;f_S24-7;g_Unclassified_f_S24-7;s_Unclassified_f_S24-7
ASV_5629	0	0	0	0	0	0	0	0	0	0	0	0	4	0	0	0	0	0	0	0	0	0	0	0	0	0	0	0	0	0	d_Bacteria;p_Bacteroidetes;c_Bacteroidia;o_Bacteroidales;f_S24-7;g_Unclassified_f_S24-7;s_Unclassified_f_S24-7
ASV_5630	0	0	6	0	0	0	0	0	0	0	0	0	0	0	0	0	0	0	0	0	0	0	0	0	0	0	0	0	0	0	d_Bacteria;p_Bacteroidetes;c_Bacteroidia;o_Bacteroidales;f_S24-7;g_Unclassified_f_S24-7;s_Unclassified_f_S24-7
ASV_5631	0	0	0	0	0	0	0	0	0	0	0	0	6	0	0	0	0	0	0	0	0	0	0	0	0	0	0	0	0	0	d_Bacteria;p_Bacteroidetes;c_Bacteroidia;o_Bacteroidales;f_S24-7;g_Unclassified_f_S24-7;s_Unclassified_f_S24-7
ASV_5632	0	0	0	0	0	0	0	0	0	0	0	1	0	0	0	0	0	0	0	0	0	0	0	0	0	0	0	0	0	0	d_Bacteria;p_Bacteroidetes;c_Bacteroidia;o_Bacteroidales;f_S24-7;g_Unclassified_f_S24-7;s_Unclassified_f_S24-7
ASV_5634	0	0	0	0	0	0	0	0	0	0	0	0	0	0	0	0	0	0	0	0	0	0	0	0	0	0	2	0	0	0	d_Bacteria;p_Bacteroidetes;c_Bacteroidia;o_Bacteroidales;f_S24-7;g_Unclassified_f_S24-7;s_Unclassified_f_S24-7
ASV_5644	0	0	0	0	0	0	0	0	0	0	0	0	0	0	0	0	0	0	0	0	0	0	0	0	0	14	79	0	0	33	d_Bacteria;p_Bacteroidetes;c_Bacteroidia;o_Bacteroidales;f_S24-7;g_Unclassified_f_S24-7;s_Unclassified_f_S24-7
ASV_5655	7	0	6	0	0	0	0	0	0	0	0	0	0	0	0	0	0	0	0	0	0	0	0	0	0	0	0	0	0	0	d_Bacteria;p_Bacteroidetes;c_Bacteroidia;o_Bacteroidales;f_S24-7;g_Unclassified_f_S24-7;s_Unclassified_f_S24-7
ASV_5656	0	0	4	0	0	0	0	0	0	0	0	0	0	0	0	0	0	0	0	0	0	0	0	0	0	0	0	0	0	0	d_Bacteria;p_Bacteroidetes;c_Bacteroidia;o_Bacteroidales;f_S24-7;g_Unclassified_f_S24-7;s_Unclassified_f_S24-7
ASV_5658	0	0	5	0	0	0	0	0	0	0	0	0	0	0	0	0	0	0	0	0	0	0	0	0	0	0	0	0	0	0	d_Bacteria;p_Bacteroidetes;c_Bacteroidia;o_Bacteroidales;f_S24-7;g_Unclassified_f_S24-7;s_Unclassified_f_S24-7
ASV_5659	0	0	3	0	0	0	0	0	0	0	0	0	0	0	0	0	0	0	0	0	0	0	0	0	0	0	0	0	0	0	d_Bacteria;p_Bacteroidetes;c_Bacteroidia;o_Bacteroidales;f_S24-7;g_Unclassified_f_S24-7;s_Unclassified_f_S24-7
ASV_5662	0	0	0	0	0	0	0	0	0	0	0	0	0	1	0	0	0	0	0	0	0	0	0	0	0	0	0	0	0	0	d_Bacteria;p_Bacteroidetes;c_Bacteroidia;o_Bacteroidales;f_S24-7;g_Unclassified_f_S24-7;s_Unclassified_f_S24-7
ASV_5670	0	0	0	0	0	0	0	0	0	0	0	0	0	0	0	0	0	0	0	0	0	0	0	0	0	0	0	0	0	0	d_Bacteria;p_Bacteroidetes;c_Bacteroidia;o_Bacteroidales;f_S24-7;g_Unclassified_f_S24-7;s_Unclassified_f_S24-7
ASV_5675	0	0	0	0	0	0	0	0	0	0	0	0	0	0	0	0	0	0	0	0	0	0	0	0	0	0	3	0	0	0	d_Bacteria;p_Bacteroidetes;c_Bacteroidia;o_Bacteroidales;f_S24-7;g_Unclassified_f_S24-7;s_Unclassified_f_S24-7
ASV_5678	0	0	0	0	0	0	0	0	0	0	0	0	3	0	0	0	0	0	0	0	0	0	0	0	0	0	0	0	0	0	d_Bacteria;p_Bacteroidetes;c_Bacteroidia;o_Bacteroidales;f_S24-7;g_Unclassified_f_S24-7;s_Unclassified_f_S24-7
ASV_5679	0	0	0	0	0	0	0	0	0	0	0	0	0	0	0	0	0	0	0	0	4	0	0	0	0	0	0	0	0	0	d_Bacteria;p_Bacteroidetes;c_Bacteroidia;o_Bacteroidales;f_S24-7;g_Unclassified_f_S24-7;s_Unclassified_f_S24-7
ASV_5684	0	0	0	0	0	0	0	0	0	0	0	0	0	0	0	0	0	0	0	0	0	0	0	0	0	0	0	0	0	0	d_Bacteria;p_Bacteroidetes;c_Bacteroidia;o_Bacteroidales;f_S24-7;g_Unclassified_f_S24-7;s_Unclassified_f_S24-7
ASV_5692	0	0	0	0	0	0	0	0	0	0	125	0	28	0	0	0	0	134	0	0	52	0	0	0	0	0	40	0	0	50	d_Bacteria;p_Bacteroidetes;c_Bacteroidia;o_Bacteroidales;f_S24-7;g_Unclassified_f_S24-7;s_Unclassified_f_S24-7
ASV_5696	0	0	0	0	0	0	0	0	0	1	0	0	0	0	0	0	0	0	0	0	0	0	0	0	0	0	0	0	0	0	d_Bacteria;p_Bacteroidetes;c_Bacteroidia;o_Bacteroidales;f_S24-7;g_Unclassified_f_S24-7;s_Unclassified_f_S24-7
ASV_5705	0	0	0	0	0	0	0	0	0	0	0	1	0	0	0	0	0	0	0	0	0	0	0	0	0	0	0	0	0	0	d_Bacteria;p_Bacteroidetes;c_Bacteroidia;o_Bacteroidales;f_S24-7;g_Unclassified_f_S24-7;s_Unclassified_f_S24-7
ASV_5707	0	0	0	0	0	0	0	0	0	0	0	0	0	0	0	0	0	0	0	0	0	0	0	0	0	0	3	0	0	0	d_Bacteria;p_Bacteroidetes;c_Bacteroidia;o_Bacteroidales;f_S24-7;g_Unclassified_f_S24-7;s_Unclassified_f_S24-7
ASV_5710	0	0	0	0	0	0	0	0	0	0	0	0	0	0	0	0	0	0	0	0	0	0	0	0	0	0	0	0	0	0	d_Bacteria;p_Bacteroidetes;c_Bacteroidia;o_Bacteroidales;f_S24-7;g_Unclassified_f_S24-7;s_Unclassified_f_S24-7
ASV_5716	0	0	0	0	0	0	1	0	0	0	0	0	0	0	0	0	0	0	0	0	0	0	0	0	0	0	0	0	0	0	d_Bacteria;p_Bacteroidetes;c_Bacteroidia;o_Bacteroidales;f_S24-7;g_Unclassified_f_S24-7;s_Unclassified_f_S24-7
ASV_5718	0	0	0	0	0	0	0	13	0	0	0	0	0	0	0	0	0	0	0	0	0	0	0	0	0	0	0	0	0	0	d_Bacteria;p_Bacteroidetes;c_Bacteroidia;o_Bacteroidales;f_S24-7;g_Unclassified_f_S24-7;s_Unclassified_f_S24-7
ASV_5720	0	0	4	0	0	0	0	0	0	0	0	0	0	0	0	0	0	0	0	0	0	0	0	0	0	0	0	0	0	0	d_Bacteria;p_Bacteroidetes;c_Bacteroidia;o_Bacteroidales;f_S24-7;g_Unclassified_f_S24-7;s_Unclassified_f_S24-7
ASV_5733	0	0	0	0	0	0	0	3	0	0	0	0	0	0	0	0	0	0	0	0	0	0	0	0	0	0	0	0	0	0	d_Bacteria;p_Bacteroidetes;c_Bacteroidia;o_Bacteroidales;f_S24-7;g_Unclassified_f_S24-7;s_Unclassified_f_S24-7
ASV_5737	0	0	4	0	0	0	0	0	0	0	0	0	0	0	0	0	0	0	0	0	0	0	0	0	0	0	0	0	0	0	d_Bacteria;p_Bacteroidetes;c_Bacteroidia;o_Bacteroidales;f_S24-7;g_Unclassified_f_S24-7;s_Unclassified_f_S24-7
ASV_5740	0	0	0	0	0	0	0	0	0	0	0	0	0	0	0	0	0	0	0	0	0	0	0	0	0	0	1	0	0	0	d_Bacteria;p_Bacteroidetes;c_Bacteroidia;o_Bacteroidales;f_S24-7;g_Unclassified_f_S24-7;s_Unclassified_f_S24-7
ASV_5743	0	0	0	0	0	0	0	0	0	0	0	0	0	0	0	0	0	0	0	0	0	0	0	0	0	0	15	0	0	15	d_Bacteria;p_Bacteroidetes;c_Bacteroidia;o_Bacteroidales;f_S24-7;g_Unclassified_f_S24-7;s_Unclassified_f_S24-7
ASV_5745	0	0	0	0	0	0	0	0	0	0	0	0	0	0	0	0	0	0	0	0	0	0	0	0	0	0	0	0	0	1	d_Bacteria;p_Bacteroidetes;c_Bacteroidia;o_Bacteroidales;f_S24-7;g_Unclassified_f_S24-7;s_Unclassified_f_S24-7
ASV_5748	0	0	0	0	0	0	0	0	3	0	0	0	0	0	0	0	0	0	0	0	0	0	0	0	0	0	0	0	0	0	d_Bacteria;p_Bacteroidetes;c_Bacteroidia;o_Bacteroidales;f_S24-7;g_Unclassified_f_S24-7;s_Unclassified_f_S24-7
ASV_5752	0	0	0	0	0	0	8	13	0	8	0	0	0	0	0	0	0	0	0	0	0	0	0	0	0	0	0	0	0	0	d_Bacteria;p_Bacteroidetes;c_Bacteroidia;o_Bacteroidales;f_S24-7;g_Unclassified_f_S24-7;s_Unclassified_f_S24-7
ASV_5753	0	0	0	0	0	0	0	0	0	0	0	0	0	0	0	0	0	0	0	0	4	0	0	0	0	0	0	0	0	0	d_Bacteria;p_Bacteroidetes;c_Bacteroidia;o_Bacteroidales;f_S24-7;g_Unclassified_f_S24-7;s_Unclassified_f_S24-7
ASV_5754	0	0	3	0	0	0	0	0	0	0	0	0	0	0	0	0	0	0	0	0	0	0	0	0	0	0	0	0	0	0	d_Bacteria;p_Bacteroidetes;c_Bacteroidia;o_Bacteroidales;f_S24-7;g_Unclassified_f_S24-7;s_Unclassified_f_S24-7
ASV_5755	0	0	0	0	0	0	0	0	0	0	0	0	0	0	0	0	0	0	0	0	3	0	0	0	0	0	0	0	0	0	d_Bacteria;p_Bacteroidetes;c_Bacteroidia;o_Bacteroidales;f_S24-7;g_Unclassified_f_S24-7;s_Unclassified_f_S24-7
ASV_5762	0	0	3	0	0	0	0	0	0	0	0	0	0	0	0	0	0	0	0	0	0	0	0	0	0	0	0	0	0	0	d_Bacteria;p_Bacteroidetes;c_Bacteroidia;o_Bacteroidales;f_S24-7;g_Unclassified_f_S24-7;s_Unclassified_f_S24-7
ASV_5763	0	0	0	0	0	0	0	0	0	0	0	0	0	0	0	0	0	0	0	0	0	0	0	0	0	0	0	0	0	5	d_Bacteria;p_Bacteroidetes;c_Bacteroidia;o_Bacteroidales;f_S24-7;g_Unclassified_f_S24-7;s_Unclassified_f_S24-7
ASV_5767	0	0	0	0	0	0	56	43	0	0	0	0	0	0	0	0	0	0	0	0	0	0	0	0	0	0	0	0	0	0	d_Bacteria;p_Bacteroidetes;c_Bacteroidia;o_Bacteroidales;f_S24-7;g_Unclassified_f_S24-7;s_Unclassified_f_S24-7
ASV_5770	0	0	0	0	0	0	0	0	0	0	0	0	0	0	0	0	0	4	0	0	0	0	0	0	0	0	0	0	0	0	d_Bacteria;p_Bacteroidetes;c_Bacteroidia;o_Bacteroidales;f_S24-7;g_Unclassified_f_S24-7;s_Unclassified_f_S24-7
ASV_5781	0	0	10	0	0	0	0	0	0	0	0	0	0	0	0	0	0	0	0	0	0	0	0	0	0	0	0	0	0	0	d_Bacteria;p_Bacteroidetes;c_Bacteroidia;o_Bacteroidales;f_S24-7;g_Unclassified_f_S24-7;s_Unclassified_f_S24-7
ASV_5782	0	0	1	0	0	0	0	0	0	0	0	0	0	0	0	0	0	0	0	0	0	0	0	0	0	0	0	0	0	0	d_Bacteria;p_Bacteroidetes;c_Bacteroidia;o_Bacteroidales;f_S24-7;g_Unclassified_f_S24-7;s_Unclassified_f_S24-7
ASV_5790	0	0	0	0	0	0	0	0	0	0	0	0	0	0	0	0	0	0	0	0	0	0	0	0	0	0	0	0	0	2	d_Bacteria;p_Bacteroidetes;c_Bacteroidia;o_Bacteroidales;f_S24-7;g_Unclassified_f_S24-7;s_Unclassified_f_S24-7
ASV_5792	0	0	2	0	0	0	0	0	0	0	0	0	0	0	0	0	0	0	0	0	0	0	0	0	0	0	0	0	0	0	d_Bacteria;p_Bacteroidetes;c_Bacteroidia;o_Bacteroidales;f_S24-7;g_Unclassified_f_S24-7;s_Unclassified_f_S24-7
ASV_5793	0	0	0	0	0	0	0	0	0	0	0	0	0	0	0	0	0	0	0	0	0	0	0	0	0	0	2	0	0	0	d_Bacteria;p_Bacteroidetes;c_Bacteroidia;o_Bacteroidales;f_S24-7;g_Unclassified_f_S24-7;s_Unclassified_f_S24-7
ASV_5795	0	0	0	0	0	0	0	0	0	0	0	0	0	0	0	0	0	0	0	0	0	0	0	0	0	0	0	0	0	0	d_Bacteria;p_Bacteroidetes;c_Bacteroidia;o_Bacteroidales;f_S24-7;g_Unclassified_f_S24-7;s_Unclassified_f_S24-7
ASV_5800	0	0	0	0	0	0	0	6	0	0	0	0	0	0	0	0	0	0	0	0	0	0	0	0	0	0	0	0	0	0	d_Bacteria;p_Bacteroidetes;c_Bacteroidia;o_Bacteroidales;f_S24-7;g_Unclassified_f_S24-7;s_Unclassified_f_S24-7
ASV_5801	0	0	0	0	0	0	2	0	0	0	0	0	0	0	0	0	0	0	0	0	0	0	0	0	0	0	0	0	0	0	d_Bacteria;p_Bacteroidetes;c_Bacteroidia;o_Bacteroidales;f_S24-7;g_Unclassified_f_S24-7;s_Unclassified_f_S24-7
ASV_5802	0	0	0	0	0	0	0	5	0	0	0	0	0	0	0	0	0	0	0	0	0	0	0	0	0	0	0	0	0	0	d_Bacteria;p_Bacteroidetes;c_Bacteroidia;o_Bacteroidales;f_S24-7;g_Unclassified_f_S24-7;s_Unclassified_f_S24-7
ASV_5814	0	0	0	0	0	0	0	0	0	0	9	0	0	0	0	0	0	0	0	0	0	0	0	0	0	0	0	0	0	0	d_Bacteria;p_Bacteroidetes;c_Bacteroidia;o_Bacteroidales;f_S24-7;g_Unclassified_f_S24-7;s_Unclassified_f_S24-7
ASV_5815	0	0	0	0	0	0	0	0	0	0	0	0	0	0	0	0	0	0	0	0	0	0	0	0	0	0	0	0	0	0	d_Bacteria;p_Bacteroidetes;c_Bacteroidia;o_Bacteroidales;f_S24-7;g_Unclassified_f_S24-7;s_Unclassified_f_S24-7
ASV_5818	0	0	0	0	0	0	0	3	0	0	0	0	0	0	0	0	0	0	0	0	0	0	0	0	0	0	0	0	0	0	d_Bacteria;p_Bacteroidetes;c_Bacteroidia;o_Bacteroidales;f_S24-7;g_Unclassified_f_S24-7;s_Unclassified_f_S24-7
ASV_5821	0	0	0	0	0	0	0	1	0	0	0	0	0	0	0	0	0	0	0	0	0	0	0	0	0	0	0	0	0	0	d_Bacteria;p_Bacteroidetes;c_Bacteroidia;o_Bacteroidales;f_S24-7;g_Unclassified_f_S24-7;s_Unclassified_f_S24-7
ASV_5823	0	0	2	0	0	0	0	0	0	0	0	0	0	0	0	0	0	0	0	0	0	0	0	0	0	0	0	0	0	0	d_Bacteria;p_Bacteroidetes;c_Bacteroidia;o_Bacteroidales;f_S24-7;g_Unclassified_f_S24-7;s_Unclassified_f_S24-7
ASV_5837	0	0	0	0	0	0	0	0	0	0	0	1	0	0	0	0	0	0	0	0	0	0	0	0	0	0	0	0	0	0	d_Bacteria;p_Bacteroidetes;c_Bacteroidia;o_Bacteroidales;f_S24-7;g_Unclassified_f_S24-7;s_Unclassified_f_S24-7
ASV_5845	0	0	0	0	0	0	3	0	0	0	0	0	0	0	0	0	0	0	0	0	0	0	0	0	0	0	0	0	0	0	d_Bacteria;p_Bacteroidetes;c_Bacteroidia;o_Bacteroidales;f_S24-7;g_Unclassified_f_S24-7;s_Unclassified_f_S24-7
ASV_5850	0	0	0	0	0	0	0	0	0	0	0	0	0	0	0	0	0	0	0	0	0	0	0	0	0	0	0	0	0	0	d_Bacteria;p_Bacteroidetes;c_Bacteroidia;o_Bacteroidales;f_S24-7;g_Unclassified_f_S24-7;s_Unclassified_f_S24-7
ASV_5856	0	0	0	0	0	0	0	0	0	0	0	16	0	0	0	0	0	0	0	0	0	0	14	0	0	0	0	0	0	0	d_Bacteria;p_Bacteroidetes;c_Bacteroidia;o_Bacteroidales;f_S24-7;g_Unclassified_f_S24-7;s_Unclassified_f_S24-7
ASV_5857	0	0	6	0	0	0	0	0	0	0	0	0	0	0	0	0	0	0	0	0	0	0	0	0	0	0	0	0	0	0	d_Bacteria;p_Bacteroidetes;c_Bacteroidia;o_Bacteroidales;f_S24-7;g_Unclassified_f_S24-7;s_Unclassified_f_S24-7
ASV_5858	0	0	0	0	0	0	2	0	0	0	0	0	0	0	0	0	0	0	0	0	0	0	0	0	0	0	0	0	0	0	d_Bacteria;p_Bacteroidetes;c_Bacteroidia;o_Bacteroidales;f_S24-7;g_Unclassified_f_S24-7;s_Unclassified_f_S24-7
ASV_5866	0	0	0	0	0	0	0	0	0	0	0	0	0	0	0	0	0	0	0	0	0	0	0	0	4	0	0	0	0	0	d_Bacteria;p_Bacteroidetes;c_Bacteroidia;o_Bacteroidales;f_S24-7;g_Unclassified_f_S24-7;s_Unclassified_f_S24-7
ASV_5871	0	0	0	0	0	0	0	0	0	0	0	0	4	0	0	0	0	0	0	0	0	0	0	0	0	0	0	0	0	0	d_Bacteria;p_Bacteroidetes;c_Bacteroidia;o_Bacteroidales;f_S24-7;g_Unclassified_f_S24-7;s_Unclassified_f_S24-7
ASV_5872	0	0	0	0	0	0	0	0	0	7	0	0	0	0	0	0	0	0	0	0	0	0	0	0	0	0	0	0	0	0	d_Bacteria;p_Bacteroidetes;c_Bacteroidia;o_Bacteroidales;f_S24-7;g_Unclassified_f_S24-7;s_Unclassified_f_S24-7
ASV_5874	0	0	3	0	0	0	0	0	0	0	0	0	0	0	0	0	0	0	0	0	0	0	0	0	0	0	0	0	0	0	d_Bacteria;p_Bacteroidetes;c_Bacteroidia;o_Bacteroidales;f_S24-7;g_Unclassified_f_S24-7;s_Unclassified_f_S24-7
ASV_5877	0	0	0	0	0	0	0	0	0	0	0	0	0	0	0	0	0	0	0	0	0	0	0	0	0	0	0	0	0	0	d_Bacteria;p_Bacteroidetes;c_Bacteroidia;o_Bacteroidales;f_S24-7;g_Unclassified_f_S24-7;s_Unclassified_f_S24-7
ASV_5891	0	0	0	0	0	0	0	0	0	8	0	0	0	0	0	0	0	0	0	0	0	0	0	0	0	0	0	0	0	0	d_Bacteria;p_Bacteroidetes;c_Bacteroidia;o_Bacteroidales;f_S24-7;g_Unclassified_f_S24-7;s_Unclassified_f_S24-7
ASV_5896	0	0	0	0	0	0	0	5	0	0	0	0	0	0	0	0	0	0	0	0	0	0	0	0	0	0	0	0	0	0	d_Bacteria;p_Bacteroidetes;c_Bacteroidia;o_Bacteroidales;f_S24-7;g_Unclassified_f_S24-7;s_Unclassified_f_S24-7
ASV_5897	0	0	0	0	0	0	0	0	0	0	0	0	0	0	0	0	0	0	0	0	0	0	0	0	0	0	33	0	0	0	d_Bacteria;p_Bacteroidetes;c_Bacteroidia;o_Bacteroidales;f_S24-7;g_Unclassified_f_S24-7;s_Unclassified_f_S24-7
ASV_5900	0	0	0	0	0	0	3	0	0	0	0	0	0	0	0	0	0	0	0	0	0	0	0	0	0	0	0	0	0	0	d_Bacteria;p_Bacteroidetes;c_Bacteroidia;o_Bacteroidales;f_S24-7;g_Unclassified_f_S24-7;s_Unclassified_f_S24-7
ASV_5902	0	0	4	0	0	0	0	0	0	0	0	0	0	0	0	0	0	0	0	0	0	0	0	0	0	0	0	0	0	0	d_Bacteria;p_Bacteroidetes;c_Bacteroidia;o_Bacteroidales;f_S24-7;g_Unclassified_f_S24-7;s_Unclassified_f_S24-7
ASV_5910	0	0	1	0	0	0	0	0	0	0	0	0	0	0	0	0	0	0	0	0	0	0	0	0	0	0	0	0	0	0	d_Bacteria;p_Bacteroidetes;c_Bacteroidia;o_Bacteroidales;f_S24-7;g_Unclassified_f_S24-7;s_Unclassified_f_S24-7
ASV_5913	0	0	0	0	0	0	0	0	0	0	0	4	0	0	0	0	0	0	0	0	0	0	0	0	0	0	0	0	0	0	d_Bacteria;p_Bacteroidetes;c_Bacteroidia;o_Bacteroidales;f_S24-7;g_Unclassified_f_S24-7;s_Unclassified_f_S24-7
ASV_5914	37	0	21	0	0	0	33	0	0	0	0	0	0	0	0	0	0	0	0	0	24	0	0	0	0	0	0	0	0	0	d_Bacteria;p_Bacteroidetes;c_Bacteroidia;o_Bacteroidales;f_S24-7;g_Unclassified_f_S24-7;s_Unclassified_f_S24-7
ASV_5923	4	0	0	0	0	0	0	0	0	0	0	0	0	0	0	0	0	0	0	0	0	0	0	0	0	0	0	0	0	0	d_Bacteria;p_Bacteroidetes;c_Bacteroidia;o_Bacteroidales;f_S24-7;g_Unclassified_f_S24-7;s_Unclassified_f_S24-7
ASV_5927	0	0	0	0	0	0	0	4	0	0	0	0	0	0	0	0	0	0	0	0	0	0	0	0	0	0	0	0	0	0	d_Bacteria;p_Bacteroidetes;c_Bacteroidia;o_Bacteroidales;f_S24-7;g_Unclassified_f_S24-7;s_Unclassified_f_S24-7
ASV_5933	0	0	48	0	0	0	0	0	0	72	0	0	66	0	0	0	0	0	0	0	0	0	0	0	4	0	0	0	0	0	d_Bacteria;p_Bacteroidetes;c_Bacteroidia;o_Bacteroidales;f_S24-7;g_Unclassified_f_S24-7;s_Unclassified_f_S24-7
ASV_5936	0	0	4	0	0	0	0	0	0	0	0	0	0	0	0	0	0	0	0	0	0	0	0	0	0	0	0	0	0	0	d_Bacteria;p_Bacteroidetes;c_Bacteroidia;o_Bacteroidales;f_S24-7;g_Unclassified_f_S24-7;s_Unclassified_f_S24-7
ASV_5943	0	0	0	0	0	0	0	0	5	0	0	0	0	0	0	0	0	0	0	0	0	0	0	0	0	0	0	0	0	0	d_Bacteria;p_Bacteroidetes;c_Bacteroidia;o_Bacteroidales;f_S24-7;g_Unclassified_f_S24-7;s_Unclassified_f_S24-7
ASV_5958	0	0	0	0	0	0	0	3	0	0	0	0	0	0	0	0	0	0	0	0	0	0	0	0	0	0	0	0	0	0	d_Bacteria;p_Bacteroidetes;c_Bacteroidia;o_Bacteroidales;f_S24-7;g_Unclassified_f_S24-7;s_Unclassified_f_S24-7
ASV_5961	0	0	6	0	0	0	0	0	0	0	0	0	0	0	0	0	0	0	0	0	0	0	0	0	0	0	0	0	0	0	d_Bacteria;p_Bacteroidetes;c_Bacteroidia;o_Bacteroidales;f_S24-7;g_Unclassified_f_S24-7;s_Unclassified_f_S24-7
ASV_5963	9	0	5	0	0	0	13	42	0	8	10	0	0	0	0	0	0	0	0	0	2	0	0	0	0	0	0	0	0	0	d_Bacteria;p_Bacteroidetes;c_Bacteroidia;o_Bacteroidales;f_S24-7;g_Unclassified_f_S24-7;s_Unclassified_f_S24-7
ASV_5967	0	0	1	0	0	0	0	0	0	0	0	0	0	0	0	0	0	0	0	0	0	0	0	0	0	0	0	0	0	0	d_Bacteria;p_Bacteroidetes;c_Bacteroidia;o_Bacteroidales;f_S24-7;g_Unclassified_f_S24-7;s_Unclassified_f_S24-7
ASV_5968	7	0	0	0	0	0	0	0	0	0	0	0	0	0	0	0	0	0	0	0	0	0	0	0	0	0	0	0	0	0	d_Bacteria;p_Bacteroidetes;c_Bacteroidia;o_Bacteroidales;f_S24-7;g_Unclassified_f_S24-7;s_Unclassified_f_S24-7
ASV_5971	0	0	0	0	0	0	0	0	0	0	0	5	0	0	0	0	0	0	0	0	0	0	0	0	0	0	0	0	0	0	d_Bacteria;p_Bacteroidetes;c_Bacteroidia;o_Bacteroidales;f_S24-7;g_Unclassified_f_S24-7;s_Unclassified_f_S24-7
ASV_5975	0	0	0	0	0	0	0	3	0	0	0	0	0	0	0	0	0	0	0	0	0	0	0	0	0	0	0	0	0	0	d_Bacteria;p_Bacteroidetes;c_Bacteroidia;o_Bacteroidales;f_S24-7;g_Unclassified_f_S24-7;s_Unclassified_f_S24-7
ASV_5976	2	0	106	10	0	0	0	0	0	0	0	4	0	0	0	0	0	16	0	0	0	0	0	0	0	0	0	0	0	0	d_Bacteria;p_Bacteroidetes;c_Bacteroidia;o_Bacteroidales;f_S24-7;g_Unclassified_f_S24-7;s_Unclassified_f_S24-7
ASV_5979	0	0	1	0	0	0	0	0	0	0	0	0	0	0	0	0	0	0	0	0	0	0	0	0	0	0	0	0	0	0	d_Bacteria;p_Bacteroidetes;c_Bacteroidia;o_Bacteroidales;f_S24-7;g_Unclassified_f_S24-7;s_Unclassified_f_S24-7
ASV_5984	0	0	2	0	0	0	0	0	0	0	0	0	0	0	0	0	0	0	0	0	0	0	0	0	0	0	0	0	0	0	d_Bacteria;p_Bacteroidetes;c_Bacteroidia;o_Bacteroidales;f_S24-7;g_Unclassified_f_S24-7;s_Unclassified_f_S24-7
ASV_5989	0	0	2	0	0	0	0	0	0	0	0	0	0	0	0	0	0	0	0	0	0	0	0	0	0	0	0	0	0	0	d_Bacteria;p_Bacteroidetes;c_Bacteroidia;o_Bacteroidales;f_S24-7;g_Unclassified_f_S24-7;s_Unclassified_f_S24-7
ASV_5996	0	0	0	0	0	0	0	2	0	0	0	0	0	0	0	0	0	0	0	0	0	0	0	0	0	0	0	0	0	0	d_Bacteria;p_Bacteroidetes;c_Bacteroidia;o_Bacteroidales;f_S24-7;g_Unclassified_f_S24-7;s_Unclassified_f_S24-7
ASV_5998	0	0	0	0	0	0	0	0	0	0	0	0	0	0	0	0	0	2	0	0	0	0	0	0	0	0	0	0	0	0	d_Bacteria;p_Bacteroidetes;c_Bacteroidia;o_Bacteroidales;f_S24-7;g_Unclassified_f_S24-7;s_Unclassified_f_S24-7
ASV_6002	0	0	0	0	0	0	0	4	0	0	0	0	0	0	0	0	0	0	0	0	0	0	0	0	0	0	0	0	0	0	d_Bacteria;p_Bacteroidetes;c_Bacteroidia;o_Bacteroidales;f_S24-7;g_Unclassified_f_S24-7;s_Unclassified_f_S24-7
ASV_6004	0	0	0	0	0	0	0	0	0	0	0	0	5	0	0	0	0	0	0	0	0	0	0	0	0	0	0	0	0	0	d_Bacteria;p_Bacteroidetes;c_Bacteroidia;o_Bacteroidales;f_S24-7;g_Unclassified_f_S24-7;s_Unclassified_f_S24-7
ASV_6009	0	0	0	0	0	0	0	0	0	0	0	0	0	0	0	0	0	0	0	0	0	0	0	0	0	0	6	0	0	0	d_Bacteria;p_Bacteroidetes;c_Bacteroidia;o_Bacteroidales;f_S24-7;g_Unclassified_f_S24-7;s_Unclassified_f_S24-7
ASV_6010	0	0	0	0	0	0	0	0	0	4	0	0	0	0	0	0	0	0	0	0	0	0	0	0	0	0	0	0	0	0	d_Bacteria;p_Bacteroidetes;c_Bacteroidia;o_Bacteroidales;f_S24-7;g_Unclassified_f_S24-7;s_Unclassified_f_S24-7
ASV_6023	0	0	0	0	0	0	0	0	0	0	0	3	0	0	0	0	0	0	0	0	0	0	0	0	0	0	0	0	0	0	d_Bacteria;p_Bacteroidetes;c_Bacteroidia;o_Bacteroidales;f_S24-7;g_Unclassified_f_S24-7;s_Unclassified_f_S24-7
ASV_6024	0	0	0	0	0	0	0	0	0	0	0	0	0	0	0	0	0	0	0	0	0	0	0	0	0	4	0	0	0	0	d_Bacteria;p_Bacteroidetes;c_Bacteroidia;o_Bacteroidales;f_S24-7;g_Unclassified_f_S24-7;s_Unclassified_f_S24-7
ASV_6025	0	0	0	0	0	0	0	0	0	0	0	0	0	0	0	0	0	0	0	0	5	0	0	0	0	0	0	0	0	0	d_Bacteria;p_Bacteroidetes;c_Bacteroidia;o_Bacteroidales;f_S24-7;g_Unclassified_f_S24-7;s_Unclassified_f_S24-7
ASV_6028	0	0	0	0	0	0	0	0	0	0	0	0	0	0	0	0	0	0	0	0	0	0	0	0	0	0	5	0	0	0	d_Bacteria;p_Bacteroidetes;c_Bacteroidia;o_Bacteroidales;f_S24-7;g_Unclassified_f_S24-7;s_Unclassified_f_S24-7
ASV_6030	0	0	0	0	0	0	0	0	0	0	0	0	0	0	0	0	0	0	0	0	0	0	0	0	0	0	3	0	0	0	d_Bacteria;p_Bacteroidetes;c_Bacteroidia;o_Bacteroidales;f_S24-7;g_Unclassified_f_S24-7;s_Unclassified_f_S24-7
ASV_6032	0	0	0	0	0	0	0	0	0	7	0	0	0	0	0	0	0	0	0	0	0	0	0	0	0	0	0	0	0	0	d_Bacteria;p_Bacteroidetes;c_Bacteroidia;o_Bacteroidales;f_S24-7;g_Unclassified_f_S24-7;s_Unclassified_f_S24-7
ASV_6038	0	0	3	0	0	0	0	0	0	0	0	0	0	0	0	0	0	0	0	0	0	0	0	0	0	0	0	0	0	0	d_Bacteria;p_Bacteroidetes;c_Bacteroidia;o_Bacteroidales;f_S24-7;g_Unclassified_f_S24-7;s_Unclassified_f_S24-7
ASV_6039	0	0	4	0	0	0	0	0	0	0	0	0	0	0	0	0	0	0	0	0	0	0	0	0	0	0	0	0	0	0	d_Bacteria;p_Bacteroidetes;c_Bacteroidia;o_Bacteroidales;f_S24-7;g_Unclassified_f_S24-7;s_Unclassified_f_S24-7
ASV_6043	0	0	0	0	0	0	0	0	0	0	0	0	3	0	0	0	0	0	0	0	0	0	0	0	0	0	0	0	0	0	d_Bacteria;p_Bacteroidetes;c_Bacteroidia;o_Bacteroidales;f_S24-7;g_Unclassified_f_S24-7;s_Unclassified_f_S24-7
ASV_6044	0	0	0	0	0	0	0	0	0	0	0	0	0	0	0	0	0	0	0	0	0	0	0	0	0	0	5	0	0	0	d_Bacteria;p_Bacteroidetes;c_Bacteroidia;o_Bacteroidales;f_S24-7;g_Unclassified_f_S24-7;s_Unclassified_f_S24-7
ASV_6052	0	0	0	0	0	0	0	0	0	0	0	4	0	0	0	0	0	0	0	0	0	0	0	0	0	0	0	0	0	0	d_Bacteria;p_Bacteroidetes;c_Bacteroidia;o_Bacteroidales;f_S24-7;g_Unclassified_f_S24-7;s_Unclassified_f_S24-7
ASV_6055	0	0	0	0	0	0	2	0	0	0	0	0	0	0	0	0	0	0	0	0	0	0	0	0	0	0	0	0	0	0	d_Bacteria;p_Bacteroidetes;c_Bacteroidia;o_Bacteroidales;f_S24-7;g_Unclassified_f_S24-7;s_Unclassified_f_S24-7
ASV_6058	0	0	0	0	0	0	5	0	0	0	0	0	0	0	0	0	0	0	0	0	0	0	0	0	0	0	0	0	0	0	d_Bacteria;p_Bacteroidetes;c_Bacteroidia;o_Bacteroidales;f_S24-7;g_Unclassified_f_S24-7;s_Unclassified_f_S24-7
ASV_6061	0	0	5	0	0	0	0	0	0	0	0	0	0	0	0	0	0	0	0	0	0	0	0	0	0	0	0	0	0	0	d_Bacteria;p_Bacteroidetes;c_Bacteroidia;o_Bacteroidales;f_S24-7;g_Unclassified_f_S24-7;s_Unclassified_f_S24-7
ASV_6062	0	0	0	0	0	0	1090	2133	15	1655	10	0	0	0	8	31	0	0	8	53	3150	0	424	0	2631	4064	5624	255	440	3180	d_Bacteria;p_Bacteroidetes;c_Bacteroidia;o_Bacteroidales;f_S24-7;g_Unclassified_f_S24-7;s_Unclassified_f_S24-7
ASV_6065	0	0	0	0	0	0	0	0	0	0	0	6	0	0	0	0	0	0	0	0	0	0	0	0	0	0	0	0	0	0	d_Bacteria;p_Bacteroidetes;c_Bacteroidia;o_Bacteroidales;f_S24-7;g_Unclassified_f_S24-7;s_Unclassified_f_S24-7
ASV_6066	0	0	0	0	0	0	0	4	0	0	0	0	0	0	0	0	0	0	0	0	0	0	0	0	0	0	0	0	0	0	d_Bacteria;p_Bacteroidetes;c_Bacteroidia;o_Bacteroidales;f_S24-7;g_Unclassified_f_S24-7;s_Unclassified_f_S24-7
ASV_6070	0	0	0	0	0	0	0	0	0	0	0	0	0	0	0	0	0	0	0	0	0	0	0	0	0	0	0	0	0	0	d_Bacteria;p_Bacteroidetes;c_Bacteroidia;o_Bacteroidales;f_S24-7;g_Unclassified_f_S24-7;s_Unclassified_f_S24-7
ASV_6076	0	0	0	0	0	0	4	0	0	0	0	0	0	0	0	0	0	0	0	0	0	0	0	0	0	0	0	0	0	0	d_Bacteria;p_Bacteroidetes;c_Bacteroidia;o_Bacteroidales;f_S24-7;g_Unclassified_f_S24-7;s_Unclassified_f_S24-7
ASV_6083	0	0	1	0	0	0	0	0	0	0	0	0	0	0	0	0	0	0	0	0	0	0	0	0	0	0	0	0	0	0	d_Bacteria;p_Bacteroidetes;c_Bacteroidia;o_Bacteroidales;f_S24-7;g_Unclassified_f_S24-7;s_Unclassified_f_S24-7
ASV_6087	0	0	0	0	0	0	0	0	0	0	0	0	0	0	0	0	0	9	0	0	0	0	0	0	0	0	0	0	0	0	d_Bacteria;p_Bacteroidetes;c_Bacteroidia;o_Bacteroidales;f_S24-7;g_Unclassified_f_S24-7;s_Unclassified_f_S24-7
ASV_6093	0	0	0	0	0	0	0	0	0	0	0	0	0	0	0	0	0	5	0	0	0	0	0	0	0	0	0	0	0	0	d_Bacteria;p_Bacteroidetes;c_Bacteroidia;o_Bacteroidales;f_S24-7;g_Unclassified_f_S24-7;s_Unclassified_f_S24-7
ASV_6097	0	0	15	0	0	0	0	0	0	0	0	0	0	0	0	0	0	0	0	0	0	0	0	0	0	0	0	0	0	0	d_Bacteria;p_Bacteroidetes;c_Bacteroidia;o_Bacteroidales;f_S24-7;g_Unclassified_f_S24-7;s_Unclassified_f_S24-7
ASV_6103	0	0	3	0	0	0	0	0	0	0	0	0	3	0	0	0	0	0	0	0	0	0	0	0	0	0	0	0	0	0	d_Bacteria;p_Bacteroidetes;c_Bacteroidia;o_Bacteroidales;f_S24-7;g_Unclassified_f_S24-7;s_Unclassified_f_S24-7
ASV_6106	0	0	1	0	0	0	0	0	0	0	0	0	0	0	0	0	0	0	0	0	0	0	0	0	0	0	0	0	0	0	d_Bacteria;p_Bacteroidetes;c_Bacteroidia;o_Bacteroidales;f_S24-7;g_Unclassified_f_S24-7;s_Unclassified_f_S24-7
ASV_6107	0	0	0	0	0	0	0	0	0	0	0	0	0	0	0	0	0	0	0	0	0	0	0	0	21	0	0	0	0	0	d_Bacteria;p_Bacteroidetes;c_Bacteroidia;o_Bacteroidales;f_S24-7;g_Unclassified_f_S24-7;s_Unclassified_f_S24-7
ASV_6108	0	0	0	0	0	0	0	0	1	0	0	0	0	0	0	0	0	0	0	0	0	0	0	0	0	0	0	0	0	0	d_Bacteria;p_Bacteroidetes;c_Bacteroidia;o_Bacteroidales;f_S24-7;g_Unclassified_f_S24-7;s_Unclassified_f_S24-7
ASV_6109	0	0	0	3	0	0	0	0	0	0	0	0	0	0	0	0	0	0	0	0	0	0	0	0	0	0	0	0	0	0	d_Bacteria;p_Bacteroidetes;c_Bacteroidia;o_Bacteroidales;f_S24-7;g_Unclassified_f_S24-7;s_Unclassified_f_S24-7
ASV_6116	0	0	0	0	0	0	0	0	0	131	0	51	0	0	0	0	0	0	0	0	0	0	0	0	0	0	0	0	0	0	d_Bacteria;p_Bacteroidetes;c_Bacteroidia;o_Bacteroidales;f_S24-7;g_Unclassified_f_S24-7;s_Unclassified_f_S24-7
ASV_6117	0	0	0	0	0	0	4	0	0	0	0	0	0	0	0	0	0	0	0	0	0	0	0	0	0	0	0	0	0	0	d_Bacteria;p_Bacteroidetes;c_Bacteroidia;o_Bacteroidales;f_S24-7;g_Unclassified_f_S24-7;s_Unclassified_f_S24-7
ASV_6119	0	0	0	0	0	0	0	0	0	0	0	0	4	0	0	0	0	0	0	0	0	0	0	0	0	0	0	0	0	0	d_Bacteria;p_Bacteroidetes;c_Bacteroidia;o_Bacteroidales;f_S24-7;g_Unclassified_f_S24-7;s_Unclassified_f_S24-7
ASV_6121	0	0	12	0	0	0	0	0	0	0	0	0	0	0	0	0	0	0	0	0	0	0	0	0	0	0	0	0	0	0	d_Bacteria;p_Bacteroidetes;c_Bacteroidia;o_Bacteroidales;f_S24-7;g_Unclassified_f_S24-7;s_Unclassified_f_S24-7
ASV_6125	0	0	0	0	0	0	0	3	0	0	0	0	0	0	0	0	0	0	0	0	0	0	0	0	0	0	0	0	0	0	d_Bacteria;p_Bacteroidetes;c_Bacteroidia;o_Bacteroidales;f_S24-7;g_Unclassified_f_S24-7;s_Unclassified_f_S24-7
ASV_6126	0	0	0	0	0	0	0	0	0	0	0	0	3	0	0	0	0	0	0	0	0	0	0	0	0	0	0	0	0	0	d_Bacteria;p_Bacteroidetes;c_Bacteroidia;o_Bacteroidales;f_S24-7;g_Unclassified_f_S24-7;s_Unclassified_f_S24-7
ASV_6131	0	0	0	0	0	0	0	3	0	0	0	0	0	0	0	0	0	0	0	0	0	0	0	0	0	0	0	0	0	0	d_Bacteria;p_Bacteroidetes;c_Bacteroidia;o_Bacteroidales;f_S24-7;g_Unclassified_f_S24-7;s_Unclassified_f_S24-7
ASV_6134	0	0	0	0	0	0	0	0	0	0	0	0	0	0	0	0	0	0	0	0	3	0	0	0	0	0	0	0	0	0	d_Bacteria;p_Bacteroidetes;c_Bacteroidia;o_Bacteroidales;f_S24-7;g_Unclassified_f_S24-7;s_Unclassified_f_S24-7
ASV_6136	0	0	0	0	0	0	0	0	0	0	0	0	0	0	0	0	0	0	0	0	3	0	0	0	0	0	0	0	0	0	d_Bacteria;p_Bacteroidetes;c_Bacteroidia;o_Bacteroidales;f_S24-7;g_Unclassified_f_S24-7;s_Unclassified_f_S24-7
ASV_6137	0	0	0	0	0	0	0	0	0	5	0	0	0	0	0	0	0	0	0	0	0	0	0	0	0	0	0	0	0	0	d_Bacteria;p_Bacteroidetes;c_Bacteroidia;o_Bacteroidales;f_S24-7;g_Unclassified_f_S24-7;s_Unclassified_f_S24-7
ASV_6138	0	0	6	0	0	0	0	0	0	0	0	0	0	0	0	0	0	0	0	0	0	0	0	0	0	0	0	0	0	0	d_Bacteria;p_Bacteroidetes;c_Bacteroidia;o_Bacteroidales;f_S24-7;g_Unclassified_f_S24-7;s_Unclassified_f_S24-7
ASV_6140	0	0	0	0	0	0	0	0	0	0	0	16	0	0	0	0	0	0	0	0	0	0	0	0	0	0	0	0	0	0	d_Bacteria;p_Bacteroidetes;c_Bacteroidia;o_Bacteroidales;f_S24-7;g_Unclassified_f_S24-7;s_Unclassified_f_S24-7
ASV_6152	0	0	0	0	0	0	0	0	0	5	0	0	0	0	0	0	0	0	0	0	0	0	0	0	0	0	0	0	0	0	d_Bacteria;p_Bacteroidetes;c_Bacteroidia;o_Bacteroidales;f_S24-7;g_Unclassified_f_S24-7;s_Unclassified_f_S24-7
ASV_6153	0	0	0	0	0	0	0	0	0	0	0	23	0	0	0	0	0	0	0	0	58	0	2	0	0	0	0	0	0	0	d_Bacteria;p_Bacteroidetes;c_Bacteroidia;o_Bacteroidales;f_S24-7;g_Unclassified_f_S24-7;s_Unclassified_f_S24-7
ASV_6155	0	0	0	0	0	0	0	0	0	5	0	0	0	0	0	0	0	0	0	0	0	0	0	0	0	0	0	0	0	0	d_Bacteria;p_Bacteroidetes;c_Bacteroidia;o_Bacteroidales;f_S24-7;g_Unclassified_f_S24-7;s_Unclassified_f_S24-7
ASV_6160	0	0	35	0	0	0	0	0	0	0	0	0	0	20	0	0	0	46	0	0	0	0	0	0	0	0	0	0	0	0	d_Bacteria;p_Bacteroidetes;c_Bacteroidia;o_Bacteroidales;f_S24-7;g_Unclassified_f_S24-7;s_Unclassified_f_S24-7
ASV_6167	0	0	1	0	0	0	0	0	0	0	0	0	0	0	0	0	0	0	0	0	0	0	0	0	0	0	0	0	0	0	d_Bacteria;p_Bacteroidetes;c_Bacteroidia;o_Bacteroidales;f_S24-7;g_Unclassified_f_S24-7;s_Unclassified_f_S24-7
ASV_6172	0	0	0	0	0	0	0	0	0	0	0	0	0	0	0	0	0	0	0	0	0	0	0	0	0	0	0	0	0	7	d_Bacteria;p_Bacteroidetes;c_Bacteroidia;o_Bacteroidales;f_S24-7;g_Unclassified_f_S24-7;s_Unclassified_f_S24-7
ASV_6192	0	0	0	0	0	0	0	2	0	0	0	0	0	0	0	0	0	0	0	0	0	0	0	0	0	0	0	0	0	0	d_Bacteria;p_Bacteroidetes;c_Bacteroidia;o_Bacteroidales;f_S24-7;g_Unclassified_f_S24-7;s_Unclassified_f_S24-7
ASV_6199	0	0	0	0	0	0	0	0	0	0	0	0	0	0	0	0	0	0	0	0	0	0	0	0	0	0	0	0	0	0	d_Bacteria;p_Bacteroidetes;c_Bacteroidia;o_Bacteroidales;f_S24-7;g_Unclassified_f_S24-7;s_Unclassified_f_S24-7
ASV_6200	0	0	0	0	0	0	0	0	0	0	0	0	0	0	0	0	0	0	0	0	0	0	0	0	0	0	0	0	0	103	d_Bacteria;p_Bacteroidetes;c_Bacteroidia;o_Bacteroidales;f_S24-7;g_Unclassified_f_S24-7;s_Unclassified_f_S24-7
ASV_6203	0	0	0	0	0	0	0	0	0	0	0	4	0	0	0	0	0	0	0	0	0	0	0	0	0	0	0	0	0	0	d_Bacteria;p_Bacteroidetes;c_Bacteroidia;o_Bacteroidales;f_S24-7;g_Unclassified_f_S24-7;s_Unclassified_f_S24-7
ASV_6207	0	0	0	0	0	0	12	79	0	61	0	0	0	0	0	0	0	0	0	0	0	0	0	0	0	0	0	0	0	0	d_Bacteria;p_Bacteroidetes;c_Bacteroidia;o_Bacteroidales;f_S24-7;g_Unclassified_f_S24-7;s_Unclassified_f_S24-7
ASV_6208	0	0	2	0	0	0	0	0	0	0	0	0	0	0	0	0	0	0	0	0	0	0	0	0	0	0	0	0	0	0	d_Bacteria;p_Bacteroidetes;c_Bacteroidia;o_Bacteroidales;f_S24-7;g_Unclassified_f_S24-7;s_Unclassified_f_S24-7
ASV_6212	0	0	0	0	0	0	0	0	0	2	0	0	0	0	0	0	0	0	0	0	0	0	0	0	0	0	0	0	0	0	d_Bacteria;p_Bacteroidetes;c_Bacteroidia;o_Bacteroidales;f_S24-7;g_Unclassified_f_S24-7;s_Unclassified_f_S24-7
ASV_6214	0	0	0	0	0	0	0	0	0	0	0	0	0	0	0	0	0	0	0	0	0	0	0	0	0	0	0	0	0	0	d_Bacteria;p_Bacteroidetes;c_Bacteroidia;o_Bacteroidales;f_S24-7;g_Unclassified_f_S24-7;s_Unclassified_f_S24-7
ASV_6215	0	0	0	0	0	0	0	0	0	0	0	0	4	0	0	0	0	0	0	0	0	0	0	0	0	0	0	0	0	0	d_Bacteria;p_Bacteroidetes;c_Bacteroidia;o_Bacteroidales;f_S24-7;g_Unclassified_f_S24-7;s_Unclassified_f_S24-7
ASV_6216	1	0	0	0	0	0	0	0	0	0	0	0	0	0	0	0	0	0	0	0	0	0	0	0	0	0	0	0	0	0	d_Bacteria;p_Bacteroidetes;c_Bacteroidia;o_Bacteroidales;f_S24-7;g_Unclassified_f_S24-7;s_Unclassified_f_S24-7
ASV_6224	0	0	0	0	0	0	0	0	0	0	0	0	0	0	0	0	0	0	0	0	0	0	0	0	0	0	0	0	0	0	d_Bacteria;p_Bacteroidetes;c_Bacteroidia;o_Bacteroidales;f_S24-7;g_Unclassified_f_S24-7;s_Unclassified_f_S24-7
ASV_6225	0	0	0	0	0	0	0	1	0	0	0	0	0	0	0	0	0	0	0	0	0	0	0	0	0	0	0	0	0	0	d_Bacteria;p_Bacteroidetes;c_Bacteroidia;o_Bacteroidales;f_S24-7;g_Unclassified_f_S24-7;s_Unclassified_f_S24-7
ASV_6229	0	0	0	0	0	0	0	0	0	0	0	0	0	0	0	0	0	0	0	0	0	0	5	0	0	0	0	0	0	0	d_Bacteria;p_Bacteroidetes;c_Bacteroidia;o_Bacteroidales;f_S24-7;g_Unclassified_f_S24-7;s_Unclassified_f_S24-7
ASV_6233	0	0	5	0	0	0	0	0	0	0	0	0	0	0	0	0	0	0	0	0	0	0	0	0	0	0	0	0	0	0	d_Bacteria;p_Bacteroidetes;c_Bacteroidia;o_Bacteroidales;f_S24-7;g_Unclassified_f_S24-7;s_Unclassified_f_S24-7
ASV_6236	0	0	4	0	0	0	0	0	0	0	0	0	0	0	0	0	0	0	0	0	0	0	0	0	0	0	0	0	0	0	d_Bacteria;p_Bacteroidetes;c_Bacteroidia;o_Bacteroidales;f_S24-7;g_Unclassified_f_S24-7;s_Unclassified_f_S24-7
ASV_6249	0	0	0	0	0	0	0	0	0	7	0	0	0	0	0	0	0	0	0	0	0	0	0	0	0	0	0	0	0	0	d_Bacteria;p_Bacteroidetes;c_Bacteroidia;o_Bacteroidales;f_S24-7;g_Unclassified_f_S24-7;s_Unclassified_f_S24-7
ASV_6259	0	0	0	0	0	0	0	0	0	0	0	3	0	0	0	0	0	0	0	0	0	0	0	0	0	0	0	0	0	0	d_Bacteria;p_Bacteroidetes;c_Bacteroidia;o_Bacteroidales;f_S24-7;g_Unclassified_f_S24-7;s_Unclassified_f_S24-7
ASV_6267	0	0	0	0	0	0	0	0	0	10	0	0	0	0	0	0	0	0	0	0	0	0	0	0	0	0	0	0	0	0	d_Bacteria;p_Bacteroidetes;c_Bacteroidia;o_Bacteroidales;f_S24-7;g_Unclassified_f_S24-7;s_Unclassified_f_S24-7
ASV_6272	0	0	6	0	0	0	0	0	0	0	0	0	0	0	0	0	0	0	0	0	0	0	0	0	0	0	0	0	0	0	d_Bacteria;p_Bacteroidetes;c_Bacteroidia;o_Bacteroidales;f_S24-7;g_Unclassified_f_S24-7;s_Unclassified_f_S24-7
ASV_6274	0	0	0	0	0	0	0	3	0	0	0	0	0	0	0	0	0	0	0	0	0	0	0	0	0	0	0	0	0	0	d_Bacteria;p_Bacteroidetes;c_Bacteroidia;o_Bacteroidales;f_S24-7;g_Unclassified_f_S24-7;s_Unclassified_f_S24-7
ASV_6278	0	0	0	0	0	0	109	234	0	80	4	0	0	0	0	0	0	0	0	0	57	0	0	0	0	0	0	0	0	0	d_Bacteria;p_Bacteroidetes;c_Bacteroidia;o_Bacteroidales;f_S24-7;g_Unclassified_f_S24-7;s_Unclassified_f_S24-7
ASV_6280	0	0	0	0	0	0	0	4	0	0	0	0	0	0	0	0	0	0	0	0	0	0	0	0	0	0	0	0	0	0	d_Bacteria;p_Bacteroidetes;c_Bacteroidia;o_Bacteroidales;f_S24-7;g_Unclassified_f_S24-7;s_Unclassified_f_S24-7
ASV_6282	0	0	0	0	0	0	0	0	0	0	0	0	0	0	0	0	0	0	0	0	0	0	0	0	0	0	0	0	0	0	d_Bacteria;p_Bacteroidetes;c_Bacteroidia;o_Bacteroidales;f_S24-7;g_Unclassified_f_S24-7;s_Unclassified_f_S24-7
ASV_6283	0	0	1	0	0	0	0	0	0	0	0	0	0	0	0	0	0	0	0	0	0	0	0	0	0	0	0	0	0	0	d_Bacteria;p_Bacteroidetes;c_Bacteroidia;o_Bacteroidales;f_S24-7;g_Unclassified_f_S24-7;s_Unclassified_f_S24-7
ASV_6295	0	0	4	0	0	0	0	0	0	0	0	0	0	0	0	0	0	0	0	0	0	0	0	0	0	0	0	0	0	0	d_Bacteria;p_Bacteroidetes;c_Bacteroidia;o_Bacteroidales;f_S24-7;g_Unclassified_f_S24-7;s_Unclassified_f_S24-7
ASV_6301	0	0	0	0	0	0	0	6	0	0	0	0	0	0	0	0	0	0	0	0	0	0	0	0	0	0	0	0	0	0	d_Bacteria;p_Bacteroidetes;c_Bacteroidia;o_Bacteroidales;f_S24-7;g_Unclassified_f_S24-7;s_Unclassified_f_S24-7
ASV_6302	0	0	0	0	0	0	0	3	0	0	0	0	0	0	0	0	0	0	0	0	0	0	0	0	0	0	0	0	0	0	d_Bacteria;p_Bacteroidetes;c_Bacteroidia;o_Bacteroidales;f_S24-7;g_Unclassified_f_S24-7;s_Unclassified_f_S24-7
ASV_6305	0	0	5	0	0	0	0	0	0	0	0	0	0	0	0	0	0	0	0	0	0	0	0	0	0	0	0	0	0	0	d_Bacteria;p_Bacteroidetes;c_Bacteroidia;o_Bacteroidales;f_S24-7;g_Unclassified_f_S24-7;s_Unclassified_f_S24-7
ASV_6310	0	0	0	0	0	0	0	0	0	0	0	0	0	0	0	0	0	0	0	0	0	0	0	0	0	0	0	0	0	0	d_Bacteria;p_Bacteroidetes;c_Bacteroidia;o_Bacteroidales;f_S24-7;g_Unclassified_f_S24-7;s_Unclassified_f_S24-7
ASV_6311	0	0	0	0	0	0	0	5	0	0	0	0	0	0	0	0	0	0	0	0	0	0	0	0	0	0	0	0	0	0	d_Bacteria;p_Bacteroidetes;c_Bacteroidia;o_Bacteroidales;f_S24-7;g_Unclassified_f_S24-7;s_Unclassified_f_S24-7
ASV_6314	0	0	0	0	0	0	0	0	0	0	0	0	0	0	0	0	0	0	0	0	0	0	0	0	0	0	0	0	0	0	d_Bacteria;p_Bacteroidetes;c_Bacteroidia;o_Bacteroidales;f_S24-7;g_Unclassified_f_S24-7;s_Unclassified_f_S24-7
ASV_6316	0	0	0	0	0	0	0	0	0	4	0	0	0	0	0	0	0	0	0	0	0	0	0	0	0	0	0	0	0	0	d_Bacteria;p_Bacteroidetes;c_Bacteroidia;o_Bacteroidales;f_S24-7;g_Unclassified_f_S24-7;s_Unclassified_f_S24-7
ASV_6317	0	0	0	0	0	0	0	2	0	0	0	0	0	0	0	0	0	0	0	0	0	0	0	0	0	0	0	0	0	0	d_Bacteria;p_Bacteroidetes;c_Bacteroidia;o_Bacteroidales;f_S24-7;g_Unclassified_f_S24-7;s_Unclassified_f_S24-7
ASV_6318	0	0	0	0	0	0	0	0	0	12	0	0	0	0	0	0	0	0	0	0	0	0	0	0	0	0	0	0	0	0	d_Bacteria;p_Bacteroidetes;c_Bacteroidia;o_Bacteroidales;f_S24-7;g_Unclassified_f_S24-7;s_Unclassified_f_S24-7
ASV_6319	0	0	5	0	0	0	0	0	0	0	0	0	0	0	0	0	0	0	0	0	0	0	0	0	0	0	0	0	0	0	d_Bacteria;p_Bacteroidetes;c_Bacteroidia;o_Bacteroidales;f_S24-7;g_Unclassified_f_S24-7;s_Unclassified_f_S24-7
ASV_6320	0	0	0	0	0	0	0	0	0	0	0	0	0	0	0	0	0	0	0	0	0	0	0	0	0	0	0	0	0	0	d_Bacteria;p_Bacteroidetes;c_Bacteroidia;o_Bacteroidales;f_S24-7;g_Unclassified_f_S24-7;s_Unclassified_f_S24-7
ASV_6324	0	0	0	0	0	0	0	4	0	0	0	0	0	0	0	0	0	0	0	0	0	0	0	0	0	0	0	0	0	0	d_Bacteria;p_Bacteroidetes;c_Bacteroidia;o_Bacteroidales;f_S24-7;g_Unclassified_f_S24-7;s_Unclassified_f_S24-7
ASV_6329	0	0	4	0	0	0	0	0	0	0	0	0	0	0	0	0	0	0	0	0	0	0	0	0	0	0	0	0	0	0	d_Bacteria;p_Bacteroidetes;c_Bacteroidia;o_Bacteroidales;f_S24-7;g_Unclassified_f_S24-7;s_Unclassified_f_S24-7
ASV_6336	0	0	0	0	0	0	0	0	0	0	0	0	0	0	0	0	0	0	0	0	0	0	0	0	0	0	0	0	0	0	d_Bacteria;p_Bacteroidetes;c_Bacteroidia;o_Bacteroidales;f_S24-7;g_Unclassified_f_S24-7;s_Unclassified_f_S24-7
ASV_6339	0	0	0	0	0	0	0	0	0	0	0	0	0	0	0	0	0	0	0	0	18	0	0	0	0	0	0	0	0	0	d_Bacteria;p_Bacteroidetes;c_Bacteroidia;o_Bacteroidales;f_S24-7;g_Unclassified_f_S24-7;s_Unclassified_f_S24-7
ASV_6345	0	0	15	0	0	0	0	0	0	0	0	0	0	0	0	0	0	0	0	0	0	0	0	0	0	0	0	0	0	0	d_Bacteria;p_Bacteroidetes;c_Bacteroidia;o_Bacteroidales;f_S24-7;g_Unclassified_f_S24-7;s_Unclassified_f_S24-7
ASV_6347	0	0	0	0	0	0	0	0	0	0	0	0	0	0	0	0	0	0	0	0	0	0	0	0	0	0	3	0	0	0	d_Bacteria;p_Bacteroidetes;c_Bacteroidia;o_Bacteroidales;f_S24-7;g_Unclassified_f_S24-7;s_Unclassified_f_S24-7
ASV_6361	0	0	16	0	0	0	0	0	0	0	0	0	0	0	0	0	0	0	0	0	0	0	0	0	0	0	0	0	0	0	d_Bacteria;p_Bacteroidetes;c_Bacteroidia;o_Bacteroidales;f_S24-7;g_Unclassified_f_S24-7;s_Unclassified_f_S24-7
ASV_6362	0	0	0	0	0	0	0	0	0	5	0	0	0	0	0	0	0	0	0	0	0	0	0	0	0	0	0	0	0	0	d_Bacteria;p_Bacteroidetes;c_Bacteroidia;o_Bacteroidales;f_S24-7;g_Unclassified_f_S24-7;s_Unclassified_f_S24-7
ASV_6368	0	0	12	0	0	0	0	0	0	0	0	0	0	0	0	0	0	0	0	0	0	0	0	0	0	0	0	0	0	0	d_Bacteria;p_Bacteroidetes;c_Bacteroidia;o_Bacteroidales;f_S24-7;g_Unclassified_f_S24-7;s_Unclassified_f_S24-7
ASV_6374	0	0	0	0	0	0	0	0	0	6	0	0	0	0	0	0	0	0	0	0	0	0	0	0	0	0	0	0	0	0	d_Bacteria;p_Bacteroidetes;c_Bacteroidia;o_Bacteroidales;f_S24-7;g_Unclassified_f_S24-7;s_Unclassified_f_S24-7
ASV_6375	0	0	0	0	0	0	0	7	0	0	0	0	0	0	0	0	0	0	0	0	0	0	0	0	0	0	0	0	0	0	d_Bacteria;p_Bacteroidetes;c_Bacteroidia;o_Bacteroidales;f_S24-7;g_Unclassified_f_S24-7;s_Unclassified_f_S24-7
ASV_6384	0	0	0	0	0	0	0	0	0	0	0	0	0	0	0	0	0	0	0	0	0	0	0	0	0	0	2	0	0	0	d_Bacteria;p_Bacteroidetes;c_Bacteroidia;o_Bacteroidales;f_S24-7;g_Unclassified_f_S24-7;s_Unclassified_f_S24-7
ASV_6386	0	0	0	0	0	0	0	3	0	0	0	0	0	0	0	0	0	0	0	0	0	0	0	0	0	0	0	0	0	0	d_Bacteria;p_Bacteroidetes;c_Bacteroidia;o_Bacteroidales;f_S24-7;g_Unclassified_f_S24-7;s_Unclassified_f_S24-7
ASV_6388	0	0	0	0	0	0	0	0	0	0	0	0	0	0	0	0	0	0	0	0	5	0	0	0	0	0	0	0	0	0	d_Bacteria;p_Bacteroidetes;c_Bacteroidia;o_Bacteroidales;f_S24-7;g_Unclassified_f_S24-7;s_Unclassified_f_S24-7
ASV_6389	0	0	4	0	0	0	0	0	0	0	0	0	0	0	0	0	0	0	0	0	0	0	0	0	0	0	0	0	0	0	d_Bacteria;p_Bacteroidetes;c_Bacteroidia;o_Bacteroidales;f_S24-7;g_Unclassified_f_S24-7;s_Unclassified_f_S24-7
ASV_6391	0	0	0	0	0	0	0	0	0	0	0	0	0	0	0	0	0	0	0	0	1	0	0	0	0	0	0	0	0	0	d_Bacteria;p_Bacteroidetes;c_Bacteroidia;o_Bacteroidales;f_S24-7;g_Unclassified_f_S24-7;s_Unclassified_f_S24-7
ASV_6392	0	0	10	0	0	0	0	0	0	0	0	0	0	0	0	0	0	0	0	0	0	0	0	0	0	0	0	0	0	0	d_Bacteria;p_Bacteroidetes;c_Bacteroidia;o_Bacteroidales;f_S24-7;g_Unclassified_f_S24-7;s_Unclassified_f_S24-7
ASV_6394	0	0	3	0	0	0	0	0	0	0	0	0	0	0	0	0	0	0	0	0	0	0	0	0	0	0	0	0	0	0	d_Bacteria;p_Bacteroidetes;c_Bacteroidia;o_Bacteroidales;f_S24-7;g_Unclassified_f_S24-7;s_Unclassified_f_S24-7
ASV_6409	0	7	50	5	0	0	0	0	0	0	0	0	66	16	0	0	0	0	0	0	32	0	0	0	0	0	0	0	0	0	d_Bacteria;p_Bacteroidetes;c_Bacteroidia;o_Bacteroidales;f_S24-7;g_Unclassified_f_S24-7;s_Unclassified_f_S24-7
ASV_6410	0	0	0	0	0	0	25	68	0	149	82	0	0	0	0	0	0	0	0	0	0	0	0	0	0	0	0	0	0	0	d_Bacteria;p_Bacteroidetes;c_Bacteroidia;o_Bacteroidales;f_S24-7;g_Unclassified_f_S24-7;s_Unclassified_f_S24-7
ASV_6412	3	0	16	0	0	0	0	0	0	14	0	0	0	0	0	0	0	0	0	0	0	0	0	0	0	0	0	0	0	0	d_Bacteria;p_Bacteroidetes;c_Bacteroidia;o_Bacteroidales;f_S24-7;g_Unclassified_f_S24-7;s_Unclassified_f_S24-7
ASV_6416	0	0	9	0	0	0	49	226	0	139	0	64	109	0	0	22	0	0	0	0	0	0	0	0	0	0	0	0	0	0	d_Bacteria;p_Bacteroidetes;c_Bacteroidia;o_Bacteroidales;f_S24-7;g_Unclassified_f_S24-7;s_Unclassified_f_S24-7
ASV_6419	0	0	0	0	0	0	5	0	0	0	0	0	0	0	0	0	0	0	0	0	0	0	0	0	0	0	0	0	0	0	d_Bacteria;p_Bacteroidetes;c_Bacteroidia;o_Bacteroidales;f_S24-7;g_Unclassified_f_S24-7;s_Unclassified_f_S24-7
ASV_6427	0	0	0	0	0	0	0	7	0	0	0	0	0	0	0	0	0	0	0	0	0	0	0	0	0	0	0	0	0	0	d_Bacteria;p_Bacteroidetes;c_Bacteroidia;o_Bacteroidales;f_S24-7;g_Unclassified_f_S24-7;s_Unclassified_f_S24-7
ASV_6434	0	0	0	0	0	0	0	3	0	0	0	0	0	0	0	0	0	0	0	0	0	0	0	0	0	0	0	0	0	0	d_Bacteria;p_Bacteroidetes;c_Bacteroidia;o_Bacteroidales;f_S24-7;g_Unclassified_f_S24-7;s_Unclassified_f_S24-7
ASV_6435	0	0	2	0	0	0	0	0	0	0	0	0	0	0	0	0	0	0	0	0	0	0	0	0	0	0	0	0	0	0	d_Bacteria;p_Bacteroidetes;c_Bacteroidia;o_Bacteroidales;f_S24-7;g_Unclassified_f_S24-7;s_Unclassified_f_S24-7
ASV_6437	0	0	0	0	0	0	0	5	0	0	0	0	0	0	0	0	0	0	0	0	0	0	0	0	0	0	0	0	0	0	d_Bacteria;p_Bacteroidetes;c_Bacteroidia;o_Bacteroidales;f_S24-7;g_Unclassified_f_S24-7;s_Unclassified_f_S24-7
ASV_6442	0	0	0	0	0	0	0	5	0	0	0	0	0	0	0	0	0	0	0	0	0	0	0	0	0	0	0	0	0	0	d_Bacteria;p_Bacteroidetes;c_Bacteroidia;o_Bacteroidales;f_S24-7;g_Unclassified_f_S24-7;s_Unclassified_f_S24-7
ASV_6443	6	0	0	0	0	0	0	0	0	0	0	0	0	0	0	0	0	0	0	0	0	0	0	0	0	0	0	0	0	0	d_Bacteria;p_Bacteroidetes;c_Bacteroidia;o_Bacteroidales;f_S24-7;g_Unclassified_f_S24-7;s_Unclassified_f_S24-7
ASV_6449	0	0	0	0	0	0	0	0	0	0	0	0	2	0	0	0	0	0	0	0	0	0	0	0	0	0	0	0	0	0	d_Bacteria;p_Bacteroidetes;c_Bacteroidia;o_Bacteroidales;f_S24-7;g_Unclassified_f_S24-7;s_Unclassified_f_S24-7
ASV_6462	0	0	1	0	0	0	0	0	0	0	0	0	0	0	0	0	0	0	0	0	0	0	0	0	0	0	0	0	0	0	d_Bacteria;p_Bacteroidetes;c_Bacteroidia;o_Bacteroidales;f_S24-7;g_Unclassified_f_S24-7;s_Unclassified_f_S24-7
ASV_6464	0	0	0	0	0	0	0	0	0	0	0	0	0	0	0	0	0	0	0	0	0	0	0	0	0	0	3	0	0	0	d_Bacteria;p_Bacteroidetes;c_Bacteroidia;o_Bacteroidales;f_S24-7;g_Unclassified_f_S24-7;s_Unclassified_f_S24-7
ASV_6466	0	0	0	0	0	0	0	0	0	0	0	0	4	0	0	0	0	0	0	0	0	0	0	0	0	0	0	0	0	0	d_Bacteria;p_Bacteroidetes;c_Bacteroidia;o_Bacteroidales;f_S24-7;g_Unclassified_f_S24-7;s_Unclassified_f_S24-7
ASV_6472	0	0	0	0	0	0	0	0	0	0	0	0	0	0	0	0	0	0	0	0	0	0	2	0	0	0	0	0	0	0	d_Bacteria;p_Bacteroidetes;c_Bacteroidia;o_Bacteroidales;f_S24-7;g_Unclassified_f_S24-7;s_Unclassified_f_S24-7
ASV_6474	0	0	5	0	0	0	0	0	0	0	0	0	0	0	0	0	0	0	0	0	0	0	0	0	0	0	0	0	0	0	d_Bacteria;p_Bacteroidetes;c_Bacteroidia;o_Bacteroidales;f_S24-7;g_Unclassified_f_S24-7;s_Unclassified_f_S24-7
ASV_6477	0	0	0	0	0	0	1	43	0	37	0	0	4	0	0	0	0	0	0	0	0	0	0	0	0	0	0	0	0	0	d_Bacteria;p_Bacteroidetes;c_Bacteroidia;o_Bacteroidales;f_S24-7;g_Unclassified_f_S24-7;s_Unclassified_f_S24-7
ASV_6482	0	0	5	0	0	0	0	0	0	0	0	0	0	0	0	0	0	0	0	0	0	0	0	0	0	0	0	0	0	0	d_Bacteria;p_Bacteroidetes;c_Bacteroidia;o_Bacteroidales;f_S24-7;g_Unclassified_f_S24-7;s_Unclassified_f_S24-7
ASV_6483	0	0	0	0	0	0	2	0	0	0	0	0	0	0	0	0	0	0	0	0	0	0	0	0	0	0	0	0	0	0	d_Bacteria;p_Bacteroidetes;c_Bacteroidia;o_Bacteroidales;f_S24-7;g_Unclassified_f_S24-7;s_Unclassified_f_S24-7
ASV_6484	0	0	0	0	0	0	0	0	0	0	0	0	0	0	0	0	0	0	0	0	0	0	0	0	0	0	0	0	0	0	d_Bacteria;p_Bacteroidetes;c_Bacteroidia;o_Bacteroidales;f_S24-7;g_Unclassified_f_S24-7;s_Unclassified_f_S24-7
ASV_6485	0	0	0	0	0	0	1	0	0	0	0	0	0	0	0	0	0	0	0	0	0	0	0	0	0	0	0	0	0	0	d_Bacteria;p_Bacteroidetes;c_Bacteroidia;o_Bacteroidales;f_S24-7;g_Unclassified_f_S24-7;s_Unclassified_f_S24-7
ASV_6487	0	0	0	0	0	0	0	0	0	0	0	0	5	0	0	0	0	0	0	0	0	0	0	0	0	0	0	0	0	0	d_Bacteria;p_Bacteroidetes;c_Bacteroidia;o_Bacteroidales;f_S24-7;g_Unclassified_f_S24-7;s_Unclassified_f_S24-7
ASV_6490	0	0	1	0	0	0	0	0	0	0	0	0	0	0	0	0	0	0	0	0	0	0	0	0	0	0	0	0	0	0	d_Bacteria;p_Bacteroidetes;c_Bacteroidia;o_Bacteroidales;f_S24-7;g_Unclassified_f_S24-7;s_Unclassified_f_S24-7
ASV_6495	0	0	0	0	0	0	0	2	0	0	0	0	0	0	0	0	0	0	0	0	0	0	0	0	0	0	0	0	0	0	d_Bacteria;p_Bacteroidetes;c_Bacteroidia;o_Bacteroidales;f_S24-7;g_Unclassified_f_S24-7;s_Unclassified_f_S24-7
ASV_6497	0	0	2	0	0	0	0	0	0	0	0	0	0	0	0	0	0	0	0	0	0	0	0	0	0	0	0	0	0	0	d_Bacteria;p_Bacteroidetes;c_Bacteroidia;o_Bacteroidales;f_S24-7;g_Unclassified_f_S24-7;s_Unclassified_f_S24-7
ASV_6500	0	0	4	0	0	0	0	0	0	0	0	0	0	0	0	0	0	0	0	0	0	0	0	0	0	0	0	0	0	0	d_Bacteria;p_Bacteroidetes;c_Bacteroidia;o_Bacteroidales;f_S24-7;g_Unclassified_f_S24-7;s_Unclassified_f_S24-7
ASV_6502	0	0	3	0	0	0	0	0	0	0	0	0	0	0	0	0	0	0	0	0	0	0	0	0	0	0	0	0	0	0	d_Bacteria;p_Bacteroidetes;c_Bacteroidia;o_Bacteroidales;f_S24-7;g_Unclassified_f_S24-7;s_Unclassified_f_S24-7
ASV_6508	0	0	2	0	0	0	0	0	0	0	0	0	0	0	0	0	0	0	0	0	0	0	0	0	0	0	0	0	0	0	d_Bacteria;p_Bacteroidetes;c_Bacteroidia;o_Bacteroidales;f_S24-7;g_Unclassified_f_S24-7;s_Unclassified_f_S24-7
ASV_6515	0	0	0	0	0	0	0	0	0	3	0	0	0	0	0	0	0	0	0	0	0	0	0	0	0	0	0	0	0	0	d_Bacteria;p_Bacteroidetes;c_Bacteroidia;o_Bacteroidales;f_S24-7;g_Unclassified_f_S24-7;s_Unclassified_f_S24-7
ASV_6523	0	0	4	0	0	0	0	0	0	0	0	0	0	0	0	0	0	0	0	0	0	0	0	0	0	0	0	0	0	0	d_Bacteria;p_Bacteroidetes;c_Bacteroidia;o_Bacteroidales;f_S24-7;g_Unclassified_f_S24-7;s_Unclassified_f_S24-7
ASV_6529	0	0	0	0	0	0	0	2	0	0	0	0	0	0	0	0	0	0	0	0	0	0	0	0	0	0	0	0	0	0	d_Bacteria;p_Bacteroidetes;c_Bacteroidia;o_Bacteroidales;f_S24-7;g_Unclassified_f_S24-7;s_Unclassified_f_S24-7
ASV_6535	0	0	0	0	0	0	0	0	0	0	3	0	0	0	0	0	0	0	0	0	0	0	0	0	0	0	0	0	0	0	d_Bacteria;p_Bacteroidetes;c_Bacteroidia;o_Bacteroidales;f_S24-7;g_Unclassified_f_S24-7;s_Unclassified_f_S24-7
ASV_6537	0	0	0	0	0	0	0	0	0	0	0	0	28	0	0	0	0	0	0	0	0	0	0	0	0	0	0	0	0	0	d_Bacteria;p_Bacteroidetes;c_Bacteroidia;o_Bacteroidales;f_S24-7;g_Unclassified_f_S24-7;s_Unclassified_f_S24-7
ASV_6544	0	0	5	0	0	0	0	0	0	0	0	0	0	0	0	0	0	0	0	0	0	0	0	0	0	0	0	0	0	0	d_Bacteria;p_Bacteroidetes;c_Bacteroidia;o_Bacteroidales;f_S24-7;g_Unclassified_f_S24-7;s_Unclassified_f_S24-7
ASV_6545	0	0	0	0	0	0	3	0	0	0	0	0	0	0	0	0	0	0	0	0	0	0	0	0	0	0	0	0	0	0	d_Bacteria;p_Bacteroidetes;c_Bacteroidia;o_Bacteroidales;f_S24-7;g_Unclassified_f_S24-7;s_Unclassified_f_S24-7
ASV_6546	0	0	1	0	0	0	0	0	0	0	0	0	0	0	0	0	0	0	0	0	0	0	0	0	0	0	0	0	0	0	d_Bacteria;p_Bacteroidetes;c_Bacteroidia;o_Bacteroidales;f_S24-7;g_Unclassified_f_S24-7;s_Unclassified_f_S24-7
ASV_6547	0	0	2	0	0	0	0	0	0	0	0	0	0	0	0	0	0	0	0	0	0	0	0	0	0	0	0	0	0	0	d_Bacteria;p_Bacteroidetes;c_Bacteroidia;o_Bacteroidales;f_S24-7;g_Unclassified_f_S24-7;s_Unclassified_f_S24-7
ASV_6548	0	0	0	0	0	0	0	0	0	0	0	0	0	0	0	0	0	0	0	0	0	0	0	0	0	0	0	0	0	4	d_Bacteria;p_Bacteroidetes;c_Bacteroidia;o_Bacteroidales;f_S24-7;g_Unclassified_f_S24-7;s_Unclassified_f_S24-7
ASV_6552	0	0	4	0	0	0	0	0	0	0	0	0	0	0	0	0	0	0	0	0	0	0	0	0	0	0	0	0	0	0	d_Bacteria;p_Bacteroidetes;c_Bacteroidia;o_Bacteroidales;f_S24-7;g_Unclassified_f_S24-7;s_Unclassified_f_S24-7
ASV_6555	0	0	0	0	0	0	7	0	0	0	0	0	0	0	0	0	0	0	0	0	0	0	0	0	0	0	0	0	0	0	d_Bacteria;p_Bacteroidetes;c_Bacteroidia;o_Bacteroidales;f_S24-7;g_Unclassified_f_S24-7;s_Unclassified_f_S24-7
ASV_6562	0	0	7	0	0	0	0	0	0	0	0	0	0	0	0	0	0	0	0	0	0	0	0	0	0	0	0	0	0	0	d_Bacteria;p_Bacteroidetes;c_Bacteroidia;o_Bacteroidales;f_S24-7;g_Unclassified_f_S24-7;s_Unclassified_f_S24-7
ASV_6563	0	0	0	0	0	0	0	0	0	0	0	0	0	0	0	0	0	0	0	0	0	0	0	0	0	0	6	0	0	0	d_Bacteria;p_Bacteroidetes;c_Bacteroidia;o_Bacteroidales;f_S24-7;g_Unclassified_f_S24-7;s_Unclassified_f_S24-7
ASV_6568	0	0	7	0	0	0	0	0	0	0	0	0	0	0	0	0	0	0	0	0	0	0	0	0	0	0	0	0	0	0	d_Bacteria;p_Bacteroidetes;c_Bacteroidia;o_Bacteroidales;f_S24-7;g_Unclassified_f_S24-7;s_Unclassified_f_S24-7
ASV_6582	0	0	5	0	0	0	0	0	0	0	0	0	0	0	0	0	0	0	0	0	0	0	0	0	0	0	0	0	0	0	d_Bacteria;p_Bacteroidetes;c_Bacteroidia;o_Bacteroidales;f_S24-7;g_Unclassified_f_S24-7;s_Unclassified_f_S24-7
ASV_6583	0	0	11	0	0	0	0	0	0	0	0	0	0	0	0	0	0	0	0	0	0	0	0	0	0	0	0	0	0	0	d_Bacteria;p_Bacteroidetes;c_Bacteroidia;o_Bacteroidales;f_S24-7;g_Unclassified_f_S24-7;s_Unclassified_f_S24-7
ASV_6585	0	0	0	0	0	0	0	0	0	0	9	0	0	0	0	0	0	0	0	0	0	0	0	0	0	0	0	0	0	0	d_Bacteria;p_Bacteroidetes;c_Bacteroidia;o_Bacteroidales;f_S24-7;g_Unclassified_f_S24-7;s_Unclassified_f_S24-7
ASV_6586	0	0	0	0	0	0	0	0	0	0	0	0	0	0	0	0	0	0	0	0	0	0	0	0	0	0	0	0	0	0	d_Bacteria;p_Bacteroidetes;c_Bacteroidia;o_Bacteroidales;f_S24-7;g_Unclassified_f_S24-7;s_Unclassified_f_S24-7
ASV_6590	0	0	0	0	0	0	4	0	0	0	0	0	0	0	0	0	0	0	0	0	0	0	0	0	0	0	0	0	0	0	d_Bacteria;p_Bacteroidetes;c_Bacteroidia;o_Bacteroidales;f_S24-7;g_Unclassified_f_S24-7;s_Unclassified_f_S24-7
ASV_6591	0	0	0	0	0	0	0	0	0	0	0	0	0	0	0	0	0	0	0	0	5	0	0	0	0	0	0	0	0	0	d_Bacteria;p_Bacteroidetes;c_Bacteroidia;o_Bacteroidales;f_S24-7;g_Unclassified_f_S24-7;s_Unclassified_f_S24-7
ASV_6598	0	0	0	0	0	0	0	0	0	0	0	0	0	0	0	0	0	0	0	0	13	0	0	0	0	0	8	0	0	0	d_Bacteria;p_Bacteroidetes;c_Bacteroidia;o_Bacteroidales;f_S24-7;g_Unclassified_f_S24-7;s_Unclassified_f_S24-7
ASV_6602	11	0	0	0	0	0	0	0	0	0	0	0	0	0	0	0	0	0	0	0	0	0	0	0	0	0	0	0	0	0	d_Bacteria;p_Bacteroidetes;c_Bacteroidia;o_Bacteroidales;f_S24-7;g_Unclassified_f_S24-7;s_Unclassified_f_S24-7
ASV_6607	0	0	0	0	0	0	0	0	0	2	0	0	0	0	0	0	0	0	0	0	0	0	0	0	0	0	0	0	0	0	d_Bacteria;p_Bacteroidetes;c_Bacteroidia;o_Bacteroidales;f_S24-7;g_Unclassified_f_S24-7;s_Unclassified_f_S24-7
ASV_6609	0	0	0	0	0	0	0	0	0	0	0	0	0	0	0	0	0	0	0	0	0	0	0	0	0	0	0	0	0	0	d_Bacteria;p_Bacteroidetes;c_Bacteroidia;o_Bacteroidales;f_S24-7;g_Unclassified_f_S24-7;s_Unclassified_f_S24-7
ASV_6610	0	0	0	0	0	0	0	0	0	0	0	0	0	0	0	0	0	0	0	0	2	0	0	0	0	0	0	0	0	0	d_Bacteria;p_Bacteroidetes;c_Bacteroidia;o_Bacteroidales;f_S24-7;g_Unclassified_f_S24-7;s_Unclassified_f_S24-7
ASV_6613	0	0	0	0	0	0	0	0	0	0	50	173	0	0	0	0	0	0	0	0	0	0	0	0	0	0	20	0	0	0	d_Bacteria;p_Bacteroidetes;c_Bacteroidia;o_Bacteroidales;f_S24-7;g_Unclassified_f_S24-7;s_Unclassified_f_S24-7
ASV_6624	0	0	0	0	0	0	29	97	0	117	24	30	7	0	0	0	0	20	0	0	0	0	24	0	29	0	0	0	0	0	d_Bacteria;p_Bacteroidetes;c_Bacteroidia;o_Bacteroidales;f_S24-7;g_Unclassified_f_S24-7;s_Unclassified_f_S24-7
ASV_6627	0	0	1	0	0	0	0	0	0	0	0	0	0	0	0	0	0	0	0	0	0	0	0	0	0	0	0	0	0	0	d_Bacteria;p_Bacteroidetes;c_Bacteroidia;o_Bacteroidales;f_S24-7;g_Unclassified_f_S24-7;s_Unclassified_f_S24-7
ASV_6632	0	15	0	0	0	0	0	0	0	0	0	0	0	0	0	0	0	0	0	0	0	0	0	0	0	0	0	0	0	0	d_Bacteria;p_Bacteroidetes;c_Bacteroidia;o_Bacteroidales;f_S24-7;g_Unclassified_f_S24-7;s_Unclassified_f_S24-7
ASV_6633	0	0	0	0	0	0	0	0	0	0	0	0	0	0	0	0	0	0	0	0	0	0	0	0	0	0	0	0	0	0	d_Bacteria;p_Bacteroidetes;c_Bacteroidia;o_Bacteroidales;f_S24-7;g_Unclassified_f_S24-7;s_Unclassified_f_S24-7
ASV_6634	0	0	0	0	0	0	0	0	0	0	0	0	0	0	0	0	0	0	0	0	0	0	0	0	0	1	0	0	0	0	d_Bacteria;p_Bacteroidetes;c_Bacteroidia;o_Bacteroidales;f_S24-7;g_Unclassified_f_S24-7;s_Unclassified_f_S24-7
ASV_6636	0	0	1	0	0	0	0	0	0	0	0	0	0	0	0	0	0	0	0	0	0	0	0	0	0	0	0	0	0	0	d_Bacteria;p_Bacteroidetes;c_Bacteroidia;o_Bacteroidales;f_S24-7;g_Unclassified_f_S24-7;s_Unclassified_f_S24-7
ASV_6639	0	0	0	0	0	0	1	0	0	0	0	0	0	0	0	0	0	0	0	0	0	0	0	0	0	0	0	0	0	0	d_Bacteria;p_Bacteroidetes;c_Bacteroidia;o_Bacteroidales;f_S24-7;g_Unclassified_f_S24-7;s_Unclassified_f_S24-7
ASV_6640	0	0	2	0	0	0	0	0	0	0	0	0	0	0	0	0	0	0	0	0	0	0	0	0	0	0	0	0	0	0	d_Bacteria;p_Bacteroidetes;c_Bacteroidia;o_Bacteroidales;f_S24-7;g_Unclassified_f_S24-7;s_Unclassified_f_S24-7
ASV_6641	0	0	102	8	0	0	13	17	0	0	0	15	13	0	0	0	0	3	0	0	0	0	0	0	0	0	0	0	0	0	d_Bacteria;p_Bacteroidetes;c_Bacteroidia;o_Bacteroidales;f_S24-7;g_Unclassified_f_S24-7;s_Unclassified_f_S24-7
ASV_6644	0	0	0	0	0	0	0	0	0	0	0	0	0	0	0	0	0	0	0	0	0	0	0	0	0	0	0	0	0	0	d_Bacteria;p_Bacteroidetes;c_Bacteroidia;o_Bacteroidales;f_S24-7;g_Unclassified_f_S24-7;s_Unclassified_f_S24-7
ASV_6651	0	0	0	0	0	0	0	5	0	0	0	0	0	0	0	0	0	0	0	0	0	0	0	0	0	0	0	0	0	0	d_Bacteria;p_Bacteroidetes;c_Bacteroidia;o_Bacteroidales;f_S24-7;g_Unclassified_f_S24-7;s_Unclassified_f_S24-7
ASV_6653	0	0	19	0	0	0	0	0	0	0	0	0	0	0	0	0	0	0	0	0	0	0	0	0	0	0	0	0	0	0	d_Bacteria;p_Bacteroidetes;c_Bacteroidia;o_Bacteroidales;f_S24-7;g_Unclassified_f_S24-7;s_Unclassified_f_S24-7
ASV_6654	0	0	0	0	0	0	0	0	0	0	0	0	0	0	0	0	0	0	0	0	0	0	0	0	0	0	0	2	0	0	d_Bacteria;p_Bacteroidetes;c_Bacteroidia;o_Bacteroidales;f_S24-7;g_Unclassified_f_S24-7;s_Unclassified_f_S24-7
ASV_6657	0	0	0	0	0	0	0	0	0	0	0	0	0	0	0	0	0	0	0	0	0	0	0	0	0	0	0	0	0	0	d_Bacteria;p_Bacteroidetes;c_Bacteroidia;o_Bacteroidales;f_S24-7;g_Unclassified_f_S24-7;s_Unclassified_f_S24-7
ASV_6659	0	0	0	0	0	0	4	0	0	0	0	0	0	0	0	0	0	0	0	0	0	0	0	0	0	0	0	0	0	0	d_Bacteria;p_Bacteroidetes;c_Bacteroidia;o_Bacteroidales;f_S24-7;g_Unclassified_f_S24-7;s_Unclassified_f_S24-7
ASV_6661	0	0	0	0	0	0	0	0	0	2	0	0	0	0	0	0	0	0	0	0	0	0	0	0	0	0	0	0	0	0	d_Bacteria;p_Bacteroidetes;c_Bacteroidia;o_Bacteroidales;f_S24-7;g_Unclassified_f_S24-7;s_Unclassified_f_S24-7
ASV_6664	0	0	0	0	0	0	0	0	0	0	0	0	0	0	0	0	0	0	0	0	0	0	0	0	0	0	0	0	0	0	d_Bacteria;p_Bacteroidetes;c_Bacteroidia;o_Bacteroidales;f_S24-7;g_Unclassified_f_S24-7;s_Unclassified_f_S24-7
ASV_6665	0	0	3	0	0	0	0	0	0	0	0	0	0	0	0	0	0	0	0	0	0	0	0	0	0	0	0	0	0	0	d_Bacteria;p_Bacteroidetes;c_Bacteroidia;o_Bacteroidales;f_S24-7;g_Unclassified_f_S24-7;s_Unclassified_f_S24-7
ASV_6666	0	0	3	0	0	0	0	0	0	0	0	0	0	0	0	0	0	0	0	0	0	0	0	0	0	0	0	0	0	0	d_Bacteria;p_Bacteroidetes;c_Bacteroidia;o_Bacteroidales;f_S24-7;g_Unclassified_f_S24-7;s_Unclassified_f_S24-7
ASV_6667	0	0	0	0	0	0	0	0	0	0	0	0	2	0	0	0	0	0	0	0	0	0	0	0	0	0	0	0	0	0	d_Bacteria;p_Bacteroidetes;c_Bacteroidia;o_Bacteroidales;f_S24-7;g_Unclassified_f_S24-7;s_Unclassified_f_S24-7
ASV_6670	0	0	3	0	0	0	0	0	0	0	0	0	0	0	0	0	0	0	0	0	0	0	0	0	0	0	0	0	0	0	d_Bacteria;p_Bacteroidetes;c_Bacteroidia;o_Bacteroidales;f_S24-7;g_Unclassified_f_S24-7;s_Unclassified_f_S24-7
ASV_6672	0	0	0	0	0	0	0	2	0	0	0	0	0	0	0	0	0	0	0	0	0	0	0	0	0	0	0	0	0	0	d_Bacteria;p_Bacteroidetes;c_Bacteroidia;o_Bacteroidales;f_S24-7;g_Unclassified_f_S24-7;s_Unclassified_f_S24-7
ASV_6673	0	0	2	0	0	0	0	0	0	0	0	0	0	0	0	0	0	0	0	0	0	0	0	0	0	0	0	0	0	0	d_Bacteria;p_Bacteroidetes;c_Bacteroidia;o_Bacteroidales;f_S24-7;g_Unclassified_f_S24-7;s_Unclassified_f_S24-7
ASV_6675	0	0	0	0	0	0	0	1	0	0	0	0	0	0	0	0	0	0	0	0	0	0	0	0	0	0	0	0	0	0	d_Bacteria;p_Bacteroidetes;c_Bacteroidia;o_Bacteroidales;f_S24-7;g_Unclassified_f_S24-7;s_Unclassified_f_S24-7
ASV_6682	0	0	0	0	0	0	0	0	0	2	0	0	0	0	0	0	0	0	0	0	0	0	0	0	0	0	0	0	0	0	d_Bacteria;p_Bacteroidetes;c_Bacteroidia;o_Bacteroidales;f_S24-7;g_Unclassified_f_S24-7;s_Unclassified_f_S24-7
ASV_6691	0	0	37	0	0	0	0	71	0	0	0	0	0	0	0	0	0	56	0	3	0	0	0	0	0	0	0	0	0	0	d_Bacteria;p_Bacteroidetes;c_Bacteroidia;o_Bacteroidales;f_S24-7;g_Unclassified_f_S24-7;s_Unclassified_f_S24-7
ASV_6694	0	0	4	0	0	0	0	0	0	0	0	0	0	0	0	0	0	0	0	0	0	0	0	0	0	0	0	0	0	0	d_Bacteria;p_Bacteroidetes;c_Bacteroidia;o_Bacteroidales;f_S24-7;g_Unclassified_f_S24-7;s_Unclassified_f_S24-7
ASV_6695	0	0	0	0	0	0	0	4	0	0	0	0	0	0	0	0	0	0	0	0	0	0	0	0	0	0	0	0	0	0	d_Bacteria;p_Bacteroidetes;c_Bacteroidia;o_Bacteroidales;f_S24-7;g_Unclassified_f_S24-7;s_Unclassified_f_S24-7
ASV_6711	0	0	0	0	0	0	0	0	0	0	0	0	0	0	0	0	0	0	0	0	0	0	0	0	0	0	0	0	0	3	d_Bacteria;p_Bacteroidetes;c_Bacteroidia;o_Bacteroidales;f_S24-7;g_Unclassified_f_S24-7;s_Unclassified_f_S24-7
ASV_6714	0	0	0	0	0	0	0	1	0	0	0	0	0	0	0	0	0	0	0	0	0	0	0	0	0	0	0	0	0	0	d_Bacteria;p_Bacteroidetes;c_Bacteroidia;o_Bacteroidales;f_S24-7;g_Unclassified_f_S24-7;s_Unclassified_f_S24-7
ASV_6716	0	0	0	0	0	0	0	0	0	0	0	0	0	0	0	0	0	0	0	0	11	0	0	0	0	0	0	0	0	0	d_Bacteria;p_Bacteroidetes;c_Bacteroidia;o_Bacteroidales;f_S24-7;g_Unclassified_f_S24-7;s_Unclassified_f_S24-7
ASV_6726	0	0	0	0	0	0	0	0	0	0	0	0	7	0	0	0	0	0	0	0	0	0	0	0	0	0	0	0	0	0	d_Bacteria;p_Bacteroidetes;c_Bacteroidia;o_Bacteroidales;f_S24-7;g_Unclassified_f_S24-7;s_Unclassified_f_S24-7
ASV_6730	0	0	0	0	0	0	0	0	0	0	2	0	0	0	0	0	0	0	0	0	0	0	0	0	0	0	0	0	0	0	d_Bacteria;p_Bacteroidetes;c_Bacteroidia;o_Bacteroidales;f_S24-7;g_Unclassified_f_S24-7;s_Unclassified_f_S24-7
ASV_6738	0	0	3	0	0	0	0	0	0	0	0	0	0	0	0	0	0	0	0	0	0	0	0	0	0	0	0	0	0	0	d_Bacteria;p_Bacteroidetes;c_Bacteroidia;o_Bacteroidales;f_S24-7;g_Unclassified_f_S24-7;s_Unclassified_f_S24-7
ASV_6743	0	0	0	0	0	0	0	0	0	0	0	0	0	0	0	0	0	0	0	0	0	0	0	0	0	0	0	0	0	5	d_Bacteria;p_Bacteroidetes;c_Bacteroidia;o_Bacteroidales;f_S24-7;g_Unclassified_f_S24-7;s_Unclassified_f_S24-7
ASV_6746	0	0	3	0	0	0	0	0	0	0	0	0	0	0	0	0	0	0	0	0	0	0	0	0	0	0	0	0	0	0	d_Bacteria;p_Bacteroidetes;c_Bacteroidia;o_Bacteroidales;f_S24-7;g_Unclassified_f_S24-7;s_Unclassified_f_S24-7
ASV_6751	0	0	0	0	0	0	0	0	0	0	0	0	0	0	0	0	0	0	0	0	0	0	0	0	0	0	0	0	0	0	d_Bacteria;p_Bacteroidetes;c_Bacteroidia;o_Bacteroidales;f_S24-7;g_Unclassified_f_S24-7;s_Unclassified_f_S24-7
ASV_6752	14	0	0	0	0	0	28	22	0	11	0	0	0	0	0	0	0	0	0	0	0	0	0	0	0	0	0	0	0	0	d_Bacteria;p_Bacteroidetes;c_Bacteroidia;o_Bacteroidales;f_S24-7;g_Unclassified_f_S24-7;s_Unclassified_f_S24-7
ASV_6755	1148	463	7343	640	63	0	1281	2283	5	1404	852	736	3318	99	0	37	0	488	386	16	288	0	9	0	6	60	22	0	6	31	d_Bacteria;p_Bacteroidetes;c_Bacteroidia;o_Bacteroidales;f_S24-7;g_Unclassified_f_S24-7;s_Unclassified_f_S24-7
ASV_6757	0	0	0	0	0	0	0	0	0	2	0	0	0	0	0	0	0	0	0	0	0	0	0	0	0	0	0	0	0	0	d_Bacteria;p_Bacteroidetes;c_Bacteroidia;o_Bacteroidales;f_S24-7;g_Unclassified_f_S24-7;s_Unclassified_f_S24-7
ASV_6758	0	0	0	0	0	0	3	0	0	0	0	0	0	0	0	0	0	0	0	0	0	0	0	0	0	0	0	0	0	0	d_Bacteria;p_Bacteroidetes;c_Bacteroidia;o_Bacteroidales;f_S24-7;g_Unclassified_f_S24-7;s_Unclassified_f_S24-7
ASV_6761	0	0	0	0	0	0	0	0	0	0	0	0	0	0	0	0	0	6	0	0	0	0	0	0	0	0	0	0	0	0	d_Bacteria;p_Bacteroidetes;c_Bacteroidia;o_Bacteroidales;f_S24-7;g_Unclassified_f_S24-7;s_Unclassified_f_S24-7
ASV_6764	0	0	5	0	0	0	0	0	0	0	0	0	0	0	0	0	0	0	0	0	0	0	0	0	0	0	0	0	0	0	d_Bacteria;p_Bacteroidetes;c_Bacteroidia;o_Bacteroidales;f_S24-7;g_Unclassified_f_S24-7;s_Unclassified_f_S24-7
ASV_6771	0	0	3	0	0	0	0	0	0	0	0	0	0	0	0	0	0	0	0	0	0	0	0	0	0	0	0	0	0	0	d_Bacteria;p_Bacteroidetes;c_Bacteroidia;o_Bacteroidales;f_S24-7;g_Unclassified_f_S24-7;s_Unclassified_f_S24-7
ASV_6773	0	0	0	0	0	0	0	5	0	0	0	0	0	0	0	0	0	0	0	0	0	0	0	0	0	0	0	0	0	0	d_Bacteria;p_Bacteroidetes;c_Bacteroidia;o_Bacteroidales;f_S24-7;g_Unclassified_f_S24-7;s_Unclassified_f_S24-7
ASV_6783	0	0	6	0	0	0	0	0	0	0	0	0	0	0	0	0	0	0	0	0	0	0	0	0	0	0	0	0	0	0	d_Bacteria;p_Bacteroidetes;c_Bacteroidia;o_Bacteroidales;f_S24-7;g_Unclassified_f_S24-7;s_Unclassified_f_S24-7
ASV_6787	0	0	4	0	0	0	0	0	0	0	0	0	0	0	0	0	0	0	0	0	0	0	0	0	0	0	0	0	0	0	d_Bacteria;p_Bacteroidetes;c_Bacteroidia;o_Bacteroidales;f_S24-7;g_Unclassified_f_S24-7;s_Unclassified_f_S24-7
ASV_6791	0	0	1	0	0	0	0	0	0	0	0	0	0	0	0	0	0	0	0	0	0	0	0	0	0	0	0	0	0	0	d_Bacteria;p_Bacteroidetes;c_Bacteroidia;o_Bacteroidales;f_S24-7;g_Unclassified_f_S24-7;s_Unclassified_f_S24-7
ASV_6795	0	0	0	0	0	0	0	0	0	0	0	0	0	0	0	0	0	0	0	0	18	0	0	0	0	0	0	0	0	19	d_Bacteria;p_Bacteroidetes;c_Bacteroidia;o_Bacteroidales;f_S24-7;g_Unclassified_f_S24-7;s_Unclassified_f_S24-7
ASV_6810	0	0	0	0	0	0	3	0	0	0	0	0	0	0	0	0	0	0	0	0	0	0	0	0	0	0	0	0	0	0	d_Bacteria;p_Bacteroidetes;c_Bacteroidia;o_Bacteroidales;f_S24-7;g_Unclassified_f_S24-7;s_Unclassified_f_S24-7
ASV_6816	0	0	0	0	0	0	0	0	0	0	0	0	0	0	0	0	0	0	0	0	0	0	0	0	0	0	0	0	0	0	d_Bacteria;p_Bacteroidetes;c_Bacteroidia;o_Bacteroidales;f_S24-7;g_Unclassified_f_S24-7;s_Unclassified_f_S24-7
ASV_6825	0	0	0	0	0	0	0	0	0	0	0	0	0	0	0	0	0	0	0	0	0	0	0	0	0	0	2	0	0	0	d_Bacteria;p_Bacteroidetes;c_Bacteroidia;o_Bacteroidales;f_S24-7;g_Unclassified_f_S24-7;s_Unclassified_f_S24-7
ASV_6826	0	11	169	47	0	0	0	57	0	87	97	0	371	0	0	0	0	17	0	0	114	0	0	0	74	0	117	0	0	100	d_Bacteria;p_Bacteroidetes;c_Bacteroidia;o_Bacteroidales;f_S24-7;g_Unclassified_f_S24-7;s_Unclassified_f_S24-7
ASV_6827	0	0	3	0	0	0	0	0	0	0	0	0	0	0	0	0	0	0	0	0	0	0	0	0	0	0	0	0	0	0	d_Bacteria;p_Bacteroidetes;c_Bacteroidia;o_Bacteroidales;f_S24-7;g_Unclassified_f_S24-7;s_Unclassified_f_S24-7
ASV_6831	0	5	0	0	0	0	0	0	0	0	0	0	0	0	0	0	0	0	0	0	0	0	0	0	0	0	0	0	0	0	d_Bacteria;p_Bacteroidetes;c_Bacteroidia;o_Bacteroidales;f_S24-7;g_Unclassified_f_S24-7;s_Unclassified_f_S24-7
ASV_6839	0	0	4	0	0	0	0	0	0	0	0	0	0	0	0	0	0	0	0	0	0	0	0	0	0	0	0	0	0	0	d_Bacteria;p_Bacteroidetes;c_Bacteroidia;o_Bacteroidales;f_S24-7;g_Unclassified_f_S24-7;s_Unclassified_f_S24-7
ASV_6842	0	0	0	0	0	0	0	0	0	0	0	0	0	0	0	0	0	0	0	0	0	0	2	0	0	0	0	0	0	0	d_Bacteria;p_Bacteroidetes;c_Bacteroidia;o_Bacteroidales;f_S24-7;g_Unclassified_f_S24-7;s_Unclassified_f_S24-7
ASV_6843	8	0	0	0	0	0	0	0	0	0	0	0	0	0	0	0	0	0	0	0	0	0	0	0	0	0	0	0	0	0	d_Bacteria;p_Bacteroidetes;c_Bacteroidia;o_Bacteroidales;f_S24-7;g_Unclassified_f_S24-7;s_Unclassified_f_S24-7
ASV_6844	0	0	0	0	0	0	24	0	0	36	0	0	0	0	0	0	0	0	0	0	22	0	0	0	0	0	0	0	0	0	d_Bacteria;p_Bacteroidetes;c_Bacteroidia;o_Bacteroidales;f_S24-7;g_Unclassified_f_S24-7;s_Unclassified_f_S24-7
ASV_6845	0	0	0	0	0	0	0	0	0	0	0	0	3	0	0	0	0	0	0	0	0	0	0	0	0	0	0	0	0	0	d_Bacteria;p_Bacteroidetes;c_Bacteroidia;o_Bacteroidales;f_S24-7;g_Unclassified_f_S24-7;s_Unclassified_f_S24-7
ASV_6847	0	0	6	0	0	0	0	0	0	0	0	0	0	0	0	0	0	0	0	0	0	0	0	0	0	0	0	0	0	0	d_Bacteria;p_Bacteroidetes;c_Bacteroidia;o_Bacteroidales;f_S24-7;g_Unclassified_f_S24-7;s_Unclassified_f_S24-7
ASV_6848	0	0	0	0	0	0	0	0	0	0	0	0	0	0	0	0	0	0	0	0	3	0	0	0	0	0	0	0	0	0	d_Bacteria;p_Bacteroidetes;c_Bacteroidia;o_Bacteroidales;f_S24-7;g_Unclassified_f_S24-7;s_Unclassified_f_S24-7
ASV_6860	0	0	0	0	0	0	0	1	0	0	0	0	0	0	0	0	0	0	0	0	0	0	0	0	0	0	0	0	0	0	d_Bacteria;p_Bacteroidetes;c_Bacteroidia;o_Bacteroidales;f_S24-7;g_Unclassified_f_S24-7;s_Unclassified_f_S24-7
ASV_6862	0	0	0	0	0	0	0	0	0	2	0	0	0	0	0	0	0	0	0	0	0	0	0	0	0	0	0	0	0	0	d_Bacteria;p_Bacteroidetes;c_Bacteroidia;o_Bacteroidales;f_S24-7;g_Unclassified_f_S24-7;s_Unclassified_f_S24-7
ASV_6869	0	0	0	0	0	0	0	6	0	0	0	0	0	0	0	0	0	0	0	0	0	0	0	0	0	0	0	0	0	0	d_Bacteria;p_Bacteroidetes;c_Bacteroidia;o_Bacteroidales;f_S24-7;g_Unclassified_f_S24-7;s_Unclassified_f_S24-7
ASV_6871	0	0	28	0	0	0	0	0	0	0	0	0	0	0	0	0	0	0	0	0	0	0	0	0	0	0	0	0	0	0	d_Bacteria;p_Bacteroidetes;c_Bacteroidia;o_Bacteroidales;f_S24-7;g_Unclassified_f_S24-7;s_Unclassified_f_S24-7
ASV_6875	0	0	0	0	0	0	0	0	0	0	0	0	0	0	0	0	0	0	0	0	3	0	0	0	0	0	0	0	0	0	d_Bacteria;p_Bacteroidetes;c_Bacteroidia;o_Bacteroidales;f_S24-7;g_Unclassified_f_S24-7;s_Unclassified_f_S24-7
ASV_6878	0	0	0	0	0	0	1	0	0	0	0	0	0	0	0	0	0	0	0	0	0	0	0	0	0	0	0	0	0	0	d_Bacteria;p_Bacteroidetes;c_Bacteroidia;o_Bacteroidales;f_S24-7;g_Unclassified_f_S24-7;s_Unclassified_f_S24-7
ASV_6879	0	0	0	0	0	0	11	0	0	0	0	0	0	0	0	0	0	0	0	0	0	0	0	0	0	0	0	0	0	0	d_Bacteria;p_Bacteroidetes;c_Bacteroidia;o_Bacteroidales;f_S24-7;g_Unclassified_f_S24-7;s_Unclassified_f_S24-7
ASV_6886	0	0	0	0	0	0	0	8	0	0	0	0	0	0	0	0	0	0	0	0	0	0	0	0	0	0	0	0	0	0	d_Bacteria;p_Bacteroidetes;c_Bacteroidia;o_Bacteroidales;f_S24-7;g_Unclassified_f_S24-7;s_Unclassified_f_S24-7
ASV_6890	0	0	0	0	0	0	0	0	0	0	0	1	0	0	0	0	0	0	0	0	0	0	0	0	0	0	0	0	0	0	d_Bacteria;p_Bacteroidetes;c_Bacteroidia;o_Bacteroidales;f_S24-7;g_Unclassified_f_S24-7;s_Unclassified_f_S24-7
ASV_6891	0	0	2	0	0	0	0	0	0	0	0	0	0	0	0	0	0	0	0	0	0	0	0	0	0	0	0	0	0	0	d_Bacteria;p_Bacteroidetes;c_Bacteroidia;o_Bacteroidales;f_S24-7;g_Unclassified_f_S24-7;s_Unclassified_f_S24-7
ASV_6897	0	0	0	0	0	0	0	0	0	0	0	0	0	0	0	0	0	0	0	0	2	0	0	0	0	0	3	0	0	0	d_Bacteria;p_Bacteroidetes;c_Bacteroidia;o_Bacteroidales;f_S24-7;g_Unclassified_f_S24-7;s_Unclassified_f_S24-7
ASV_6898	0	0	3	0	0	0	0	0	0	0	0	0	0	0	0	0	0	0	0	0	0	0	0	0	0	0	0	0	0	0	d_Bacteria;p_Bacteroidetes;c_Bacteroidia;o_Bacteroidales;f_S24-7;g_Unclassified_f_S24-7;s_Unclassified_f_S24-7
ASV_6907	19	0	115	0	0	0	0	88	0	16	0	0	0	0	0	0	0	0	0	0	0	0	0	0	87	0	0	0	0	0	d_Bacteria;p_Bacteroidetes;c_Bacteroidia;o_Bacteroidales;f_S24-7;g_Unclassified_f_S24-7;s_Unclassified_f_S24-7
ASV_6916	0	0	0	0	0	0	0	0	0	1	0	0	0	0	0	0	0	0	0	0	0	0	0	0	0	0	0	0	0	0	d_Bacteria;p_Bacteroidetes;c_Bacteroidia;o_Bacteroidales;f_S24-7;g_Unclassified_f_S24-7;s_Unclassified_f_S24-7
ASV_6936	0	0	0	0	0	0	0	0	0	0	0	0	1	0	0	0	0	0	0	0	0	0	0	0	0	0	0	0	0	0	d_Bacteria;p_Bacteroidetes;c_Bacteroidia;o_Bacteroidales;f_S24-7;g_Unclassified_f_S24-7;s_Unclassified_f_S24-7
ASV_6937	0	0	0	0	0	0	0	1	0	0	0	0	0	0	0	0	0	0	0	0	0	0	0	0	0	0	0	0	0	0	d_Bacteria;p_Bacteroidetes;c_Bacteroidia;o_Bacteroidales;f_S24-7;g_Unclassified_f_S24-7;s_Unclassified_f_S24-7
ASV_6940	0	0	0	44	0	0	0	0	0	0	0	0	0	0	0	0	0	0	0	0	0	0	0	0	0	0	0	0	0	0	d_Bacteria;p_Bacteroidetes;c_Bacteroidia;o_Bacteroidales;f_S24-7;g_Unclassified_f_S24-7;s_Unclassified_f_S24-7
ASV_6941	0	0	0	0	0	0	0	2	0	0	0	0	0	0	0	0	0	0	0	0	0	0	0	0	0	0	0	0	0	0	d_Bacteria;p_Bacteroidetes;c_Bacteroidia;o_Bacteroidales;f_S24-7;g_Unclassified_f_S24-7;s_Unclassified_f_S24-7
ASV_6942	0	0	0	0	0	0	0	0	0	0	0	0	3	0	0	0	0	0	0	0	0	0	0	0	0	0	0	0	0	0	d_Bacteria;p_Bacteroidetes;c_Bacteroidia;o_Bacteroidales;f_S24-7;g_Unclassified_f_S24-7;s_Unclassified_f_S24-7
ASV_6946	0	0	16	0	0	0	0	0	0	0	0	0	0	0	0	0	0	0	0	0	0	0	0	0	0	0	0	0	0	0	d_Bacteria;p_Bacteroidetes;c_Bacteroidia;o_Bacteroidales;f_S24-7;g_Unclassified_f_S24-7;s_Unclassified_f_S24-7
ASV_6953	3	0	0	0	0	0	0	0	0	0	0	0	0	0	0	0	0	0	0	0	0	0	0	0	0	0	0	0	0	0	d_Bacteria;p_Bacteroidetes;c_Bacteroidia;o_Bacteroidales;f_S24-7;g_Unclassified_f_S24-7;s_Unclassified_f_S24-7
ASV_6955	0	0	0	0	0	0	0	6	0	0	0	0	0	0	0	0	0	0	0	0	0	0	0	0	0	0	0	0	0	0	d_Bacteria;p_Bacteroidetes;c_Bacteroidia;o_Bacteroidales;f_S24-7;g_Unclassified_f_S24-7;s_Unclassified_f_S24-7
ASV_6961	0	0	0	0	0	0	1	0	0	0	0	0	0	0	0	0	0	0	0	0	0	0	0	0	0	0	0	0	0	0	d_Bacteria;p_Bacteroidetes;c_Bacteroidia;o_Bacteroidales;f_S24-7;g_Unclassified_f_S24-7;s_Unclassified_f_S24-7
ASV_6963	0	0	0	0	0	0	0	2	0	0	0	0	0	0	0	0	0	0	0	0	0	0	0	0	0	0	0	0	0	0	d_Bacteria;p_Bacteroidetes;c_Bacteroidia;o_Bacteroidales;f_S24-7;g_Unclassified_f_S24-7;s_Unclassified_f_S24-7
ASV_6979	0	0	0	0	0	0	0	0	0	0	0	0	0	0	0	0	0	0	0	0	0	0	0	0	0	0	0	0	0	0	d_Bacteria;p_Bacteroidetes;c_Bacteroidia;o_Bacteroidales;f_S24-7;g_Unclassified_f_S24-7;s_Unclassified_f_S24-7
ASV_6981	0	15	0	0	0	0	0	0	0	0	0	0	0	0	0	0	0	0	0	0	0	0	0	0	0	0	0	0	0	0	d_Bacteria;p_Bacteroidetes;c_Bacteroidia;o_Bacteroidales;f_S24-7;g_Unclassified_f_S24-7;s_Unclassified_f_S24-7
ASV_6986	0	0	0	0	0	0	0	0	0	0	0	0	0	0	0	0	0	0	0	0	0	0	0	0	0	0	6	0	0	0	d_Bacteria;p_Bacteroidetes;c_Bacteroidia;o_Bacteroidales;f_S24-7;g_Unclassified_f_S24-7;s_Unclassified_f_S24-7
ASV_6999	0	0	0	0	0	0	0	0	0	0	0	0	0	0	0	0	0	0	0	0	4	0	0	0	0	0	0	0	0	0	d_Bacteria;p_Bacteroidetes;c_Bacteroidia;o_Bacteroidales;f_S24-7;g_Unclassified_f_S24-7;s_Unclassified_f_S24-7
ASV_7001	0	0	0	0	0	0	0	0	0	0	0	0	0	0	0	0	0	0	0	0	0	0	0	0	0	0	0	0	0	0	d_Bacteria;p_Bacteroidetes;c_Bacteroidia;o_Bacteroidales;f_S24-7;g_Unclassified_f_S24-7;s_Unclassified_f_S24-7
ASV_7003	0	0	0	0	0	0	0	0	0	0	0	0	0	0	0	0	0	0	0	0	4	0	0	0	0	0	0	0	0	0	d_Bacteria;p_Bacteroidetes;c_Bacteroidia;o_Bacteroidales;f_S24-7;g_Unclassified_f_S24-7;s_Unclassified_f_S24-7
ASV_7013	0	0	0	0	0	0	0	0	0	0	0	0	0	0	0	0	0	0	0	0	0	0	0	0	1	0	0	0	0	0	d_Bacteria;p_Bacteroidetes;c_Bacteroidia;o_Bacteroidales;f_S24-7;g_Unclassified_f_S24-7;s_Unclassified_f_S24-7
ASV_7015	0	0	5	0	0	0	0	0	0	0	0	0	0	0	0	0	0	0	0	0	0	0	0	0	0	0	0	0	0	0	d_Bacteria;p_Bacteroidetes;c_Bacteroidia;o_Bacteroidales;f_S24-7;g_Unclassified_f_S24-7;s_Unclassified_f_S24-7
ASV_7016	0	0	0	0	0	0	0	0	0	0	0	0	0	0	0	0	0	0	0	0	0	0	0	0	0	0	0	0	0	13	d_Bacteria;p_Bacteroidetes;c_Bacteroidia;o_Bacteroidales;f_S24-7;g_Unclassified_f_S24-7;s_Unclassified_f_S24-7
ASV_7018	0	0	0	0	0	0	0	0	0	1	0	0	0	0	0	0	0	0	0	0	0	0	0	0	0	0	0	0	0	0	d_Bacteria;p_Bacteroidetes;c_Bacteroidia;o_Bacteroidales;f_S24-7;g_Unclassified_f_S24-7;s_Unclassified_f_S24-7
ASV_7019	0	0	0	0	0	0	0	0	0	1	0	0	0	0	0	0	0	0	0	0	0	0	0	0	0	0	0	0	0	0	d_Bacteria;p_Bacteroidetes;c_Bacteroidia;o_Bacteroidales;f_S24-7;g_Unclassified_f_S24-7;s_Unclassified_f_S24-7
ASV_7020	0	0	21	0	0	0	0	0	0	0	0	0	0	0	0	0	0	0	0	0	0	0	0	0	0	0	0	0	0	0	d_Bacteria;p_Bacteroidetes;c_Bacteroidia;o_Bacteroidales;f_S24-7;g_Unclassified_f_S24-7;s_Unclassified_f_S24-7
ASV_7025	0	0	4	0	0	0	0	0	0	0	0	0	0	0	0	0	0	0	0	0	0	0	0	0	0	0	0	0	0	0	d_Bacteria;p_Bacteroidetes;c_Bacteroidia;o_Bacteroidales;f_S24-7;g_Unclassified_f_S24-7;s_Unclassified_f_S24-7
ASV_7026	0	0	0	0	0	0	0	3	0	0	0	0	0	0	0	0	0	0	0	0	0	0	0	0	0	0	0	0	0	0	d_Bacteria;p_Bacteroidetes;c_Bacteroidia;o_Bacteroidales;f_S24-7;g_Unclassified_f_S24-7;s_Unclassified_f_S24-7
ASV_7027	0	0	0	0	0	0	0	0	0	0	0	0	5	0	0	0	0	0	0	0	0	0	0	0	0	0	0	0	0	0	d_Bacteria;p_Bacteroidetes;c_Bacteroidia;o_Bacteroidales;f_S24-7;g_Unclassified_f_S24-7;s_Unclassified_f_S24-7
ASV_7028	0	0	0	0	0	0	0	0	0	0	0	0	0	0	0	0	0	0	0	0	0	0	0	0	0	0	0	0	0	90	d_Bacteria;p_Bacteroidetes;c_Bacteroidia;o_Bacteroidales;f_S24-7;g_Unclassified_f_S24-7;s_Unclassified_f_S24-7
ASV_7029	0	0	0	0	0	0	0	0	0	10	0	0	0	0	0	0	0	0	0	0	0	0	0	0	0	0	0	0	0	0	d_Bacteria;p_Bacteroidetes;c_Bacteroidia;o_Bacteroidales;f_S24-7;g_Unclassified_f_S24-7;s_Unclassified_f_S24-7
ASV_7030	0	0	0	0	0	0	0	0	0	0	0	0	0	0	0	0	0	0	0	0	0	0	0	0	0	0	2	0	0	0	d_Bacteria;p_Bacteroidetes;c_Bacteroidia;o_Bacteroidales;f_S24-7;g_Unclassified_f_S24-7;s_Unclassified_f_S24-7
ASV_7033	0	0	9	0	0	0	0	0	0	0	0	0	0	0	0	0	0	0	0	0	0	0	0	0	0	0	0	0	0	0	d_Bacteria;p_Bacteroidetes;c_Bacteroidia;o_Bacteroidales;f_S24-7;g_Unclassified_f_S24-7;s_Unclassified_f_S24-7
ASV_7035	0	0	0	0	0	0	0	0	0	0	0	0	0	0	0	0	0	0	0	0	0	0	0	0	0	0	0	0	0	0	d_Bacteria;p_Bacteroidetes;c_Bacteroidia;o_Bacteroidales;f_S24-7;g_Unclassified_f_S24-7;s_Unclassified_f_S24-7
ASV_7037	0	0	0	0	0	0	0	0	0	0	0	0	0	0	0	0	0	0	0	0	0	0	0	0	0	0	1	0	0	0	d_Bacteria;p_Bacteroidetes;c_Bacteroidia;o_Bacteroidales;f_S24-7;g_Unclassified_f_S24-7;s_Unclassified_f_S24-7
ASV_7042	0	0	0	0	0	0	0	0	0	0	0	0	0	0	0	0	0	0	0	0	0	0	0	0	0	0	0	0	0	0	d_Bacteria;p_Bacteroidetes;c_Bacteroidia;o_Bacteroidales;f_S24-7;g_Unclassified_f_S24-7;s_Unclassified_f_S24-7
ASV_7047	0	0	4	0	0	0	0	0	0	0	0	0	0	0	0	0	0	0	0	0	0	0	0	0	0	0	0	0	0	0	d_Bacteria;p_Bacteroidetes;c_Bacteroidia;o_Bacteroidales;f_S24-7;g_Unclassified_f_S24-7;s_Unclassified_f_S24-7
ASV_7056	0	0	0	0	0	0	0	0	0	0	0	0	0	0	0	0	0	0	4	0	0	0	0	0	0	0	0	0	0	0	d_Bacteria;p_Bacteroidetes;c_Bacteroidia;o_Bacteroidales;f_S24-7;g_Unclassified_f_S24-7;s_Unclassified_f_S24-7
ASV_7066	0	0	0	0	0	0	0	9	0	0	0	0	0	0	0	0	0	0	0	0	0	0	0	0	0	0	0	0	0	0	d_Bacteria;p_Bacteroidetes;c_Bacteroidia;o_Bacteroidales;f_S24-7;g_Unclassified_f_S24-7;s_Unclassified_f_S24-7
ASV_7069	0	0	3	0	0	0	0	0	0	0	0	0	0	0	0	0	0	0	0	0	0	0	0	0	0	0	0	0	0	0	d_Bacteria;p_Bacteroidetes;c_Bacteroidia;o_Bacteroidales;f_S24-7;g_Unclassified_f_S24-7;s_Unclassified_f_S24-7
ASV_7071	0	0	0	0	0	0	0	0	0	0	0	0	0	0	0	0	0	0	0	0	17	0	0	0	0	0	0	0	0	34	d_Bacteria;p_Bacteroidetes;c_Bacteroidia;o_Bacteroidales;f_S24-7;g_Unclassified_f_S24-7;s_Unclassified_f_S24-7
ASV_7074	0	0	0	0	0	0	0	0	0	0	0	0	0	0	0	0	0	0	0	0	0	0	0	0	0	0	0	0	0	0	d_Bacteria;p_Bacteroidetes;c_Bacteroidia;o_Bacteroidales;f_S24-7;g_Unclassified_f_S24-7;s_Unclassified_f_S24-7
ASV_7076	0	0	0	0	0	0	0	3	0	0	0	0	0	0	0	0	0	0	0	0	0	0	0	0	0	0	0	0	0	0	d_Bacteria;p_Bacteroidetes;c_Bacteroidia;o_Bacteroidales;f_S24-7;g_Unclassified_f_S24-7;s_Unclassified_f_S24-7
ASV_7079	0	0	0	0	0	0	0	0	0	3	0	0	0	0	0	0	0	0	0	0	0	0	0	0	0	0	0	0	0	0	d_Bacteria;p_Bacteroidetes;c_Bacteroidia;o_Bacteroidales;f_S24-7;g_Unclassified_f_S24-7;s_Unclassified_f_S24-7
ASV_7088	0	0	0	0	0	0	0	0	0	0	0	0	0	0	0	0	0	0	0	0	0	0	0	0	0	0	0	0	0	0	d_Bacteria;p_Bacteroidetes;c_Bacteroidia;o_Bacteroidales;f_S24-7;g_Unclassified_f_S24-7;s_Unclassified_f_S24-7
ASV_7092	0	0	0	0	0	0	0	2	0	0	0	0	0	0	0	0	0	0	0	0	0	0	0	0	0	0	0	0	0	0	d_Bacteria;p_Bacteroidetes;c_Bacteroidia;o_Bacteroidales;f_S24-7;g_Unclassified_f_S24-7;s_Unclassified_f_S24-7
ASV_7097	0	0	0	0	0	0	0	0	0	0	0	0	2	0	0	0	0	0	0	0	0	0	0	0	0	0	0	0	0	0	d_Bacteria;p_Bacteroidetes;c_Bacteroidia;o_Bacteroidales;f_S24-7;g_Unclassified_f_S24-7;s_Unclassified_f_S24-7
ASV_7103	0	0	0	0	0	0	0	0	0	3	0	0	0	0	0	0	0	0	0	0	0	0	0	0	0	0	0	0	0	0	d_Bacteria;p_Bacteroidetes;c_Bacteroidia;o_Bacteroidales;f_S24-7;g_Unclassified_f_S24-7;s_Unclassified_f_S24-7
ASV_7122	0	0	3	0	0	0	0	0	0	0	0	0	0	0	0	0	0	0	0	0	0	0	0	0	0	0	0	0	0	0	d_Bacteria;p_Bacteroidetes;c_Bacteroidia;o_Bacteroidales;f_S24-7;g_Unclassified_f_S24-7;s_Unclassified_f_S24-7
ASV_7123	0	0	0	0	0	0	0	4	0	0	0	0	0	0	0	0	0	0	0	0	0	0	0	0	0	0	0	0	0	0	d_Bacteria;p_Bacteroidetes;c_Bacteroidia;o_Bacteroidales;f_S24-7;g_Unclassified_f_S24-7;s_Unclassified_f_S24-7
ASV_7125	0	0	20	0	0	0	0	0	0	0	0	0	0	0	0	0	0	0	0	0	0	0	0	0	0	0	0	0	0	0	d_Bacteria;p_Bacteroidetes;c_Bacteroidia;o_Bacteroidales;f_S24-7;g_Unclassified_f_S24-7;s_Unclassified_f_S24-7
ASV_7126	0	0	0	0	0	0	0	0	0	0	0	0	0	0	0	0	0	0	0	0	0	0	5	0	0	0	0	0	0	0	d_Bacteria;p_Bacteroidetes;c_Bacteroidia;o_Bacteroidales;f_S24-7;g_Unclassified_f_S24-7;s_Unclassified_f_S24-7
ASV_7128	0	0	0	0	0	0	0	0	0	0	0	0	0	0	0	0	0	0	0	0	0	0	0	0	0	0	2	0	0	0	d_Bacteria;p_Bacteroidetes;c_Bacteroidia;o_Bacteroidales;f_S24-7;g_Unclassified_f_S24-7;s_Unclassified_f_S24-7
ASV_7146	0	0	0	0	0	0	0	2	0	0	0	0	0	0	0	0	0	0	0	0	0	0	0	0	0	0	0	0	0	0	d_Bacteria;p_Bacteroidetes;c_Bacteroidia;o_Bacteroidales;f_S24-7;g_Unclassified_f_S24-7;s_Unclassified_f_S24-7
ASV_7147	0	0	3	0	0	0	0	0	0	0	0	0	0	0	0	0	0	0	0	0	0	0	0	0	0	0	0	0	0	0	d_Bacteria;p_Bacteroidetes;c_Bacteroidia;o_Bacteroidales;f_S24-7;g_Unclassified_f_S24-7;s_Unclassified_f_S24-7
ASV_7156	0	0	0	0	0	0	0	0	0	0	0	0	0	0	0	0	0	0	0	0	0	0	0	0	0	0	0	0	0	0	d_Bacteria;p_Bacteroidetes;c_Bacteroidia;o_Bacteroidales;f_S24-7;g_Unclassified_f_S24-7;s_Unclassified_f_S24-7
ASV_7161	0	0	3	0	0	0	0	0	0	0	0	0	0	0	0	0	0	0	0	0	0	0	0	0	0	0	0	0	0	0	d_Bacteria;p_Bacteroidetes;c_Bacteroidia;o_Bacteroidales;f_S24-7;g_Unclassified_f_S24-7;s_Unclassified_f_S24-7
ASV_7162	0	0	0	0	0	0	0	0	0	0	0	0	37	0	0	0	0	0	0	0	0	0	0	0	0	0	0	0	0	0	d_Bacteria;p_Bacteroidetes;c_Bacteroidia;o_Bacteroidales;f_S24-7;g_Unclassified_f_S24-7;s_Unclassified_f_S24-7
ASV_7165	0	0	7	0	0	0	0	0	0	0	0	0	0	0	0	0	0	0	0	0	0	0	0	0	0	0	0	0	0	0	d_Bacteria;p_Bacteroidetes;c_Bacteroidia;o_Bacteroidales;f_S24-7;g_Unclassified_f_S24-7;s_Unclassified_f_S24-7
ASV_7166	0	0	3	0	0	0	0	0	0	0	0	0	0	0	0	0	0	0	0	0	0	0	0	0	0	0	0	0	0	0	d_Bacteria;p_Bacteroidetes;c_Bacteroidia;o_Bacteroidales;f_S24-7;g_Unclassified_f_S24-7;s_Unclassified_f_S24-7
ASV_7169	0	0	0	0	0	0	0	0	0	0	0	0	0	0	0	0	0	0	0	0	0	0	0	0	0	0	14	0	0	0	d_Bacteria;p_Bacteroidetes;c_Bacteroidia;o_Bacteroidales;f_S24-7;g_Unclassified_f_S24-7;s_Unclassified_f_S24-7
ASV_7172	0	0	2	0	0	0	0	0	0	0	0	0	0	0	0	0	0	0	0	0	0	0	0	0	0	0	0	0	0	0	d_Bacteria;p_Bacteroidetes;c_Bacteroidia;o_Bacteroidales;f_S24-7;g_Unclassified_f_S24-7;s_Unclassified_f_S24-7
ASV_7175	87	41	717	0	0	0	0	0	0	0	136	0	68	0	0	0	0	59	0	0	0	0	0	0	0	0	0	0	0	0	d_Bacteria;p_Bacteroidetes;c_Bacteroidia;o_Bacteroidales;f_S24-7;g_Unclassified_f_S24-7;s_Unclassified_f_S24-7
ASV_7182	0	0	4	0	0	0	5	53	0	32	2	7	14	0	0	0	0	0	0	0	0	0	0	0	0	0	0	0	0	0	d_Bacteria;p_Bacteroidetes;c_Bacteroidia;o_Bacteroidales;f_S24-7;g_Unclassified_f_S24-7;s_Unclassified_f_S24-7
ASV_7187	0	0	0	0	0	0	0	0	0	0	0	0	3	0	0	0	0	0	0	0	0	0	0	0	0	0	0	0	0	0	d_Bacteria;p_Bacteroidetes;c_Bacteroidia;o_Bacteroidales;f_S24-7;g_Unclassified_f_S24-7;s_Unclassified_f_S24-7
ASV_7192	0	0	0	0	0	0	0	0	0	0	0	2	0	0	0	0	0	0	0	0	0	0	0	0	0	0	0	0	0	0	d_Bacteria;p_Bacteroidetes;c_Bacteroidia;o_Bacteroidales;f_S24-7;g_Unclassified_f_S24-7;s_Unclassified_f_S24-7
ASV_7196	0	0	0	0	0	0	0	0	0	0	0	9	0	0	0	0	0	0	0	0	0	0	0	0	0	0	0	0	0	0	d_Bacteria;p_Bacteroidetes;c_Bacteroidia;o_Bacteroidales;f_S24-7;g_Unclassified_f_S24-7;s_Unclassified_f_S24-7
ASV_7197	0	0	0	0	0	0	0	0	0	0	0	4	0	0	0	0	0	0	0	0	0	0	0	0	0	0	0	0	0	0	d_Bacteria;p_Bacteroidetes;c_Bacteroidia;o_Bacteroidales;f_S24-7;g_Unclassified_f_S24-7;s_Unclassified_f_S24-7
ASV_7200	0	0	0	0	0	0	0	0	0	0	0	0	0	0	0	0	0	0	0	0	19	0	0	0	0	0	2	0	0	21	d_Bacteria;p_Bacteroidetes;c_Bacteroidia;o_Bacteroidales;f_S24-7;g_Unclassified_f_S24-7;s_Unclassified_f_S24-7
ASV_7205	0	0	0	0	0	0	0	5	0	0	0	0	0	0	0	0	0	0	0	0	0	0	0	0	0	0	0	0	0	0	d_Bacteria;p_Bacteroidetes;c_Bacteroidia;o_Bacteroidales;f_S24-7;g_Unclassified_f_S24-7;s_Unclassified_f_S24-7
ASV_7206	0	0	0	0	0	0	0	0	0	0	0	0	0	0	0	0	0	0	0	0	0	0	0	0	0	0	0	0	0	0	d_Bacteria;p_Bacteroidetes;c_Bacteroidia;o_Bacteroidales;f_S24-7;g_Unclassified_f_S24-7;s_Unclassified_f_S24-7
ASV_7209	0	0	0	0	0	0	0	0	0	3	0	0	0	0	0	0	0	0	0	0	0	0	0	0	0	0	0	0	0	0	d_Bacteria;p_Bacteroidetes;c_Bacteroidia;o_Bacteroidales;f_S24-7;g_Unclassified_f_S24-7;s_Unclassified_f_S24-7
ASV_7211	0	0	5	0	0	0	0	0	0	0	0	0	0	0	0	0	0	0	0	0	0	0	0	0	0	0	0	0	0	0	d_Bacteria;p_Bacteroidetes;c_Bacteroidia;o_Bacteroidales;f_S24-7;g_Unclassified_f_S24-7;s_Unclassified_f_S24-7
ASV_7213	0	0	0	0	0	0	0	0	0	0	0	0	0	0	0	0	0	0	0	0	0	0	0	0	0	0	0	0	0	0	d_Bacteria;p_Bacteroidetes;c_Bacteroidia;o_Bacteroidales;f_S24-7;g_Unclassified_f_S24-7;s_Unclassified_f_S24-7
ASV_7216	0	0	0	0	0	0	0	0	0	0	4	0	0	0	0	0	0	0	0	0	0	0	0	0	0	0	0	0	0	0	d_Bacteria;p_Bacteroidetes;c_Bacteroidia;o_Bacteroidales;f_S24-7;g_Unclassified_f_S24-7;s_Unclassified_f_S24-7
ASV_7217	0	0	0	0	0	0	0	0	0	0	0	0	0	0	0	0	0	0	0	0	0	0	0	0	0	0	0	0	0	31	d_Bacteria;p_Bacteroidetes;c_Bacteroidia;o_Bacteroidales;f_S24-7;g_Unclassified_f_S24-7;s_Unclassified_f_S24-7
ASV_7218	0	0	0	0	0	0	0	0	0	0	0	0	0	0	0	0	0	0	0	0	0	0	0	0	0	0	0	0	0	0	d_Bacteria;p_Bacteroidetes;c_Bacteroidia;o_Bacteroidales;f_S24-7;g_Unclassified_f_S24-7;s_Unclassified_f_S24-7
ASV_7226	0	0	0	0	0	0	0	0	0	5	0	0	0	0	0	0	0	0	0	0	0	0	0	0	0	0	0	0	0	0	d_Bacteria;p_Bacteroidetes;c_Bacteroidia;o_Bacteroidales;f_S24-7;g_Unclassified_f_S24-7;s_Unclassified_f_S24-7
ASV_7235	0	0	0	0	0	0	0	0	0	0	0	0	6	0	0	0	0	0	0	0	0	0	0	0	24	0	0	0	0	0	d_Bacteria;p_Bacteroidetes;c_Bacteroidia;o_Bacteroidales;f_S24-7;g_Unclassified_f_S24-7;s_Unclassified_f_S24-7
ASV_7237	0	0	0	0	0	0	0	4	0	0	0	0	0	0	0	0	0	0	0	0	0	0	0	0	0	0	0	0	0	0	d_Bacteria;p_Bacteroidetes;c_Bacteroidia;o_Bacteroidales;f_S24-7;g_Unclassified_f_S24-7;s_Unclassified_f_S24-7
ASV_7240	0	0	0	0	0	0	0	8	0	0	0	0	0	0	0	0	0	0	0	0	0	0	0	0	0	0	0	0	0	0	d_Bacteria;p_Bacteroidetes;c_Bacteroidia;o_Bacteroidales;f_S24-7;g_Unclassified_f_S24-7;s_Unclassified_f_S24-7
ASV_7243	0	0	1	0	0	0	0	0	0	0	0	0	0	0	0	0	0	0	0	0	0	0	0	0	0	0	0	0	0	0	d_Bacteria;p_Bacteroidetes;c_Bacteroidia;o_Bacteroidales;f_S24-7;g_Unclassified_f_S24-7;s_Unclassified_f_S24-7
ASV_7246	0	0	0	0	0	0	0	0	0	0	0	0	0	0	0	0	0	0	0	0	0	0	0	0	0	0	3	0	0	0	d_Bacteria;p_Bacteroidetes;c_Bacteroidia;o_Bacteroidales;f_S24-7;g_Unclassified_f_S24-7;s_Unclassified_f_S24-7
ASV_7252	0	0	0	0	0	0	2	0	0	0	0	0	0	0	0	0	0	0	0	0	0	0	0	0	0	0	0	0	0	0	d_Bacteria;p_Bacteroidetes;c_Bacteroidia;o_Bacteroidales;f_S24-7;g_Unclassified_f_S24-7;s_Unclassified_f_S24-7
ASV_7257	0	0	0	0	0	0	4	0	0	0	0	0	0	0	0	0	0	0	0	0	0	0	0	0	0	0	0	0	0	0	d_Bacteria;p_Bacteroidetes;c_Bacteroidia;o_Bacteroidales;f_S24-7;g_Unclassified_f_S24-7;s_Unclassified_f_S24-7
ASV_7258	0	0	0	0	0	0	0	0	0	0	0	0	0	0	0	0	0	0	0	0	0	0	0	0	0	0	0	0	0	14	d_Bacteria;p_Bacteroidetes;c_Bacteroidia;o_Bacteroidales;f_S24-7;g_Unclassified_f_S24-7;s_Unclassified_f_S24-7
ASV_7261	0	0	0	0	0	0	0	0	0	0	0	0	3	0	0	0	0	0	0	0	0	0	0	0	0	0	0	0	0	0	d_Bacteria;p_Bacteroidetes;c_Bacteroidia;o_Bacteroidales;f_S24-7;g_Unclassified_f_S24-7;s_Unclassified_f_S24-7
ASV_7267	0	0	3	0	0	0	0	0	0	0	0	0	0	0	0	0	0	0	0	0	0	0	0	0	0	0	0	0	0	0	d_Bacteria;p_Bacteroidetes;c_Bacteroidia;o_Bacteroidales;f_S24-7;g_Unclassified_f_S24-7;s_Unclassified_f_S24-7
ASV_7269	0	0	3	0	0	0	0	0	0	0	0	0	0	0	0	0	0	0	0	0	0	0	0	0	0	0	0	0	0	0	d_Bacteria;p_Bacteroidetes;c_Bacteroidia;o_Bacteroidales;f_S24-7;g_Unclassified_f_S24-7;s_Unclassified_f_S24-7
ASV_7278	0	0	7	0	0	0	0	0	0	0	0	0	0	0	0	0	0	0	0	0	0	0	0	0	0	0	0	0	0	0	d_Bacteria;p_Bacteroidetes;c_Bacteroidia;o_Bacteroidales;f_S24-7;g_Unclassified_f_S24-7;s_Unclassified_f_S24-7
ASV_7279	8	0	0	0	0	0	0	0	0	0	0	0	0	0	0	0	0	0	0	0	0	0	0	0	0	0	0	0	0	0	d_Bacteria;p_Bacteroidetes;c_Bacteroidia;o_Bacteroidales;f_S24-7;g_Unclassified_f_S24-7;s_Unclassified_f_S24-7
ASV_7293	0	0	2	0	0	0	0	0	0	0	0	0	0	0	0	0	0	0	0	0	0	0	0	0	0	0	0	0	0	0	d_Bacteria;p_Bacteroidetes;c_Bacteroidia;o_Bacteroidales;f_S24-7;g_Unclassified_f_S24-7;s_Unclassified_f_S24-7
ASV_7297	0	0	0	0	0	0	0	0	0	2	0	0	0	0	0	0	0	0	0	0	0	0	0	0	0	0	0	0	0	0	d_Bacteria;p_Bacteroidetes;c_Bacteroidia;o_Bacteroidales;f_S24-7;g_Unclassified_f_S24-7;s_Unclassified_f_S24-7
ASV_7298	0	0	2	0	0	0	0	0	0	0	0	0	0	0	0	0	0	0	0	0	0	0	0	0	0	0	0	0	0	0	d_Bacteria;p_Bacteroidetes;c_Bacteroidia;o_Bacteroidales;f_S24-7;g_Unclassified_f_S24-7;s_Unclassified_f_S24-7
ASV_7307	0	0	0	0	0	0	0	0	0	1	0	0	0	0	0	0	0	0	0	0	0	0	0	0	0	0	0	0	0	0	d_Bacteria;p_Bacteroidetes;c_Bacteroidia;o_Bacteroidales;f_S24-7;g_Unclassified_f_S24-7;s_Unclassified_f_S24-7
ASV_7308	0	0	0	0	0	0	0	0	0	0	0	0	0	0	0	0	0	0	0	0	0	0	0	0	0	0	1	0	0	0	d_Bacteria;p_Bacteroidetes;c_Bacteroidia;o_Bacteroidales;f_S24-7;g_Unclassified_f_S24-7;s_Unclassified_f_S24-7
ASV_7309	0	0	0	0	0	0	0	0	0	0	0	0	0	0	0	0	0	0	0	0	0	0	0	0	0	0	0	0	0	2	d_Bacteria;p_Bacteroidetes;c_Bacteroidia;o_Bacteroidales;f_S24-7;g_Unclassified_f_S24-7;s_Unclassified_f_S24-7
ASV_7314	0	0	0	0	0	0	0	7	0	0	0	0	0	0	0	0	0	0	0	0	0	0	0	0	0	0	0	0	0	0	d_Bacteria;p_Bacteroidetes;c_Bacteroidia;o_Bacteroidales;f_S24-7;g_Unclassified_f_S24-7;s_Unclassified_f_S24-7
ASV_7319	0	0	0	0	0	0	0	4	0	0	0	0	0	0	0	0	0	0	0	0	0	0	0	0	0	0	0	0	0	0	d_Bacteria;p_Bacteroidetes;c_Bacteroidia;o_Bacteroidales;f_S24-7;g_Unclassified_f_S24-7;s_Unclassified_f_S24-7
ASV_7323	0	0	0	0	0	0	2	0	0	0	0	0	0	0	0	0	0	0	0	0	0	0	0	0	0	0	0	0	0	0	d_Bacteria;p_Bacteroidetes;c_Bacteroidia;o_Bacteroidales;f_S24-7;g_Unclassified_f_S24-7;s_Unclassified_f_S24-7
ASV_7325	0	0	0	0	0	0	4	0	0	0	0	0	0	0	0	0	0	0	0	0	0	0	0	0	0	0	0	0	0	0	d_Bacteria;p_Bacteroidetes;c_Bacteroidia;o_Bacteroidales;f_S24-7;g_Unclassified_f_S24-7;s_Unclassified_f_S24-7
ASV_7329	0	6	378	7	0	0	103	194	0	293	0	104	7	0	0	0	0	0	0	0	74	0	0	0	0	0	0	0	0	3	d_Bacteria;p_Bacteroidetes;c_Bacteroidia;o_Bacteroidales;f_S24-7;g_Unclassified_f_S24-7;s_Unclassified_f_S24-7
ASV_7343	0	0	0	0	0	0	0	0	0	0	0	0	0	0	0	0	0	0	0	0	0	0	0	0	0	0	0	0	0	4	d_Bacteria;p_Bacteroidetes;c_Bacteroidia;o_Bacteroidales;f_S24-7;g_Unclassified_f_S24-7;s_Unclassified_f_S24-7
ASV_7351	0	0	4	0	0	0	0	0	0	0	0	0	0	0	0	0	0	0	0	0	0	0	0	0	0	0	0	0	0	0	d_Bacteria;p_Bacteroidetes;c_Bacteroidia;o_Bacteroidales;f_S24-7;g_Unclassified_f_S24-7;s_Unclassified_f_S24-7
ASV_7353	0	0	0	0	0	0	0	0	0	0	0	0	0	0	0	0	0	0	0	0	0	0	0	0	36	0	0	0	0	0	d_Bacteria;p_Bacteroidetes;c_Bacteroidia;o_Bacteroidales;f_S24-7;g_Unclassified_f_S24-7;s_Unclassified_f_S24-7
ASV_7357	0	0	0	0	0	0	2	0	0	0	0	0	0	0	0	0	0	0	0	0	0	0	0	0	0	0	0	0	0	0	d_Bacteria;p_Bacteroidetes;c_Bacteroidia;o_Bacteroidales;f_S24-7;g_Unclassified_f_S24-7;s_Unclassified_f_S24-7
ASV_7360	0	0	0	0	0	0	0	0	0	0	0	0	0	0	0	0	0	0	0	0	3	0	0	0	0	0	0	0	0	0	d_Bacteria;p_Bacteroidetes;c_Bacteroidia;o_Bacteroidales;f_S24-7;g_Unclassified_f_S24-7;s_Unclassified_f_S24-7
ASV_7361	0	0	0	0	0	0	0	5	0	0	0	0	0	0	0	0	0	0	0	0	0	0	0	0	0	0	0	0	0	0	d_Bacteria;p_Bacteroidetes;c_Bacteroidia;o_Bacteroidales;f_S24-7;g_Unclassified_f_S24-7;s_Unclassified_f_S24-7
ASV_7370	0	0	0	0	0	0	0	0	0	0	0	0	7	0	0	0	0	0	0	0	0	0	0	0	0	0	0	0	0	0	d_Bacteria;p_Bacteroidetes;c_Bacteroidia;o_Bacteroidales;f_S24-7;g_Unclassified_f_S24-7;s_Unclassified_f_S24-7
ASV_7373	0	0	4	0	0	0	0	0	0	0	0	0	0	0	0	0	0	0	0	0	0	0	0	0	0	0	0	0	0	0	d_Bacteria;p_Bacteroidetes;c_Bacteroidia;o_Bacteroidales;f_S24-7;g_Unclassified_f_S24-7;s_Unclassified_f_S24-7
ASV_7375	0	0	1	0	0	0	0	0	0	0	0	0	0	0	0	0	0	0	0	0	0	0	0	0	0	0	0	0	0	0	d_Bacteria;p_Bacteroidetes;c_Bacteroidia;o_Bacteroidales;f_S24-7;g_Unclassified_f_S24-7;s_Unclassified_f_S24-7
ASV_7376	0	0	0	0	0	0	0	2	0	0	0	0	0	0	0	0	0	0	0	0	0	0	0	0	0	0	0	0	0	0	d_Bacteria;p_Bacteroidetes;c_Bacteroidia;o_Bacteroidales;f_S24-7;g_Unclassified_f_S24-7;s_Unclassified_f_S24-7
ASV_7385	0	0	7	0	0	0	0	0	0	0	0	0	0	0	0	0	0	0	0	0	0	0	0	0	0	0	0	0	0	0	d_Bacteria;p_Bacteroidetes;c_Bacteroidia;o_Bacteroidales;f_S24-7;g_Unclassified_f_S24-7;s_Unclassified_f_S24-7
ASV_7388	0	0	0	0	0	0	0	0	0	0	0	0	0	0	0	0	0	0	0	0	0	0	0	0	0	0	0	0	0	0	d_Bacteria;p_Bacteroidetes;c_Bacteroidia;o_Bacteroidales;f_S24-7;g_Unclassified_f_S24-7;s_Unclassified_f_S24-7
ASV_7389	0	0	75	0	0	0	0	23	0	0	0	0	0	0	0	0	0	0	0	0	0	0	0	0	0	0	0	0	0	0	d_Bacteria;p_Bacteroidetes;c_Bacteroidia;o_Bacteroidales;f_S24-7;g_Unclassified_f_S24-7;s_Unclassified_f_S24-7
ASV_7393	0	0	3	0	0	0	0	0	0	0	0	0	0	0	0	0	0	0	0	0	0	0	0	0	0	0	0	0	0	0	d_Bacteria;p_Bacteroidetes;c_Bacteroidia;o_Bacteroidales;f_S24-7;g_Unclassified_f_S24-7;s_Unclassified_f_S24-7
ASV_7405	0	0	4	0	0	0	0	0	0	0	0	0	0	0	0	0	0	0	0	0	0	0	0	0	0	0	0	0	0	0	d_Bacteria;p_Bacteroidetes;c_Bacteroidia;o_Bacteroidales;f_S24-7;g_Unclassified_f_S24-7;s_Unclassified_f_S24-7
ASV_7407	0	0	2	0	0	0	0	0	0	0	0	0	0	0	0	0	0	0	0	0	0	0	0	0	0	0	0	0	0	0	d_Bacteria;p_Bacteroidetes;c_Bacteroidia;o_Bacteroidales;f_S24-7;g_Unclassified_f_S24-7;s_Unclassified_f_S24-7
ASV_7414	0	0	0	0	0	0	0	0	0	0	0	0	0	0	0	0	0	0	0	0	17	0	0	0	0	0	0	0	0	0	d_Bacteria;p_Bacteroidetes;c_Bacteroidia;o_Bacteroidales;f_S24-7;g_Unclassified_f_S24-7;s_Unclassified_f_S24-7
ASV_7416	0	0	0	0	0	0	3	0	0	0	0	0	0	0	0	0	0	0	0	0	0	0	0	0	0	0	0	0	0	0	d_Bacteria;p_Bacteroidetes;c_Bacteroidia;o_Bacteroidales;f_S24-7;g_Unclassified_f_S24-7;s_Unclassified_f_S24-7
ASV_7417	0	0	0	0	0	0	0	4	0	0	0	0	0	0	0	0	0	0	0	0	0	0	0	0	0	0	0	0	0	0	d_Bacteria;p_Bacteroidetes;c_Bacteroidia;o_Bacteroidales;f_S24-7;g_Unclassified_f_S24-7;s_Unclassified_f_S24-7
ASV_7421	0	0	0	0	0	0	0	0	0	0	0	0	2	0	0	0	0	0	0	0	0	0	0	0	0	0	0	0	0	0	d_Bacteria;p_Bacteroidetes;c_Bacteroidia;o_Bacteroidales;f_S24-7;g_Unclassified_f_S24-7;s_Unclassified_f_S24-7
ASV_7422	0	0	0	0	0	0	0	0	0	0	0	0	0	0	0	0	0	0	0	0	0	0	0	0	0	0	0	0	0	0	d_Bacteria;p_Bacteroidetes;c_Bacteroidia;o_Bacteroidales;f_S24-7;g_Unclassified_f_S24-7;s_Unclassified_f_S24-7
ASV_7427	0	0	0	0	0	0	0	0	0	0	0	0	0	0	0	0	0	0	0	0	10	0	0	0	0	0	9	0	0	0	d_Bacteria;p_Bacteroidetes;c_Bacteroidia;o_Bacteroidales;f_S24-7;g_Unclassified_f_S24-7;s_Unclassified_f_S24-7
ASV_7428	0	0	330	0	0	4	161	580	0	466	137	134	179	0	0	0	0	0	0	0	22	0	0	0	0	0	0	0	0	0	d_Bacteria;p_Bacteroidetes;c_Bacteroidia;o_Bacteroidales;f_S24-7;g_Unclassified_f_S24-7;s_Unclassified_f_S24-7
ASV_7431	0	0	4	0	0	0	0	0	0	0	0	0	0	0	0	0	0	0	0	0	0	0	0	0	0	0	0	0	0	0	d_Bacteria;p_Bacteroidetes;c_Bacteroidia;o_Bacteroidales;f_S24-7;g_Unclassified_f_S24-7;s_Unclassified_f_S24-7
ASV_7435	0	0	0	0	0	0	4	0	0	0	0	0	0	0	0	0	0	0	0	0	0	0	0	0	0	0	0	0	0	0	d_Bacteria;p_Bacteroidetes;c_Bacteroidia;o_Bacteroidales;f_S24-7;g_Unclassified_f_S24-7;s_Unclassified_f_S24-7
ASV_7438	0	0	11	0	0	0	75	171	0	265	0	142	0	0	0	0	0	0	0	0	0	0	0	0	0	0	0	0	0	30	d_Bacteria;p_Bacteroidetes;c_Bacteroidia;o_Bacteroidales;f_S24-7;g_Unclassified_f_S24-7;s_Unclassified_f_S24-7
ASV_7443	0	0	0	0	0	0	0	0	0	0	0	0	0	0	0	0	0	0	0	0	14	0	0	0	0	0	0	0	0	0	d_Bacteria;p_Bacteroidetes;c_Bacteroidia;o_Bacteroidales;f_S24-7;g_Unclassified_f_S24-7;s_Unclassified_f_S24-7
ASV_7445	0	0	0	0	0	0	0	3	0	0	0	0	0	0	0	0	0	0	0	0	0	0	0	0	0	0	0	0	0	0	d_Bacteria;p_Bacteroidetes;c_Bacteroidia;o_Bacteroidales;f_S24-7;g_Unclassified_f_S24-7;s_Unclassified_f_S24-7
ASV_7450	0	0	10	0	0	0	0	0	0	0	0	0	0	0	0	0	0	0	0	0	0	0	0	0	0	0	0	0	0	0	d_Bacteria;p_Bacteroidetes;c_Bacteroidia;o_Bacteroidales;f_S24-7;g_Unclassified_f_S24-7;s_Unclassified_f_S24-7
ASV_7454	0	0	0	0	0	0	0	0	0	0	0	0	0	0	0	0	0	0	0	0	6	0	0	0	0	0	0	0	0	0	d_Bacteria;p_Bacteroidetes;c_Bacteroidia;o_Bacteroidales;f_S24-7;g_Unclassified_f_S24-7;s_Unclassified_f_S24-7
ASV_7460	0	0	0	0	0	0	0	0	0	0	0	0	0	0	0	0	0	0	0	0	0	0	0	0	0	0	11	0	0	0	d_Bacteria;p_Bacteroidetes;c_Bacteroidia;o_Bacteroidales;f_S24-7;g_Unclassified_f_S24-7;s_Unclassified_f_S24-7
ASV_7465	0	0	0	0	0	0	4	0	0	0	0	0	0	0	0	0	0	0	0	0	0	0	0	0	0	0	0	0	0	0	d_Bacteria;p_Bacteroidetes;c_Bacteroidia;o_Bacteroidales;f_S24-7;g_Unclassified_f_S24-7;s_Unclassified_f_S24-7
ASV_7468	0	0	0	0	0	0	0	0	0	0	0	1	0	0	0	0	0	0	0	0	0	0	0	0	0	0	0	0	0	0	d_Bacteria;p_Bacteroidetes;c_Bacteroidia;o_Bacteroidales;f_S24-7;g_Unclassified_f_S24-7;s_Unclassified_f_S24-7
ASV_7470	4	0	8	0	0	0	0	0	0	0	0	0	0	0	0	0	0	0	0	0	8	0	0	0	0	0	0	0	0	0	d_Bacteria;p_Bacteroidetes;c_Bacteroidia;o_Bacteroidales;f_S24-7;g_Unclassified_f_S24-7;s_Unclassified_f_S24-7
ASV_7471	0	0	0	0	0	0	0	0	0	0	0	2	0	0	0	0	0	0	0	0	0	0	0	0	0	0	0	0	0	0	d_Bacteria;p_Bacteroidetes;c_Bacteroidia;o_Bacteroidales;f_S24-7;g_Unclassified_f_S24-7;s_Unclassified_f_S24-7
ASV_7474	0	0	0	0	0	0	0	0	0	0	0	0	5	0	0	0	0	0	0	0	0	0	0	0	0	0	0	0	0	0	d_Bacteria;p_Bacteroidetes;c_Bacteroidia;o_Bacteroidales;f_S24-7;g_Unclassified_f_S24-7;s_Unclassified_f_S24-7
ASV_7475	0	7	0	0	0	0	0	0	0	0	0	155	0	0	0	0	0	0	0	16	2883	788	1033	9	3550	4660	5612	0	0	3878	d_Bacteria;p_Bacteroidetes;c_Bacteroidia;o_Bacteroidales;f_S24-7;g_Unclassified_f_S24-7;s_Unclassified_f_S24-7
ASV_7486	0	0	3	0	0	0	0	0	0	0	0	0	0	0	0	0	0	0	0	0	0	0	0	0	0	0	0	0	0	0	d_Bacteria;p_Bacteroidetes;c_Bacteroidia;o_Bacteroidales;f_S24-7;g_Unclassified_f_S24-7;s_Unclassified_f_S24-7
ASV_7489	0	0	4	0	0	0	0	0	0	0	0	0	0	0	0	0	0	0	0	0	0	0	0	0	0	0	0	0	0	0	d_Bacteria;p_Bacteroidetes;c_Bacteroidia;o_Bacteroidales;f_S24-7;g_Unclassified_f_S24-7;s_Unclassified_f_S24-7
ASV_7494	0	0	0	0	0	0	0	0	0	0	0	0	0	0	0	0	0	0	0	0	0	0	0	0	0	0	3	0	0	0	d_Bacteria;p_Bacteroidetes;c_Bacteroidia;o_Bacteroidales;f_S24-7;g_Unclassified_f_S24-7;s_Unclassified_f_S24-7
ASV_7500	0	0	0	0	0	0	0	5	0	0	0	0	0	0	0	0	0	0	0	0	0	0	0	0	0	0	0	0	0	0	d_Bacteria;p_Bacteroidetes;c_Bacteroidia;o_Bacteroidales;f_S24-7;g_Unclassified_f_S24-7;s_Unclassified_f_S24-7
ASV_7503	0	0	0	0	0	0	0	140	0	0	128	0	0	0	0	0	0	0	0	0	16	0	0	0	0	0	0	0	0	0	d_Bacteria;p_Bacteroidetes;c_Bacteroidia;o_Bacteroidales;f_S24-7;g_Unclassified_f_S24-7;s_Unclassified_f_S24-7
ASV_7505	0	0	0	0	0	0	0	2	0	0	0	0	0	0	0	0	0	0	0	0	0	0	0	0	0	0	0	0	0	0	d_Bacteria;p_Bacteroidetes;c_Bacteroidia;o_Bacteroidales;f_S24-7;g_Unclassified_f_S24-7;s_Unclassified_f_S24-7
ASV_7507	0	0	8	0	0	0	0	0	0	0	0	0	0	0	0	0	0	0	0	0	0	0	0	0	0	0	0	0	0	0	d_Bacteria;p_Bacteroidetes;c_Bacteroidia;o_Bacteroidales;f_S24-7;g_Unclassified_f_S24-7;s_Unclassified_f_S24-7
ASV_7514	0	0	0	0	0	0	0	0	0	0	0	0	0	0	0	0	0	0	0	0	0	0	0	0	0	0	0	0	0	0	d_Bacteria;p_Bacteroidetes;c_Bacteroidia;o_Bacteroidales;f_S24-7;g_Unclassified_f_S24-7;s_Unclassified_f_S24-7
ASV_7515	0	0	0	0	0	0	0	0	0	0	0	0	0	0	0	0	0	0	0	3	0	0	0	0	0	0	0	0	0	0	d_Bacteria;p_Bacteroidetes;c_Bacteroidia;o_Bacteroidales;f_S24-7;g_Unclassified_f_S24-7;s_Unclassified_f_S24-7
ASV_7520	0	0	0	0	0	0	0	3	0	0	0	0	0	0	0	0	0	0	0	0	0	0	0	0	0	0	0	0	0	0	d_Bacteria;p_Bacteroidetes;c_Bacteroidia;o_Bacteroidales;f_S24-7;g_Unclassified_f_S24-7;s_Unclassified_f_S24-7
ASV_7524	0	0	0	0	0	0	0	0	0	2	0	0	0	0	0	0	0	0	0	0	0	0	0	0	0	0	0	0	0	0	d_Bacteria;p_Bacteroidetes;c_Bacteroidia;o_Bacteroidales;f_S24-7;g_Unclassified_f_S24-7;s_Unclassified_f_S24-7
ASV_7526	0	0	0	0	0	0	0	3	0	0	0	0	0	0	0	0	0	0	0	0	0	0	0	0	0	0	0	0	0	0	d_Bacteria;p_Bacteroidetes;c_Bacteroidia;o_Bacteroidales;f_S24-7;g_Unclassified_f_S24-7;s_Unclassified_f_S24-7
ASV_7527	0	0	5	0	0	0	0	0	0	0	0	0	0	0	0	0	0	0	0	0	0	0	0	0	0	0	0	0	0	0	d_Bacteria;p_Bacteroidetes;c_Bacteroidia;o_Bacteroidales;f_S24-7;g_Unclassified_f_S24-7;s_Unclassified_f_S24-7
ASV_7528	0	0	0	0	0	0	0	0	0	0	0	0	0	0	0	0	0	0	0	0	0	0	0	0	0	0	2	0	0	0	d_Bacteria;p_Bacteroidetes;c_Bacteroidia;o_Bacteroidales;f_S24-7;g_Unclassified_f_S24-7;s_Unclassified_f_S24-7
ASV_7532	0	0	0	0	0	0	0	0	0	0	0	0	0	0	0	0	0	0	0	0	0	0	0	0	0	0	0	0	0	6	d_Bacteria;p_Bacteroidetes;c_Bacteroidia;o_Bacteroidales;f_S24-7;g_Unclassified_f_S24-7;s_Unclassified_f_S24-7
ASV_7533	0	0	0	0	0	0	0	0	0	0	0	0	7	0	0	0	0	0	0	0	0	0	0	0	0	0	0	0	0	0	d_Bacteria;p_Bacteroidetes;c_Bacteroidia;o_Bacteroidales;f_S24-7;g_Unclassified_f_S24-7;s_Unclassified_f_S24-7
ASV_7539	0	0	0	0	0	0	0	0	0	0	0	1	0	0	0	0	0	0	0	0	0	0	0	0	0	0	0	0	0	0	d_Bacteria;p_Bacteroidetes;c_Bacteroidia;o_Bacteroidales;f_S24-7;g_Unclassified_f_S24-7;s_Unclassified_f_S24-7
ASV_7541	0	0	0	0	0	0	0	0	0	0	0	3	0	0	0	0	0	0	0	0	0	0	0	0	0	0	0	0	0	0	d_Bacteria;p_Bacteroidetes;c_Bacteroidia;o_Bacteroidales;f_S24-7;g_Unclassified_f_S24-7;s_Unclassified_f_S24-7
ASV_7542	0	0	0	0	0	0	0	0	0	0	0	0	11	0	0	0	0	0	0	0	0	0	0	0	0	0	0	0	0	0	d_Bacteria;p_Bacteroidetes;c_Bacteroidia;o_Bacteroidales;f_S24-7;g_Unclassified_f_S24-7;s_Unclassified_f_S24-7
ASV_7543	0	0	8	0	0	0	0	0	0	0	0	0	0	0	0	0	0	0	0	0	0	0	0	0	0	0	0	0	0	0	d_Bacteria;p_Bacteroidetes;c_Bacteroidia;o_Bacteroidales;f_S24-7;g_Unclassified_f_S24-7;s_Unclassified_f_S24-7
ASV_7545	0	0	0	0	0	0	2	0	0	0	0	0	0	0	0	0	0	0	0	0	0	0	0	0	0	0	0	0	0	0	d_Bacteria;p_Bacteroidetes;c_Bacteroidia;o_Bacteroidales;f_S24-7;g_Unclassified_f_S24-7;s_Unclassified_f_S24-7
ASV_7548	0	0	0	0	0	0	0	0	0	0	0	0	0	0	0	0	0	0	0	0	5	0	0	0	0	0	0	0	0	0	d_Bacteria;p_Bacteroidetes;c_Bacteroidia;o_Bacteroidales;f_S24-7;g_Unclassified_f_S24-7;s_Unclassified_f_S24-7
ASV_7551	0	0	0	0	0	0	0	0	0	0	0	0	2	0	0	0	0	0	0	0	0	0	0	0	0	0	0	0	0	0	d_Bacteria;p_Bacteroidetes;c_Bacteroidia;o_Bacteroidales;f_S24-7;g_Unclassified_f_S24-7;s_Unclassified_f_S24-7
ASV_7565	0	0	46	0	0	3	104	275	0	116	80	0	30	0	0	0	0	13	0	0	170	0	163	0	538	0	75	0	0	98	d_Bacteria;p_Bacteroidetes;c_Bacteroidia;o_Bacteroidales;f_S24-7;g_Unclassified_f_S24-7;s_Unclassified_f_S24-7
ASV_7574	0	0	0	0	0	0	0	0	0	3	0	0	0	0	0	0	0	0	0	0	0	0	0	0	0	0	0	0	0	0	d_Bacteria;p_Bacteroidetes;c_Bacteroidia;o_Bacteroidales;f_S24-7;g_Unclassified_f_S24-7;s_Unclassified_f_S24-7
ASV_7576	0	0	0	0	0	0	0	0	0	0	0	0	0	0	0	0	0	0	0	0	0	0	8	0	0	0	0	0	0	0	d_Bacteria;p_Bacteroidetes;c_Bacteroidia;o_Bacteroidales;f_S24-7;g_Unclassified_f_S24-7;s_Unclassified_f_S24-7
ASV_7578	0	0	0	0	0	0	0	0	0	0	0	0	6	0	0	0	0	0	0	0	0	0	0	0	0	0	0	0	0	0	d_Bacteria;p_Bacteroidetes;c_Bacteroidia;o_Bacteroidales;f_S24-7;g_Unclassified_f_S24-7;s_Unclassified_f_S24-7
ASV_7579	0	0	0	0	0	0	0	3	0	0	0	0	0	0	0	0	0	0	0	0	0	0	0	0	0	0	0	0	0	0	d_Bacteria;p_Bacteroidetes;c_Bacteroidia;o_Bacteroidales;f_S24-7;g_Unclassified_f_S24-7;s_Unclassified_f_S24-7
ASV_7586	0	0	0	0	0	0	0	0	0	3	0	0	0	0	0	0	0	0	0	0	0	0	0	0	0	0	0	0	0	0	d_Bacteria;p_Bacteroidetes;c_Bacteroidia;o_Bacteroidales;f_S24-7;g_Unclassified_f_S24-7;s_Unclassified_f_S24-7
ASV_7594	0	0	1	0	0	0	0	0	0	0	0	0	0	0	0	0	0	0	0	0	0	0	0	0	0	0	0	0	0	0	d_Bacteria;p_Bacteroidetes;c_Bacteroidia;o_Bacteroidales;f_S24-7;g_Unclassified_f_S24-7;s_Unclassified_f_S24-7
ASV_7597	0	0	0	0	0	0	0	0	0	0	0	0	0	0	0	0	0	0	0	0	0	0	0	0	0	0	4	0	0	0	d_Bacteria;p_Bacteroidetes;c_Bacteroidia;o_Bacteroidales;f_S24-7;g_Unclassified_f_S24-7;s_Unclassified_f_S24-7
ASV_7598	1	0	0	0	0	0	0	0	0	0	0	0	0	0	0	0	0	0	0	0	0	0	0	0	0	0	0	0	0	0	d_Bacteria;p_Bacteroidetes;c_Bacteroidia;o_Bacteroidales;f_S24-7;g_Unclassified_f_S24-7;s_Unclassified_f_S24-7
ASV_7599	0	0	0	0	0	0	0	3	0	0	0	0	0	0	0	0	0	0	0	0	0	0	0	0	0	0	0	0	0	0	d_Bacteria;p_Bacteroidetes;c_Bacteroidia;o_Bacteroidales;f_S24-7;g_Unclassified_f_S24-7;s_Unclassified_f_S24-7
ASV_7602	0	0	0	0	0	0	0	4	0	0	0	0	0	0	0	0	0	0	0	0	0	0	0	0	0	0	0	0	0	0	d_Bacteria;p_Bacteroidetes;c_Bacteroidia;o_Bacteroidales;f_S24-7;g_Unclassified_f_S24-7;s_Unclassified_f_S24-7
ASV_7603	0	0	3	0	0	0	0	0	0	0	0	0	0	0	0	0	0	0	0	0	0	0	0	0	0	0	0	0	0	0	d_Bacteria;p_Bacteroidetes;c_Bacteroidia;o_Bacteroidales;f_S24-7;g_Unclassified_f_S24-7;s_Unclassified_f_S24-7
ASV_7613	0	0	0	0	0	0	0	0	0	0	0	0	0	0	0	0	0	0	0	0	0	0	0	0	0	0	0	0	0	0	d_Bacteria;p_Bacteroidetes;c_Bacteroidia;o_Bacteroidales;f_S24-7;g_Unclassified_f_S24-7;s_Unclassified_f_S24-7
ASV_7617	0	0	3	0	0	0	0	0	0	0	0	0	0	0	0	0	0	0	0	0	0	0	0	0	0	0	0	0	0	0	d_Bacteria;p_Bacteroidetes;c_Bacteroidia;o_Bacteroidales;f_S24-7;g_Unclassified_f_S24-7;s_Unclassified_f_S24-7
ASV_7626	0	0	0	0	0	0	4	0	0	0	0	0	0	0	0	0	0	0	0	0	0	0	0	0	0	0	0	0	0	0	d_Bacteria;p_Bacteroidetes;c_Bacteroidia;o_Bacteroidales;f_S24-7;g_Unclassified_f_S24-7;s_Unclassified_f_S24-7
ASV_7629	0	0	0	0	0	0	0	0	0	0	0	0	0	0	0	0	0	0	0	0	7	0	0	0	0	0	0	0	0	0	d_Bacteria;p_Bacteroidetes;c_Bacteroidia;o_Bacteroidales;f_S24-7;g_Unclassified_f_S24-7;s_Unclassified_f_S24-7
ASV_7636	0	0	0	0	0	0	0	0	0	0	0	0	0	0	0	0	0	0	0	0	0	0	0	0	0	0	0	0	0	4	d_Bacteria;p_Bacteroidetes;c_Bacteroidia;o_Bacteroidales;f_S24-7;g_Unclassified_f_S24-7;s_Unclassified_f_S24-7
ASV_7643	0	0	0	0	0	0	0	0	0	0	0	0	0	0	0	0	0	0	0	0	5	0	0	0	0	0	0	0	0	0	d_Bacteria;p_Bacteroidetes;c_Bacteroidia;o_Bacteroidales;f_S24-7;g_Unclassified_f_S24-7;s_Unclassified_f_S24-7
ASV_7651	0	0	8	6	0	0	0	0	0	0	0	0	7	0	0	0	0	0	0	0	0	0	0	0	0	0	0	0	0	0	d_Bacteria;p_Bacteroidetes;c_Bacteroidia;o_Bacteroidales;f_S24-7;g_Unclassified_f_S24-7;s_Unclassified_f_S24-7
ASV_7655	0	0	3	0	0	0	0	0	0	0	0	0	0	0	0	0	0	0	0	0	0	0	0	0	0	0	0	0	0	0	d_Bacteria;p_Bacteroidetes;c_Bacteroidia;o_Bacteroidales;f_S24-7;g_Unclassified_f_S24-7;s_Unclassified_f_S24-7
ASV_7657	12	8	19	0	0	0	0	0	0	0	12	0	0	0	0	0	0	0	0	0	0	0	0	0	0	0	0	0	0	0	d_Bacteria;p_Bacteroidetes;c_Bacteroidia;o_Bacteroidales;f_S24-7;g_Unclassified_f_S24-7;s_Unclassified_f_S24-7
ASV_7660	0	0	0	0	0	0	0	0	0	3	0	0	0	0	0	0	0	0	0	0	0	0	0	0	0	0	0	0	0	0	d_Bacteria;p_Bacteroidetes;c_Bacteroidia;o_Bacteroidales;f_S24-7;g_Unclassified_f_S24-7;s_Unclassified_f_S24-7
ASV_7664	0	0	0	0	0	0	0	0	0	0	0	0	0	0	0	0	0	0	0	0	0	0	0	0	0	0	0	0	0	0	d_Bacteria;p_Bacteroidetes;c_Bacteroidia;o_Bacteroidales;f_S24-7;g_Unclassified_f_S24-7;s_Unclassified_f_S24-7
ASV_7670	0	0	0	0	0	0	3	0	0	0	0	0	0	0	0	0	0	0	0	0	0	0	0	0	0	0	0	0	0	0	d_Bacteria;p_Bacteroidetes;c_Bacteroidia;o_Bacteroidales;f_S24-7;g_Unclassified_f_S24-7;s_Unclassified_f_S24-7
ASV_7687	0	0	3	0	0	0	0	0	0	0	0	0	0	0	0	0	0	0	0	0	0	0	0	0	0	0	0	0	0	0	d_Bacteria;p_Bacteroidetes;c_Bacteroidia;o_Bacteroidales;f_S24-7;g_Unclassified_f_S24-7;s_Unclassified_f_S24-7
ASV_7692	0	0	0	0	0	0	0	0	0	0	0	0	0	0	0	0	0	0	0	0	0	0	0	0	0	0	0	0	0	0	d_Bacteria;p_Bacteroidetes;c_Bacteroidia;o_Bacteroidales;f_S24-7;g_Unclassified_f_S24-7;s_Unclassified_f_S24-7
ASV_7713	0	0	0	0	0	0	3	0	0	0	0	0	0	0	0	0	0	0	0	0	0	0	0	0	0	0	0	0	0	0	d_Bacteria;p_Bacteroidetes;c_Bacteroidia;o_Bacteroidales;f_S24-7;g_Unclassified_f_S24-7;s_Unclassified_f_S24-7
ASV_7714	0	0	4	0	0	0	0	0	0	0	0	0	0	0	0	0	0	0	0	0	0	0	0	0	0	0	0	0	0	0	d_Bacteria;p_Bacteroidetes;c_Bacteroidia;o_Bacteroidales;f_S24-7;g_Unclassified_f_S24-7;s_Unclassified_f_S24-7
ASV_7724	0	0	0	0	0	0	0	0	0	0	0	0	0	0	0	0	0	0	0	0	0	0	0	0	0	0	3	0	0	0	d_Bacteria;p_Bacteroidetes;c_Bacteroidia;o_Bacteroidales;f_S24-7;g_Unclassified_f_S24-7;s_Unclassified_f_S24-7
ASV_7725	0	0	0	0	0	0	0	0	0	0	0	0	0	0	0	0	0	0	0	0	0	0	0	0	0	0	3	0	0	0	d_Bacteria;p_Bacteroidetes;c_Bacteroidia;o_Bacteroidales;f_S24-7;g_Unclassified_f_S24-7;s_Unclassified_f_S24-7
ASV_7737	0	0	3	0	0	0	0	0	0	0	0	0	0	0	0	0	0	0	0	0	0	0	0	0	0	0	0	0	0	0	d_Bacteria;p_Bacteroidetes;c_Bacteroidia;o_Bacteroidales;f_S24-7;g_Unclassified_f_S24-7;s_Unclassified_f_S24-7
ASV_7739	0	0	119	84	0	0	0	0	0	0	0	0	0	0	0	0	0	0	0	0	0	0	0	0	0	0	0	0	0	0	d_Bacteria;p_Bacteroidetes;c_Bacteroidia;o_Bacteroidales;f_S24-7;g_Unclassified_f_S24-7;s_Unclassified_f_S24-7
ASV_7743	0	0	4	0	0	0	0	0	0	0	0	0	0	0	0	0	0	0	0	0	0	0	0	0	0	0	0	0	0	0	d_Bacteria;p_Bacteroidetes;c_Bacteroidia;o_Bacteroidales;f_S24-7;g_Unclassified_f_S24-7;s_Unclassified_f_S24-7
ASV_7744	0	0	0	0	0	0	1	0	0	0	0	0	0	0	0	0	0	0	0	0	0	0	0	0	0	0	0	0	0	0	d_Bacteria;p_Bacteroidetes;c_Bacteroidia;o_Bacteroidales;f_S24-7;g_Unclassified_f_S24-7;s_Unclassified_f_S24-7
ASV_7748	0	0	0	0	0	0	0	0	0	0	0	3	0	0	0	0	0	0	0	0	0	0	0	0	0	0	0	0	0	0	d_Bacteria;p_Bacteroidetes;c_Bacteroidia;o_Bacteroidales;f_S24-7;g_Unclassified_f_S24-7;s_Unclassified_f_S24-7
ASV_7749	0	0	0	0	0	0	0	15	0	0	0	0	0	0	0	0	0	0	0	0	0	0	0	0	0	0	0	0	0	0	d_Bacteria;p_Bacteroidetes;c_Bacteroidia;o_Bacteroidales;f_S24-7;g_Unclassified_f_S24-7;s_Unclassified_f_S24-7
ASV_6	0	0	0	0	0	0	0	0	0	0	0	0	0	0	0	0	0	0	0	0	0	0	0	0	0	0	0	0	0	0	d_Bacteria;p_Bacteroidetes;c_Bacteroidia;o_Bacteroidales;f_Unclassified_o_Bacteroidales;g_Unclassified_o_Bacteroidales;s_Unclassified_o_Bacteroidales
ASV_80	0	0	0	0	0	0	0	4	0	0	0	0	0	0	0	0	0	0	0	0	0	0	0	0	0	0	0	0	0	0	d_Bacteria;p_Bacteroidetes;c_Bacteroidia;o_Bacteroidales;f_Unclassified_o_Bacteroidales;g_Unclassified_o_Bacteroidales;s_Unclassified_o_Bacteroidales
ASV_90	0	0	0	0	0	0	0	0	0	0	0	0	1	0	0	0	0	0	0	0	0	0	0	0	0	0	0	0	0	0	d_Bacteria;p_Bacteroidetes;c_Bacteroidia;o_Bacteroidales;f_Unclassified_o_Bacteroidales;g_Unclassified_o_Bacteroidales;s_Unclassified_o_Bacteroidales
ASV_481	0	0	0	0	0	0	0	0	0	0	0	4	0	0	0	0	0	0	0	0	0	0	0	0	0	0	0	0	0	0	d_Bacteria;p_Bacteroidetes;c_Bacteroidia;o_Bacteroidales;f_Unclassified_o_Bacteroidales;g_Unclassified_o_Bacteroidales;s_Unclassified_o_Bacteroidales
ASV_485	0	0	19	0	0	0	0	22	0	105	0	0	0	0	0	0	0	0	0	0	0	0	0	0	0	0	0	0	0	0	d_Bacteria;p_Bacteroidetes;c_Bacteroidia;o_Bacteroidales;f_Unclassified_o_Bacteroidales;g_Unclassified_o_Bacteroidales;s_Unclassified_o_Bacteroidales
ASV_486	0	0	0	0	0	0	0	0	0	0	0	0	0	0	0	0	0	0	0	0	0	0	0	0	0	0	0	0	0	1	d_Bacteria;p_Bacteroidetes;c_Bacteroidia;o_Bacteroidales;f_Unclassified_o_Bacteroidales;g_Unclassified_o_Bacteroidales;s_Unclassified_o_Bacteroidales
ASV_560	0	0	0	0	0	0	0	0	0	7	0	0	0	0	0	0	0	0	0	0	0	0	0	0	0	0	0	0	0	0	d_Bacteria;p_Bacteroidetes;c_Bacteroidia;o_Bacteroidales;f_Unclassified_o_Bacteroidales;g_Unclassified_o_Bacteroidales;s_Unclassified_o_Bacteroidales
ASV_687	0	0	0	0	0	0	0	0	0	0	0	0	0	0	0	0	0	0	0	0	0	0	5	0	0	0	0	0	0	0	d_Bacteria;p_Bacteroidetes;c_Bacteroidia;o_Bacteroidales;f_Unclassified_o_Bacteroidales;g_Unclassified_o_Bacteroidales;s_Unclassified_o_Bacteroidales
ASV_740	0	0	0	0	0	0	0	0	0	3	0	0	0	0	0	0	0	0	0	0	0	0	0	0	0	0	0	0	0	0	d_Bacteria;p_Bacteroidetes;c_Bacteroidia;o_Bacteroidales;f_Unclassified_o_Bacteroidales;g_Unclassified_o_Bacteroidales;s_Unclassified_o_Bacteroidales
ASV_761	0	0	0	0	0	0	0	0	0	0	0	0	0	0	0	0	0	0	0	0	0	0	0	0	0	0	0	0	0	0	d_Bacteria;p_Bacteroidetes;c_Bacteroidia;o_Bacteroidales;f_Unclassified_o_Bacteroidales;g_Unclassified_o_Bacteroidales;s_Unclassified_o_Bacteroidales
ASV_889	0	0	4	0	0	0	0	0	0	0	0	0	0	0	0	0	0	0	0	0	0	0	0	0	0	0	0	0	0	0	d_Bacteria;p_Bacteroidetes;c_Bacteroidia;o_Bacteroidales;f_Unclassified_o_Bacteroidales;g_Unclassified_o_Bacteroidales;s_Unclassified_o_Bacteroidales
ASV_978	0	0	0	0	0	0	0	0	0	0	0	0	0	0	0	0	0	0	0	0	0	0	0	0	0	0	0	3	0	0	d_Bacteria;p_Bacteroidetes;c_Bacteroidia;o_Bacteroidales;f_Unclassified_o_Bacteroidales;g_Unclassified_o_Bacteroidales;s_Unclassified_o_Bacteroidales
ASV_1135	0	0	0	0	0	0	0	0	0	0	0	0	0	0	0	0	0	0	0	0	0	0	0	0	0	7	0	0	0	0	d_Bacteria;p_Bacteroidetes;c_Bacteroidia;o_Bacteroidales;f_Unclassified_o_Bacteroidales;g_Unclassified_o_Bacteroidales;s_Unclassified_o_Bacteroidales
ASV_1189	0	0	0	0	0	0	0	0	0	0	0	0	0	0	0	0	0	0	0	0	0	0	0	0	0	0	0	0	0	0	d_Bacteria;p_Bacteroidetes;c_Bacteroidia;o_Bacteroidales;f_Unclassified_o_Bacteroidales;g_Unclassified_o_Bacteroidales;s_Unclassified_o_Bacteroidales
ASV_1211	0	0	0	0	0	0	0	4	0	0	0	0	0	0	0	0	0	0	0	0	0	0	0	0	0	0	0	0	0	0	d_Bacteria;p_Bacteroidetes;c_Bacteroidia;o_Bacteroidales;f_Unclassified_o_Bacteroidales;g_Unclassified_o_Bacteroidales;s_Unclassified_o_Bacteroidales
ASV_1262	0	0	0	0	0	0	0	0	0	0	0	0	0	0	0	0	0	0	0	0	0	0	0	0	0	0	5	0	0	0	d_Bacteria;p_Bacteroidetes;c_Bacteroidia;o_Bacteroidales;f_Unclassified_o_Bacteroidales;g_Unclassified_o_Bacteroidales;s_Unclassified_o_Bacteroidales
ASV_1403	0	0	2	0	0	0	0	0	0	0	0	0	0	0	0	0	0	0	0	0	0	0	0	0	0	0	0	0	0	0	d_Bacteria;p_Bacteroidetes;c_Bacteroidia;o_Bacteroidales;f_Unclassified_o_Bacteroidales;g_Unclassified_o_Bacteroidales;s_Unclassified_o_Bacteroidales
ASV_1418	0	0	0	0	0	0	0	0	0	0	0	4	0	0	0	0	0	0	0	0	0	0	0	0	0	0	0	0	0	0	d_Bacteria;p_Bacteroidetes;c_Bacteroidia;o_Bacteroidales;f_Unclassified_o_Bacteroidales;g_Unclassified_o_Bacteroidales;s_Unclassified_o_Bacteroidales
ASV_1506	0	0	0	0	0	0	0	0	0	4	0	0	0	0	0	0	0	0	0	0	0	0	0	0	0	0	0	0	0	0	d_Bacteria;p_Bacteroidetes;c_Bacteroidia;o_Bacteroidales;f_Unclassified_o_Bacteroidales;g_Unclassified_o_Bacteroidales;s_Unclassified_o_Bacteroidales
ASV_1561	0	0	0	0	0	0	0	0	0	0	0	0	0	0	0	0	0	0	0	0	0	0	0	0	0	0	0	0	0	7	d_Bacteria;p_Bacteroidetes;c_Bacteroidia;o_Bacteroidales;f_Unclassified_o_Bacteroidales;g_Unclassified_o_Bacteroidales;s_Unclassified_o_Bacteroidales
ASV_1580	0	0	0	0	0	0	0	2	0	0	0	0	0	0	0	0	0	0	0	0	0	0	0	0	0	0	0	0	0	0	d_Bacteria;p_Bacteroidetes;c_Bacteroidia;o_Bacteroidales;f_Unclassified_o_Bacteroidales;g_Unclassified_o_Bacteroidales;s_Unclassified_o_Bacteroidales
ASV_1642	0	0	0	0	0	0	0	0	0	0	0	0	0	0	6	0	0	0	0	0	0	0	0	0	0	0	0	0	0	0	d_Bacteria;p_Bacteroidetes;c_Bacteroidia;o_Bacteroidales;f_Unclassified_o_Bacteroidales;g_Unclassified_o_Bacteroidales;s_Unclassified_o_Bacteroidales
ASV_1676	0	0	2	0	0	0	0	0	0	0	0	0	0	0	0	0	0	0	0	0	0	0	0	0	0	0	0	0	0	0	d_Bacteria;p_Bacteroidetes;c_Bacteroidia;o_Bacteroidales;f_Unclassified_o_Bacteroidales;g_Unclassified_o_Bacteroidales;s_Unclassified_o_Bacteroidales
ASV_1731	0	0	0	0	0	0	0	0	0	1	0	0	0	0	0	0	0	0	0	0	0	0	0	0	0	0	0	0	0	0	d_Bacteria;p_Bacteroidetes;c_Bacteroidia;o_Bacteroidales;f_Unclassified_o_Bacteroidales;g_Unclassified_o_Bacteroidales;s_Unclassified_o_Bacteroidales
ASV_1862	0	0	0	0	0	0	0	0	0	0	0	0	0	0	0	0	0	0	0	0	0	0	0	0	0	0	11	0	0	0	d_Bacteria;p_Bacteroidetes;c_Bacteroidia;o_Bacteroidales;f_Unclassified_o_Bacteroidales;g_Unclassified_o_Bacteroidales;s_Unclassified_o_Bacteroidales
ASV_1919	0	0	2	0	0	0	0	0	0	0	0	0	0	0	0	0	0	0	0	0	0	0	0	0	0	0	0	0	0	0	d_Bacteria;p_Bacteroidetes;c_Bacteroidia;o_Bacteroidales;f_Unclassified_o_Bacteroidales;g_Unclassified_o_Bacteroidales;s_Unclassified_o_Bacteroidales
ASV_2047	0	0	4	0	0	0	0	0	0	0	0	0	0	0	0	0	0	0	0	0	0	0	0	0	0	0	0	0	0	0	d_Bacteria;p_Bacteroidetes;c_Bacteroidia;o_Bacteroidales;f_Unclassified_o_Bacteroidales;g_Unclassified_o_Bacteroidales;s_Unclassified_o_Bacteroidales
ASV_2153	0	0	0	0	0	0	0	0	0	0	0	0	0	0	0	0	0	0	0	0	0	0	0	0	0	0	3	0	0	0	d_Bacteria;p_Bacteroidetes;c_Bacteroidia;o_Bacteroidales;f_Unclassified_o_Bacteroidales;g_Unclassified_o_Bacteroidales;s_Unclassified_o_Bacteroidales
ASV_2180	0	0	0	0	0	0	0	0	0	0	0	0	0	0	0	0	0	0	0	0	0	0	0	0	0	0	0	0	0	0	d_Bacteria;p_Bacteroidetes;c_Bacteroidia;o_Bacteroidales;f_Unclassified_o_Bacteroidales;g_Unclassified_o_Bacteroidales;s_Unclassified_o_Bacteroidales
ASV_2259	0	0	0	0	0	0	0	0	0	6	0	0	0	0	0	0	0	0	0	0	0	0	0	0	0	0	0	0	0	0	d_Bacteria;p_Bacteroidetes;c_Bacteroidia;o_Bacteroidales;f_Unclassified_o_Bacteroidales;g_Unclassified_o_Bacteroidales;s_Unclassified_o_Bacteroidales
ASV_2362	0	0	2	0	0	0	0	0	0	0	0	0	0	0	0	0	0	0	0	0	0	0	0	0	0	0	0	0	0	0	d_Bacteria;p_Bacteroidetes;c_Bacteroidia;o_Bacteroidales;f_Unclassified_o_Bacteroidales;g_Unclassified_o_Bacteroidales;s_Unclassified_o_Bacteroidales
ASV_2526	0	0	0	0	0	0	0	0	0	0	0	0	0	0	0	0	0	0	0	0	0	0	0	0	0	0	11	0	0	0	d_Bacteria;p_Bacteroidetes;c_Bacteroidia;o_Bacteroidales;f_Unclassified_o_Bacteroidales;g_Unclassified_o_Bacteroidales;s_Unclassified_o_Bacteroidales
ASV_2712	0	0	0	0	0	0	0	0	0	0	0	0	0	0	0	0	0	0	0	0	0	0	0	0	0	0	0	0	0	9	d_Bacteria;p_Bacteroidetes;c_Bacteroidia;o_Bacteroidales;f_Unclassified_o_Bacteroidales;g_Unclassified_o_Bacteroidales;s_Unclassified_o_Bacteroidales
ASV_2784	152	8	154	0	0	0	48	145	0	666	0	0	72	0	176	34	0	13	0	0	25	0	0	0	0	0	37	0	0	35	d_Bacteria;p_Bacteroidetes;c_Bacteroidia;o_Bacteroidales;f_Unclassified_o_Bacteroidales;g_Unclassified_o_Bacteroidales;s_Unclassified_o_Bacteroidales
ASV_2832	0	0	0	0	0	0	0	0	0	0	0	0	0	0	0	0	0	0	0	0	0	0	0	0	5	0	0	0	0	0	d_Bacteria;p_Bacteroidetes;c_Bacteroidia;o_Bacteroidales;f_Unclassified_o_Bacteroidales;g_Unclassified_o_Bacteroidales;s_Unclassified_o_Bacteroidales
ASV_2881	0	0	0	0	0	0	0	0	0	0	0	0	0	0	0	0	0	0	0	0	0	0	0	0	3	0	0	0	0	0	d_Bacteria;p_Bacteroidetes;c_Bacteroidia;o_Bacteroidales;f_Unclassified_o_Bacteroidales;g_Unclassified_o_Bacteroidales;s_Unclassified_o_Bacteroidales
ASV_2960	0	0	0	0	0	0	0	0	0	0	0	0	0	0	0	0	0	0	0	0	0	0	0	0	3	0	0	0	0	0	d_Bacteria;p_Bacteroidetes;c_Bacteroidia;o_Bacteroidales;f_Unclassified_o_Bacteroidales;g_Unclassified_o_Bacteroidales;s_Unclassified_o_Bacteroidales
ASV_3105	0	0	0	0	0	0	0	0	0	0	0	0	0	0	0	0	0	0	0	0	0	0	0	0	0	0	2	0	0	0	d_Bacteria;p_Bacteroidetes;c_Bacteroidia;o_Bacteroidales;f_Unclassified_o_Bacteroidales;g_Unclassified_o_Bacteroidales;s_Unclassified_o_Bacteroidales
ASV_3154	0	0	0	0	0	0	0	1	0	0	0	0	0	0	0	0	0	0	0	0	0	0	0	0	0	0	0	0	0	0	d_Bacteria;p_Bacteroidetes;c_Bacteroidia;o_Bacteroidales;f_Unclassified_o_Bacteroidales;g_Unclassified_o_Bacteroidales;s_Unclassified_o_Bacteroidales
ASV_3186	0	0	0	0	0	0	0	0	0	0	0	0	0	0	0	0	0	0	0	0	0	0	0	0	0	0	4	0	0	0	d_Bacteria;p_Bacteroidetes;c_Bacteroidia;o_Bacteroidales;f_Unclassified_o_Bacteroidales;g_Unclassified_o_Bacteroidales;s_Unclassified_o_Bacteroidales
ASV_3244	0	0	0	0	0	0	0	0	0	0	0	0	0	0	0	0	0	0	0	0	0	0	0	0	0	0	0	0	0	0	d_Bacteria;p_Bacteroidetes;c_Bacteroidia;o_Bacteroidales;f_Unclassified_o_Bacteroidales;g_Unclassified_o_Bacteroidales;s_Unclassified_o_Bacteroidales
ASV_3276	0	0	0	0	0	0	0	0	0	0	0	0	0	0	4	0	0	0	0	0	0	0	0	0	0	0	0	0	0	0	d_Bacteria;p_Bacteroidetes;c_Bacteroidia;o_Bacteroidales;f_Unclassified_o_Bacteroidales;g_Unclassified_o_Bacteroidales;s_Unclassified_o_Bacteroidales
ASV_3362	0	2	0	0	0	0	0	0	0	0	0	0	0	0	0	0	0	0	0	0	0	0	0	0	0	0	0	0	0	0	d_Bacteria;p_Bacteroidetes;c_Bacteroidia;o_Bacteroidales;f_Unclassified_o_Bacteroidales;g_Unclassified_o_Bacteroidales;s_Unclassified_o_Bacteroidales
ASV_3428	0	0	5	0	0	0	0	0	0	0	0	0	0	0	0	0	0	0	0	0	0	0	0	0	0	0	0	0	0	0	d_Bacteria;p_Bacteroidetes;c_Bacteroidia;o_Bacteroidales;f_Unclassified_o_Bacteroidales;g_Unclassified_o_Bacteroidales;s_Unclassified_o_Bacteroidales
ASV_3493	0	0	0	0	0	0	0	0	0	0	0	0	0	0	0	0	0	0	0	0	0	0	0	0	0	0	0	0	0	0	d_Bacteria;p_Bacteroidetes;c_Bacteroidia;o_Bacteroidales;f_Unclassified_o_Bacteroidales;g_Unclassified_o_Bacteroidales;s_Unclassified_o_Bacteroidales
ASV_3531	0	0	0	0	0	0	0	0	0	0	0	0	0	0	0	0	0	0	0	0	0	0	0	0	0	0	3	0	0	0	d_Bacteria;p_Bacteroidetes;c_Bacteroidia;o_Bacteroidales;f_Unclassified_o_Bacteroidales;g_Unclassified_o_Bacteroidales;s_Unclassified_o_Bacteroidales
ASV_3559	0	0	0	0	0	0	0	0	0	0	0	0	0	0	0	0	0	0	0	0	0	0	0	0	0	0	0	0	0	1	d_Bacteria;p_Bacteroidetes;c_Bacteroidia;o_Bacteroidales;f_Unclassified_o_Bacteroidales;g_Unclassified_o_Bacteroidales;s_Unclassified_o_Bacteroidales
ASV_3612	0	0	0	0	0	0	0	0	0	11	0	0	0	0	0	0	0	0	0	0	0	0	0	0	0	0	0	0	0	0	d_Bacteria;p_Bacteroidetes;c_Bacteroidia;o_Bacteroidales;f_Unclassified_o_Bacteroidales;g_Unclassified_o_Bacteroidales;s_Unclassified_o_Bacteroidales
ASV_3648	0	0	0	0	0	0	0	0	0	0	0	0	1	0	0	0	0	0	0	0	0	0	0	0	0	0	0	0	0	0	d_Bacteria;p_Bacteroidetes;c_Bacteroidia;o_Bacteroidales;f_Unclassified_o_Bacteroidales;g_Unclassified_o_Bacteroidales;s_Unclassified_o_Bacteroidales
ASV_3681	0	0	0	0	0	0	0	0	0	4	0	0	0	0	0	0	0	0	0	0	0	0	0	0	0	0	0	0	0	0	d_Bacteria;p_Bacteroidetes;c_Bacteroidia;o_Bacteroidales;f_Unclassified_o_Bacteroidales;g_Unclassified_o_Bacteroidales;s_Unclassified_o_Bacteroidales
ASV_3743	0	0	0	0	0	0	3	0	0	0	0	0	0	0	0	0	0	0	0	0	0	0	0	0	0	0	0	0	0	0	d_Bacteria;p_Bacteroidetes;c_Bacteroidia;o_Bacteroidales;f_Unclassified_o_Bacteroidales;g_Unclassified_o_Bacteroidales;s_Unclassified_o_Bacteroidales
ASV_3877	0	0	0	0	0	0	0	0	0	2	0	0	0	0	0	0	0	0	0	0	0	0	0	0	0	0	0	0	0	0	d_Bacteria;p_Bacteroidetes;c_Bacteroidia;o_Bacteroidales;f_Unclassified_o_Bacteroidales;g_Unclassified_o_Bacteroidales;s_Unclassified_o_Bacteroidales
ASV_3967	0	0	0	0	0	0	0	0	0	0	0	0	0	0	0	0	0	0	0	0	0	0	0	0	0	0	0	0	0	15	d_Bacteria;p_Bacteroidetes;c_Bacteroidia;o_Bacteroidales;f_Unclassified_o_Bacteroidales;g_Unclassified_o_Bacteroidales;s_Unclassified_o_Bacteroidales
ASV_4018	0	0	0	0	0	0	0	4	0	0	0	0	0	0	0	0	0	0	0	0	0	0	0	0	0	0	0	0	0	0	d_Bacteria;p_Bacteroidetes;c_Bacteroidia;o_Bacteroidales;f_Unclassified_o_Bacteroidales;g_Unclassified_o_Bacteroidales;s_Unclassified_o_Bacteroidales
ASV_4020	0	0	1	0	0	0	0	0	0	0	0	0	0	0	0	0	0	0	0	0	0	0	0	0	0	0	0	0	0	0	d_Bacteria;p_Bacteroidetes;c_Bacteroidia;o_Bacteroidales;f_Unclassified_o_Bacteroidales;g_Unclassified_o_Bacteroidales;s_Unclassified_o_Bacteroidales
ASV_4051	0	0	0	0	0	0	0	0	0	0	0	0	1	0	0	0	0	0	0	0	0	0	0	0	0	0	0	0	0	0	d_Bacteria;p_Bacteroidetes;c_Bacteroidia;o_Bacteroidales;f_Unclassified_o_Bacteroidales;g_Unclassified_o_Bacteroidales;s_Unclassified_o_Bacteroidales
ASV_4127	0	0	0	0	0	0	0	0	0	0	0	0	0	0	0	0	0	0	0	0	0	0	0	0	0	0	0	0	0	0	d_Bacteria;p_Bacteroidetes;c_Bacteroidia;o_Bacteroidales;f_Unclassified_o_Bacteroidales;g_Unclassified_o_Bacteroidales;s_Unclassified_o_Bacteroidales
ASV_4158	0	0	0	0	0	0	0	3	0	0	0	0	0	0	0	0	0	0	0	0	0	0	0	0	0	0	0	0	0	0	d_Bacteria;p_Bacteroidetes;c_Bacteroidia;o_Bacteroidales;f_Unclassified_o_Bacteroidales;g_Unclassified_o_Bacteroidales;s_Unclassified_o_Bacteroidales
ASV_4190	0	0	0	0	0	0	0	0	0	0	0	0	0	0	0	0	0	0	0	0	0	0	0	0	0	0	0	0	0	5	d_Bacteria;p_Bacteroidetes;c_Bacteroidia;o_Bacteroidales;f_Unclassified_o_Bacteroidales;g_Unclassified_o_Bacteroidales;s_Unclassified_o_Bacteroidales
ASV_4251	0	0	0	0	0	0	0	0	0	0	0	0	4	0	0	0	0	0	0	0	0	0	0	0	0	0	0	0	0	0	d_Bacteria;p_Bacteroidetes;c_Bacteroidia;o_Bacteroidales;f_Unclassified_o_Bacteroidales;g_Unclassified_o_Bacteroidales;s_Unclassified_o_Bacteroidales
ASV_4266	0	0	5	0	0	0	0	0	0	0	0	0	0	0	0	0	0	0	0	0	0	0	0	0	0	0	0	0	0	0	d_Bacteria;p_Bacteroidetes;c_Bacteroidia;o_Bacteroidales;f_Unclassified_o_Bacteroidales;g_Unclassified_o_Bacteroidales;s_Unclassified_o_Bacteroidales
ASV_4321	0	0	7	0	0	0	0	0	0	0	0	0	0	0	0	0	0	0	0	0	0	0	0	0	0	0	0	0	0	0	d_Bacteria;p_Bacteroidetes;c_Bacteroidia;o_Bacteroidales;f_Unclassified_o_Bacteroidales;g_Unclassified_o_Bacteroidales;s_Unclassified_o_Bacteroidales
ASV_4364	0	0	0	0	0	0	0	0	0	0	0	4	0	0	0	0	0	0	0	0	0	0	0	0	0	0	0	0	0	0	d_Bacteria;p_Bacteroidetes;c_Bacteroidia;o_Bacteroidales;f_Unclassified_o_Bacteroidales;g_Unclassified_o_Bacteroidales;s_Unclassified_o_Bacteroidales
ASV_4446	0	0	0	0	0	0	0	0	0	0	0	0	0	0	0	0	0	0	0	0	0	0	0	0	0	0	3	0	0	0	d_Bacteria;p_Bacteroidetes;c_Bacteroidia;o_Bacteroidales;f_Unclassified_o_Bacteroidales;g_Unclassified_o_Bacteroidales;s_Unclassified_o_Bacteroidales
ASV_4715	28	0	0	0	0	0	0	0	0	0	0	0	0	0	0	0	0	0	0	0	0	0	0	0	0	0	0	0	0	0	d_Bacteria;p_Bacteroidetes;c_Bacteroidia;o_Bacteroidales;f_Unclassified_o_Bacteroidales;g_Unclassified_o_Bacteroidales;s_Unclassified_o_Bacteroidales
ASV_4808	0	0	0	0	0	0	0	0	0	0	0	0	0	0	0	0	0	0	0	0	0	0	0	0	0	0	0	0	0	0	d_Bacteria;p_Bacteroidetes;c_Bacteroidia;o_Bacteroidales;f_Unclassified_o_Bacteroidales;g_Unclassified_o_Bacteroidales;s_Unclassified_o_Bacteroidales
ASV_5047	0	0	4	0	0	0	0	0	0	0	0	0	0	0	0	0	0	0	0	0	0	0	0	0	0	0	0	0	0	0	d_Bacteria;p_Bacteroidetes;c_Bacteroidia;o_Bacteroidales;f_Unclassified_o_Bacteroidales;g_Unclassified_o_Bacteroidales;s_Unclassified_o_Bacteroidales
ASV_5416	0	0	0	0	0	0	0	0	0	0	0	0	0	0	0	0	0	0	0	0	0	0	0	0	0	4	0	0	0	0	d_Bacteria;p_Bacteroidetes;c_Bacteroidia;o_Bacteroidales;f_Unclassified_o_Bacteroidales;g_Unclassified_o_Bacteroidales;s_Unclassified_o_Bacteroidales
ASV_5524	0	0	0	0	0	0	0	0	0	0	0	0	3	0	0	0	0	0	0	0	0	0	0	0	0	0	0	0	0	0	d_Bacteria;p_Bacteroidetes;c_Bacteroidia;o_Bacteroidales;f_Unclassified_o_Bacteroidales;g_Unclassified_o_Bacteroidales;s_Unclassified_o_Bacteroidales
ASV_5657	0	0	0	0	0	0	6	0	0	0	0	0	0	0	0	0	0	0	0	0	0	0	0	0	0	0	0	0	0	0	d_Bacteria;p_Bacteroidetes;c_Bacteroidia;o_Bacteroidales;f_Unclassified_o_Bacteroidales;g_Unclassified_o_Bacteroidales;s_Unclassified_o_Bacteroidales
ASV_5703	0	0	0	0	0	0	0	0	0	1	0	0	0	0	0	0	0	0	0	0	0	0	0	0	0	0	0	0	0	0	d_Bacteria;p_Bacteroidetes;c_Bacteroidia;o_Bacteroidales;f_Unclassified_o_Bacteroidales;g_Unclassified_o_Bacteroidales;s_Unclassified_o_Bacteroidales
ASV_5864	0	0	0	0	0	0	0	0	0	0	0	0	0	0	0	5	0	0	0	0	0	0	0	0	0	0	0	0	0	0	d_Bacteria;p_Bacteroidetes;c_Bacteroidia;o_Bacteroidales;f_Unclassified_o_Bacteroidales;g_Unclassified_o_Bacteroidales;s_Unclassified_o_Bacteroidales
ASV_5920	0	0	0	0	0	0	0	0	0	0	0	0	0	0	0	0	0	0	0	0	0	0	0	0	6	0	0	0	0	0	d_Bacteria;p_Bacteroidetes;c_Bacteroidia;o_Bacteroidales;f_Unclassified_o_Bacteroidales;g_Unclassified_o_Bacteroidales;s_Unclassified_o_Bacteroidales
ASV_5992	0	0	0	0	0	0	0	0	0	0	0	0	0	0	0	0	0	0	0	0	0	0	0	0	0	0	0	0	0	6	d_Bacteria;p_Bacteroidetes;c_Bacteroidia;o_Bacteroidales;f_Unclassified_o_Bacteroidales;g_Unclassified_o_Bacteroidales;s_Unclassified_o_Bacteroidales
ASV_6521	0	0	11	0	0	0	0	0	0	0	0	0	0	0	0	0	0	0	0	0	0	0	0	0	0	0	0	0	0	0	d_Bacteria;p_Bacteroidetes;c_Bacteroidia;o_Bacteroidales;f_Unclassified_o_Bacteroidales;g_Unclassified_o_Bacteroidales;s_Unclassified_o_Bacteroidales
ASV_6605	2	0	0	0	0	0	0	0	0	0	0	0	0	0	0	0	0	0	0	0	0	0	0	0	0	0	0	0	0	0	d_Bacteria;p_Bacteroidetes;c_Bacteroidia;o_Bacteroidales;f_Unclassified_o_Bacteroidales;g_Unclassified_o_Bacteroidales;s_Unclassified_o_Bacteroidales
ASV_6625	0	0	0	0	0	0	0	1	0	0	0	0	0	0	0	0	0	0	0	0	0	0	0	0	0	0	0	0	0	0	d_Bacteria;p_Bacteroidetes;c_Bacteroidia;o_Bacteroidales;f_Unclassified_o_Bacteroidales;g_Unclassified_o_Bacteroidales;s_Unclassified_o_Bacteroidales
ASV_6809	0	0	0	0	0	0	0	0	0	4	0	0	0	0	0	0	0	0	0	0	0	0	0	0	0	0	0	0	0	0	d_Bacteria;p_Bacteroidetes;c_Bacteroidia;o_Bacteroidales;f_Unclassified_o_Bacteroidales;g_Unclassified_o_Bacteroidales;s_Unclassified_o_Bacteroidales
ASV_6917	0	0	0	0	0	0	0	0	0	0	0	0	0	0	0	0	0	0	0	0	0	0	0	0	0	0	3	0	0	0	d_Bacteria;p_Bacteroidetes;c_Bacteroidia;o_Bacteroidales;f_Unclassified_o_Bacteroidales;g_Unclassified_o_Bacteroidales;s_Unclassified_o_Bacteroidales
ASV_6927	0	0	0	0	0	0	0	0	0	0	0	0	0	0	0	0	0	0	0	0	0	0	0	0	0	0	0	0	0	0	d_Bacteria;p_Bacteroidetes;c_Bacteroidia;o_Bacteroidales;f_Unclassified_o_Bacteroidales;g_Unclassified_o_Bacteroidales;s_Unclassified_o_Bacteroidales
ASV_7094	0	0	0	0	0	0	0	0	0	0	0	0	0	0	4	0	0	0	0	0	0	0	0	0	0	0	0	0	0	0	d_Bacteria;p_Bacteroidetes;c_Bacteroidia;o_Bacteroidales;f_Unclassified_o_Bacteroidales;g_Unclassified_o_Bacteroidales;s_Unclassified_o_Bacteroidales
ASV_7135	0	0	0	0	0	0	0	0	0	0	0	0	0	0	0	0	0	0	0	0	0	0	0	0	0	0	0	0	0	0	d_Bacteria;p_Bacteroidetes;c_Bacteroidia;o_Bacteroidales;f_Unclassified_o_Bacteroidales;g_Unclassified_o_Bacteroidales;s_Unclassified_o_Bacteroidales
ASV_7157	0	0	0	0	0	0	0	0	0	0	0	0	0	0	0	0	0	0	0	0	0	0	0	0	0	0	2	0	0	0	d_Bacteria;p_Bacteroidetes;c_Bacteroidia;o_Bacteroidales;f_Unclassified_o_Bacteroidales;g_Unclassified_o_Bacteroidales;s_Unclassified_o_Bacteroidales
ASV_7496	0	0	0	0	0	0	0	0	0	0	0	0	0	0	0	0	0	0	0	0	0	0	0	0	0	0	4	0	0	0	d_Bacteria;p_Bacteroidetes;c_Bacteroidia;o_Bacteroidales;f_Unclassified_o_Bacteroidales;g_Unclassified_o_Bacteroidales;s_Unclassified_o_Bacteroidales
ASV_7556	0	0	0	0	0	0	0	0	0	0	0	0	0	0	22	0	0	0	0	0	0	0	0	0	0	0	0	0	0	0	d_Bacteria;p_Bacteroidetes;c_Bacteroidia;o_Bacteroidales;f_Unclassified_o_Bacteroidales;g_Unclassified_o_Bacteroidales;s_Unclassified_o_Bacteroidales
ASV_9	0	0	0	0	0	0	3	0	0	0	0	0	0	0	0	0	0	0	0	0	0	0	0	0	0	0	0	0	0	0	d_Bacteria;p_Bacteroidetes;c_Bacteroidia;o_Bacteroidales;f_Rikenellaceae;g_Alistipes;s_Alistipes finegoldii
ASV_462	0	0	0	0	0	0	0	0	0	0	0	0	0	0	0	0	0	0	0	0	0	0	0	0	0	0	0	0	0	0	d_Bacteria;p_Bacteroidetes;c_Bacteroidia;o_Bacteroidales;f_Rikenellaceae;g_Alistipes;s_Alistipes finegoldii
ASV_520	0	0	2	0	0	0	0	0	0	0	0	0	0	0	0	0	0	0	0	0	0	0	0	0	0	0	0	0	0	0	d_Bacteria;p_Bacteroidetes;c_Bacteroidia;o_Bacteroidales;f_Rikenellaceae;g_Alistipes;s_Alistipes finegoldii
ASV_555	0	0	0	6	0	0	0	0	0	0	0	0	0	0	0	0	0	0	0	0	0	0	0	0	0	0	0	0	0	0	d_Bacteria;p_Bacteroidetes;c_Bacteroidia;o_Bacteroidales;f_Rikenellaceae;g_Alistipes;s_Alistipes finegoldii
ASV_557	0	0	0	0	0	0	0	0	0	0	0	0	0	0	0	0	0	0	0	0	0	0	0	0	0	0	2	0	0	0	d_Bacteria;p_Bacteroidetes;c_Bacteroidia;o_Bacteroidales;f_Rikenellaceae;g_Alistipes;s_Alistipes finegoldii
ASV_2353	0	0	0	0	0	0	0	1	0	0	0	0	0	0	0	0	0	0	0	0	0	0	0	0	0	0	0	0	0	0	d_Bacteria;p_Bacteroidetes;c_Bacteroidia;o_Bacteroidales;f_Rikenellaceae;g_Alistipes;s_Alistipes finegoldii
ASV_2574	0	0	0	0	0	0	0	0	0	0	0	0	0	0	0	0	0	0	0	0	8	0	0	0	0	0	0	0	0	0	d_Bacteria;p_Bacteroidetes;c_Bacteroidia;o_Bacteroidales;f_Rikenellaceae;g_Alistipes;s_Alistipes finegoldii
ASV_2758	0	0	2	0	0	0	0	0	0	0	0	0	0	0	0	0	0	0	0	0	0	0	0	0	0	0	0	0	0	0	d_Bacteria;p_Bacteroidetes;c_Bacteroidia;o_Bacteroidales;f_Rikenellaceae;g_Alistipes;s_Alistipes finegoldii
ASV_2898	0	0	3	0	0	0	0	0	0	0	0	0	0	0	0	0	0	0	0	0	0	0	0	0	0	0	0	0	0	0	d_Bacteria;p_Bacteroidetes;c_Bacteroidia;o_Bacteroidales;f_Rikenellaceae;g_Alistipes;s_Alistipes finegoldii
ASV_3150	0	0	0	0	0	0	3	0	0	0	0	0	0	0	0	0	0	0	0	0	0	0	0	0	0	0	0	0	0	0	d_Bacteria;p_Bacteroidetes;c_Bacteroidia;o_Bacteroidales;f_Rikenellaceae;g_Alistipes;s_Alistipes finegoldii
ASV_4578	0	0	3	0	0	0	0	0	0	0	0	0	0	0	0	0	0	0	0	0	0	0	0	0	0	0	0	0	0	0	d_Bacteria;p_Bacteroidetes;c_Bacteroidia;o_Bacteroidales;f_Rikenellaceae;g_Alistipes;s_Alistipes finegoldii
ASV_4784	0	0	0	0	0	0	0	0	0	0	0	0	0	0	0	0	0	0	0	0	0	0	0	0	0	0	0	0	0	0	d_Bacteria;p_Bacteroidetes;c_Bacteroidia;o_Bacteroidales;f_Rikenellaceae;g_Alistipes;s_Alistipes finegoldii
[truncated: 5,737 more rows]
