# Supplementary material for: Polymethyl methacrylate microplastics affect oral microbiota diversity and Streptococcus mutans biofilm formation
Source: Front Microbiol. 2026 Apr 14;17:1811667. doi: 10.3389/fmicb.2026.1811667 (PMC13121379; doi:10.3389/fmicb.2026.1811667)
Supplement: Supplementary file 1 [file Data_sheet_1.zip › Supplementary Data File 1/Raw sequence counts.xls]

Length	ALL
226	2
227	3
236	2
252	14886
267	2
269	4
271	9
274	2
275	3
277	52
281	3
285	2
288	3
290	2
312	2
314	2
316	3
324	4
330	4
331	6
332	4
333	2
335	4
338	6
340	8
344	2
346	3
353	2
355	15
357	2
361	12
362	20
363	231
364	107
365	260387
366	1506
367	15434
368	1056
369	50307
370	43902
371	146262
372	277954
373	1552864
374	753387
375	15498
376	643
377	69
378	12
380	3
382	2937
384	7
385	5
387	9
390	2
392	2
395	3
403	8
434	6
