# Supplementary material for: Polymethyl methacrylate microplastics affect oral microbiota diversity and Streptococcus mutans biofilm formation
Source: Front Microbiol. 2026 Apr 14;17:1811667. doi: 10.3389/fmicb.2026.1811667 (PMC13121379; doi:10.3389/fmicb.2026.1811667)
Supplement: Supplementary file 1 [file Data_sheet_1.zip › Supplementary Data File 1/Statistics of species annotated at various taxonomic levels.xls]

ID	domain	phylum	class	order	family	genus	species
KQN1	1	8	16	23	38	31	17
KQN2	1	8	15	19	29	27	10
KQN3	1	7	14	17	29	40	21
KQN4	1	5	10	16	22	23	14
KQN5	1	7	14	20	28	26	16
KQN6	1	5	7	9	12	10	5
KQN7	1	9	16	23	37	35	22
KQN8	1	10	22	28	40	38	20
KQN9	1	6	9	14	19	17	12
KQN10	1	7	15	22	32	33	15
KQ801	1	7	14	20	34	33	14
KQ802	1	8	16	22	43	38	31
KQ803	1	10	19	20	34	36	20
KQ804	1	7	14	17	22	17	9
KQ805	1	10	16	19	32	34	17
KQ806	1	8	15	20	36	38	28
KQ807	1	6	11	20	27	24	14
KQ808	1	8	14	21	33	30	16
KQ809	1	4	10	16	23	22	13
KQ810	1	7	14	19	33	29	14
KQ201	1	7	13	16	28	30	16
KQ202	1	9	15	19	33	27	11
KQ203	1	9	22	26	43	39	17
KQ204	1	8	15	20	26	22	15
KQ205	1	5	13	15	26	25	10
KQ206	1	6	12	18	31	26	9
KQ207	1	10	19	24	40	38	20
KQ208	1	6	11	15	21	17	8
KQ209	1	7	14	15	19	13	8
KQ210	1	7	16	20	31	31	14
